# Supplementary material for: Chemo- and regioselective [3 + 2]-cyclo­additions of thio­carbonyl ylides: crystal structures of trans-8-benzoyl-1,1,3,3-tetra­methyl-7-tri­fluoro­methyl-5-thia­spiro­[3.4]octan-2-one and trans-3-benzoyl-2,2-diphenyl-4-(tri­fluoro­meth­yl)tetra­hydro­thio­phene
Source: Acta Crystallogr E Crystallogr Commun. 2018 Nov 6;74(Pt 12):1705–9. doi: 10.1107/S2056989018015335 (PMC6281088; doi:10.1107/S2056989018015335)
Supplement: Supplementary file 1 [file e-74-01705-sup1.cif]

##############################################################################
#                                                                            #
# This CIF contains the data in a paper accepted for publication in          #
# Acta Crystallographica Section E. It conforms to the requirements of       #
# Notes for Authors for Acta Crystallographica Section E, and has been       #
# peer reviewed under the auspices of the IUCr Commission on Journals.       #
#                                                                            #
# Full details of the Crystallographic Information File format               #
# are given in the paper "The Crystallographic Information File (CIF):       #
# a New Standard Archive File for Crystallography" by S. R. Hall, F. H.      #
# Allen and I. D. Brown [Acta Cryst. (1991), A47, 655-685].                  #
#                                                                            #
# The current version of the core CIF dictionary is obtainable from          #
# ftp://ftp.iucr.org/pub/cif_core.dic.                                       #
#                                                                            #
# Software is freely available for graphical display of the structure(s)     #
# in this CIF. For information consult the CIF software page                 #
# http://www.iucr.org/resources/cif/software.                                #
#                                                                            #
# This file may be used for bona fide research purposes within the           #
# scientific community so long as proper attribution is given to the journal # 
# article from which it was obtained.                                        #
#                                                                            #
##############################################################################
data_1a
_audit_creation_method     'SHELXL-2018/3'
_chemical_name_systematic
;\
<i>trans</i>-8-Benzoyl-1,1,3,3-tetramethyl-7-trifluoromethyl-5-thiaspiro[3.4]\
octan-2-one
;
_chemical_name_common     ?
_chemical_formula_moiety     'C19 H21 F3 O2 S'
_chemical_formula_sum     'C19 H21 F3 O2 S'
_chemical_formula_iupac     'C19 H21 F3 O2 S'
_chemical_formula_weight     370.42
_chemical_melting_point     387.3
_space_group_crystal_system     monoclinic
_space_group_name_H-M_alt     'P 21/n'
_space_group_name_Hall     '-P 2yn'
loop_
    _space_group_symop_operation_xyz
    'x, y, z'
    '-x+1/2, y+1/2, -z+1/2'
    '-x, -y, -z'
    'x-1/2, -y-1/2, z-1/2'
_cell_length_a     10.48510(10)
_cell_length_b     15.4106(2)
_cell_length_c     11.45570(10)
_cell_angle_alpha     90
_cell_angle_beta     103.8526(7)
_cell_angle_gamma     90
_cell_volume     1797.19(3)
_cell_formula_units_Z     4
_cell_measurement_reflns_used     41828
_cell_measurement_theta_min     2.0
_cell_measurement_theta_max     27.5
_cell_measurement_temperature     160(2)
_exptl_crystal_description     prism
_exptl_crystal_colour     colourless
_exptl_crystal_size_max     0.30
_exptl_crystal_size_mid     0.27
_exptl_crystal_size_min     0.25
_exptl_crystal_density_diffrn     1.369
_exptl_crystal_density_meas     ?
_exptl_crystal_density_method     ?
_exptl_crystal_F_000     776
_exptl_absorpt_coefficient_mu     0.219
_exptl_absorpt_correction_type     multi-scan
_exptl_absorpt_process_details
;
(Blessing, 1995)
;
_exptl_absorpt_correction_T_min     0.895
_exptl_absorpt_correction_T_max     0.949
_exptl_special_details
;
Data collection and full structure determination
done by Prof. Anthony Linden: anthony.linden@chem.uzh.ch
Solvent used: petroleum ether
Cooling Device: Oxford Cryosystems Cryostream 700
Crystal mount: on a glass fibre
Client: Grzegorz Mloston
Sample code: MG-1226 (HG1701)
;
_diffrn_ambient_temperature     160(2)
_diffrn_radiation_type     'Mo K\a'
_diffrn_radiation_wavelength     0.71073
_diffrn_radiation_source     'Nonius FR590 sealed tube generator'
_diffrn_radiation_monochromator     'horizontally mounted graphite crystal'
_diffrn_measurement_device_type     'Nonius KappaCCD area-detector'
_diffrn_measurement_method     '\w scans with \k offsets'
_diffrn_detector     '65 mm CCD camera on \k goniostat'
_diffrn_detector_area_resol_mean     9
_diffrn_reflns_number     40775
_diffrn_reflns_av_R_equivalents     0.0528
_diffrn_reflns_av_unetI/netI     0.0280
_diffrn_reflns_theta_min     2.258
_diffrn_reflns_theta_max     27.499
_diffrn_reflns_theta_full     25.242
_diffrn_measured_fraction_theta_max     0.999
_diffrn_measured_fraction_theta_full     1.000
_diffrn_reflns_limit_h_min     -13
_diffrn_reflns_limit_h_max     13
_diffrn_reflns_limit_k_min     -19
_diffrn_reflns_limit_k_max     20
_diffrn_reflns_limit_l_min     -14
_diffrn_reflns_limit_l_max     14
_diffrn_standards_number     0
_diffrn_standards_interval_count     ?
_diffrn_standards_interval_time     ?
_diffrn_standards_decay_%     0
_refine_special_details     ?
_reflns_number_total     4120
_reflns_number_gt     3322
_reflns_threshold_expression     'I > 2\s(I)'
_refine_ls_structure_factor_coef     Fsqd
_refine_ls_matrix_type     full
_refine_ls_R_factor_all     0.0598
_refine_ls_R_factor_gt     0.0428
_refine_ls_wR_factor_gt     0.1030
_refine_ls_wR_factor_ref     0.1141
_refine_ls_goodness_of_fit_ref     1.057
_refine_ls_restrained_S_all     1.057
_refine_ls_number_reflns     4119
_refine_ls_number_parameters     231
_refine_ls_number_restraints     0
_refine_ls_hydrogen_treatment     constr
_refine_ls_weighting_scheme     calc
_refine_ls_weighting_details
              'w=1/[\s^2^(Fo^2^)+(0.0563P)^2^+0.7139P] where P=(Fo^2^+2Fc^2^)/3'
_atom_sites_solution_hydrogens     geom
_atom_sites_solution_primary     direct
_atom_sites_solution_secondary     ?
_refine_ls_shift/su_max     0.001
_refine_ls_shift/su_mean     0.000
_refine_diff_density_max     0.323
_refine_diff_density_min     -0.390
_refine_ls_extinction_method
;
SHELXL2018 (Sheldrick, 2015)
;
_refine_ls_extinction_coef     0.0172(19)
_refine_ls_extinction_expression
                                  'Fc^*^=kFc[1+0.001xFc^2^\l^3^/sin(2\q)]^-1/4^'
loop_
    _atom_type_symbol
    _atom_type_description
    _atom_type_scat_dispersion_real
    _atom_type_scat_dispersion_imag
    _atom_type_scat_source
    'C' 'C' 0.0033 0.0016
                         'International Tables Vol C Tables 4.2.6.8 and 6.1.1.4'
    'H' 'H' 0.0000 0.0000
                         'International Tables Vol C Tables 4.2.6.8 and 6.1.1.4'
    'F' 'F' 0.0171 0.0103
                         'International Tables Vol C Tables 4.2.6.8 and 6.1.1.4'
    'O' 'O' 0.0106 0.0060
                         'International Tables Vol C Tables 4.2.6.8 and 6.1.1.4'
    'S' 'S' 0.1246 0.1234
                         'International Tables Vol C Tables 4.2.6.8 and 6.1.1.4'
_computing_data_collection
;
COLLECT (Nonius, 2000)
;
_computing_cell_refinement
;
DENZO-SMN (Otwinowski & Minor, 1997)
;
_computing_data_reduction
;
DENZO-SMN and SCALEPACK (Otwinowski & Minor, 1997)
;
_computing_structure_solution
;
SHELXS97 (Sheldrick, 2008)
;
_computing_structure_refinement
;
SHELXL2018 (Sheldrick, 2015)
;
_computing_molecular_graphics
;
ORTEPII (Johnson, 1976)
;
_computing_publication_material
;
SHELXL2018 (Sheldrick, 2015) and PLATON (Spek, 2015)
;
loop_
    _atom_site_type_symbol
    _atom_site_label
    _atom_site_fract_x
    _atom_site_fract_y
    _atom_site_fract_z
    _atom_site_U_iso_or_equiv
    _atom_site_adp_type
    _atom_site_calc_flag
    _atom_site_occupancy
    _atom_site_disorder_assembly
    _atom_site_disorder_group
    S S1 0.20161(4) 0.95486(3) 0.50667(3) 0.02982(13) Uani d 1 . .
    F F1 0.05271(15) 0.72049(7) 0.62746(12) 0.0645(4) Uani d 1 . .
    F F2 -0.13401(13) 0.78097(10) 0.55354(12) 0.0703(4) Uani d 1 . .
    F F3 -0.04964(13) 0.78355(9) 0.74481(11) 0.0620(4) Uani d 1 . .
    O O2 0.60425(13) 0.88052(12) 0.65763(13) 0.0581(4) Uani d 1 . .
    O O1 0.13585(13) 1.03713(7) 0.75063(10) 0.0382(3) Uani d 1 . .
    C C1 -0.0212(2) 0.79034(13) 0.63701(17) 0.0456(5) Uani d 1 . .
    C C2 0.28653(15) 0.90617(10) 0.64896(12) 0.0250(3) Uani d 1 . .
    C C3 0.17678(14) 0.88890(10) 0.71659(12) 0.0244(3) Uani d 1 . .
    H H3 0.199188 0.835746 0.767439 0.029 Uiso calc 1 . .
    C C4 0.04466(15) 0.87394(10) 0.62132(13) 0.0298(3) Uani d 1 . .
    H H4 -0.016358 0.921985 0.630370 0.036 Uiso calc 1 . .
    C C5 0.06769(17) 0.88032(11) 0.49408(13) 0.0330(4) Uani d 1 . .
    H H51 -0.011859 0.902266 0.436656 0.040 Uiso calc 1 . .
    H H52 0.090577 0.822850 0.466259 0.040 Uiso calc 1 . .
    C C6 0.15834(14) 0.96546(10) 0.79587(13) 0.0258(3) Uani d 1 . .
    C C7 0.16542(14) 0.95313(10) 0.92674(13) 0.0268(3) Uani d 1 . .
    C C8 0.16453(15) 1.02830(12) 0.99516(15) 0.0340(4) Uani d 1 . .
    H H8 0.158220 1.083677 0.957765 0.041 Uiso calc 1 . .
    C C9 0.17284(17) 1.02194(15) 1.11734(16) 0.0453(5) Uani d 1 . .
    H H9 0.173785 1.073012 1.163988 0.054 Uiso calc 1 . .
    C C10 0.17976(17) 0.94132(16) 1.17150(15) 0.0492(5) Uani d 1 . .
    H H10 0.185190 0.937279 1.255300 0.059 Uiso calc 1 . .
    C C11 0.17884(18) 0.86679(15) 1.10481(15) 0.0450(5) Uani d 1 . .
    H H11 0.182779 0.811594 1.142426 0.054 Uiso calc 1 . .
    C C12 0.17211(16) 0.87256(12) 0.98213(14) 0.0344(4) Uani d 1 . .
    H H12 0.172109 0.821221 0.936230 0.041 Uiso calc 1 . .
    C C13 0.41591(16) 0.95942(11) 0.70821(14) 0.0325(4) Uani d 1 . .
    C C14 0.37631(16) 0.82468(11) 0.63197(14) 0.0326(4) Uani d 1 . .
    C C15 0.49199(17) 0.88639(13) 0.66570(14) 0.0378(4) Uani d 1 . .
    C C16 0.45250(17) 0.96613(14) 0.84639(15) 0.0414(4) Uani d 1 . .
    H H161 0.402906 1.013595 0.871564 0.062 Uiso calc 1 . .
    H H162 0.546810 0.977600 0.874510 0.062 Uiso calc 1 . .
    H H163 0.431050 0.911455 0.881007 0.062 Uiso calc 1 . .
    C C17 0.4327(2) 1.04824(13) 0.65521(17) 0.0457(5) Uani d 1 . .
    H H171 0.420606 1.043024 0.567987 0.069 Uiso calc 1 . .
    H H172 0.521016 1.070364 0.690990 0.069 Uiso calc 1 . .
    H H173 0.367175 1.088436 0.672592 0.069 Uiso calc 1 . .
    C C18 0.3887(2) 0.75333(12) 0.72822(17) 0.0448(5) Uani d 1 . .
    H H181 0.403045 0.780143 0.807879 0.067 Uiso calc 1 . .
    H H182 0.463169 0.715555 0.725600 0.067 Uiso calc 1 . .
    H H183 0.307813 0.718887 0.712424 0.067 Uiso calc 1 . .
    C C19 0.3591(2) 0.78204(12) 0.50888(16) 0.0420(4) Uani d 1 . .
    H H191 0.438204 0.748806 0.506841 0.063 Uiso calc 1 . .
    H H192 0.344879 0.826937 0.446508 0.063 Uiso calc 1 . .
    H H193 0.283109 0.743019 0.494278 0.063 Uiso calc 1 . .
loop_
    _atom_site_aniso_label
    _atom_site_aniso_U_11
    _atom_site_aniso_U_22
    _atom_site_aniso_U_33
    _atom_site_aniso_U_12
    _atom_site_aniso_U_13
    _atom_site_aniso_U_23
    S1 0.0407(2) 0.0293(2) 0.01836(19) 0.00149(16) 0.00501(15) 0.00383(14)
    F1 0.0989(10) 0.0296(6) 0.0672(8) -0.0136(6) 0.0241(7) -0.0031(5)
    F2 0.0639(8) 0.0832(10) 0.0567(8) -0.0422(7) 0.0005(6) -0.0081(7)
    F3 0.0719(8) 0.0713(9) 0.0476(7) -0.0330(7) 0.0235(6) 0.0000(6)
    O2 0.0366(7) 0.0939(12) 0.0461(8) 0.0053(7) 0.0149(6) -0.0121(8)
    O1 0.0596(8) 0.0268(6) 0.0266(6) 0.0075(5) 0.0073(5) 0.0008(4)
    C1 0.0551(11) 0.0441(11) 0.0375(9) -0.0184(9) 0.0108(8) -0.0058(8)
    C2 0.0313(8) 0.0263(7) 0.0170(6) 0.0009(6) 0.0050(5) 0.0010(5)
    C3 0.0309(7) 0.0230(7) 0.0186(6) 0.0017(6) 0.0041(5) 0.0013(5)
    C4 0.0319(8) 0.0308(8) 0.0250(7) -0.0016(6) 0.0031(6) -0.0023(6)
    C5 0.0395(9) 0.0340(9) 0.0216(7) -0.0005(7) -0.0003(6) -0.0022(6)
    C6 0.0268(7) 0.0282(8) 0.0212(7) 0.0016(6) 0.0038(5) -0.0009(6)
    C7 0.0214(7) 0.0384(9) 0.0199(7) 0.0036(6) 0.0037(5) -0.0013(6)
    C8 0.0271(8) 0.0463(10) 0.0284(8) -0.0008(7) 0.0063(6) -0.0106(7)
    C9 0.0316(9) 0.0751(14) 0.0290(9) 0.0006(9) 0.0067(7) -0.0190(9)
    C10 0.0338(9) 0.0956(17) 0.0191(7) 0.0113(10) 0.0083(6) -0.0009(9)
    C11 0.0405(10) 0.0701(13) 0.0267(8) 0.0167(9) 0.0124(7) 0.0158(8)
    C12 0.0340(8) 0.0447(10) 0.0254(8) 0.0099(7) 0.0091(6) 0.0063(7)
    C13 0.0313(8) 0.0420(10) 0.0244(7) -0.0051(7) 0.0074(6) -0.0031(6)
    C14 0.0401(9) 0.0343(9) 0.0245(7) 0.0102(7) 0.0101(6) 0.0021(6)
    C15 0.0357(9) 0.0567(11) 0.0217(7) 0.0056(8) 0.0081(6) 0.0007(7)
    C16 0.0309(8) 0.0657(13) 0.0260(8) -0.0057(8) 0.0040(6) -0.0093(8)
    C17 0.0521(11) 0.0458(11) 0.0413(10) -0.0192(9) 0.0151(8) -0.0049(8)
    C18 0.0599(12) 0.0410(10) 0.0369(9) 0.0233(9) 0.0183(8) 0.0120(8)
    C19 0.0563(11) 0.0392(10) 0.0328(9) 0.0122(8) 0.0154(8) -0.0046(7)
_geom_special_details
;
 All esds (except the esd in the dihedral angle between two l.s. planes)
 are estimated using the full covariance matrix.  The cell esds are taken
 into account individually in the estimation of esds in distances, angles
 and torsion angles; correlations between esds in cell parameters are only
 used when they are defined by crystal symmetry.  An approximate (isotropic)
 treatment of cell esds is used for estimating esds involving l.s. planes.
;
loop_
    _geom_bond_atom_site_label_1
    _geom_bond_atom_site_label_2
    _geom_bond_site_symmetry_2
    _geom_bond_distance
    _geom_bond_publ_flag
    S1 C2 . 1.8215(14) ?
    S1 C5 . 1.7931(17) ?
    F1 C1 . 1.346(3) ?
    F2 C1 . 1.339(2) ?
    F3 C1 . 1.342(2) ?
    O2 C15 . 1.206(2) ?
    O1 C6 . 1.2187(19) ?
    C1 C4 . 1.493(2) ?
    C2 C3 . 1.556(2) ?
    C2 C13 . 1.592(2) ?
    C2 C14 . 1.609(2) ?
    C3 C4 . 1.562(2) ?
    C3 C6 . 1.529(2) ?
    C3 H3 . 1.0000 ?
    C4 C5 . 1.537(2) ?
    C4 H4 . 1.0000 ?
    C5 H51 . 0.9900 ?
    C5 H52 . 0.9900 ?
    C6 C7 . 1.495(2) ?
    C7 C12 . 1.388(2) ?
    C7 C8 . 1.400(2) ?
    C8 C9 . 1.385(2) ?
    C8 H8 . 0.9500 ?
    C9 C10 . 1.383(3) ?
    C9 H9 . 0.9500 ?
    C10 C11 . 1.378(3) ?
    C10 H10 . 0.9500 ?
    C11 C12 . 1.393(2) ?
    C11 H11 . 0.9500 ?
    C12 H12 . 0.9500 ?
    C13 C17 . 1.525(2) ?
    C13 C15 . 1.525(2) ?
    C13 C16 . 1.540(2) ?
    C14 C15 . 1.517(3) ?
    C14 C19 . 1.527(2) ?
    C14 C18 . 1.541(2) ?
    C16 H161 . 0.9800 ?
    C16 H162 . 0.9800 ?
    C16 H163 . 0.9800 ?
    C17 H171 . 0.9800 ?
    C17 H172 . 0.9800 ?
    C17 H173 . 0.9800 ?
    C18 H181 . 0.9800 ?
    C18 H182 . 0.9800 ?
    C18 H183 . 0.9800 ?
    C19 H191 . 0.9800 ?
    C19 H192 . 0.9800 ?
    C19 H193 . 0.9800 ?
loop_
    _geom_angle_atom_site_label_1
    _geom_angle_atom_site_label_2
    _geom_angle_atom_site_label_3
    _geom_angle_site_symmetry_1
    _geom_angle_site_symmetry_3
    _geom_angle
    _geom_angle_publ_flag
    C2 S1 C5 . . 90.78(7) ?
    F2 C1 F3 . . 107.18(16) ?
    F2 C1 F1 . . 106.45(16) ?
    F3 C1 F1 . . 105.77(16) ?
    F2 C1 C4 . . 111.22(17) ?
    F3 C1 C4 . . 112.90(15) ?
    F1 C1 C4 . . 112.88(16) ?
    S1 C2 C3 . . 104.75(10) ?
    S1 C2 C13 . . 110.69(10) ?
    S1 C2 C14 . . 112.84(9) ?
    C3 C2 C13 . . 122.15(12) ?
    C3 C2 C14 . . 116.78(12) ?
    C13 C2 C14 . . 89.45(12) ?
    C6 C3 C2 . . 112.18(12) ?
    C6 C3 C4 . . 108.16(12) ?
    C2 C3 C4 . . 108.37(11) ?
    C6 C3 H3 . . 109.4 ?
    C2 C3 H3 . . 109.4 ?
    C4 C3 H3 . . 109.4 ?
    C1 C4 C5 . . 110.59(13) ?
    C1 C4 C3 . . 113.68(14) ?
    C3 C4 C5 . . 109.81(13) ?
    C1 C4 H4 . . 107.5 ?
    C5 C4 H4 . . 107.5 ?
    C3 C4 H4 . . 107.5 ?
    S1 C5 C4 . . 105.22(10) ?
    C4 C5 H51 . . 110.7 ?
    S1 C5 H51 . . 110.7 ?
    C4 C5 H52 . . 110.7 ?
    S1 C5 H52 . . 110.7 ?
    H51 C5 H52 . . 108.8 ?
    O1 C6 C7 . . 119.97(13) ?
    O1 C6 C3 . . 119.06(13) ?
    C7 C6 C3 . . 120.96(13) ?
    C12 C7 C8 . . 119.37(14) ?
    C12 C7 C6 . . 123.84(14) ?
    C8 C7 C6 . . 116.79(14) ?
    C9 C8 C7 . . 120.00(18) ?
    C9 C8 H8 . . 120.0 ?
    C7 C8 H8 . . 120.0 ?
    C10 C9 C8 . . 120.06(18) ?
    C10 C9 H9 . . 120.0 ?
    C8 C9 H9 . . 120.0 ?
    C11 C10 C9 . . 120.49(16) ?
    C11 C10 H10 . . 119.8 ?
    C9 C10 H10 . . 119.8 ?
    C10 C11 C12 . . 119.87(19) ?
    C10 C11 H11 . . 120.1 ?
    C12 C11 H11 . . 120.1 ?
    C7 C12 C11 . . 120.20(17) ?
    C7 C12 H12 . . 119.9 ?
    C11 C12 H12 . . 119.9 ?
    C17 C13 C15 . . 114.60(14) ?
    C17 C13 C16 . . 108.96(15) ?
    C15 C13 C16 . . 110.92(14) ?
    C17 C13 C2 . . 117.44(14) ?
    C15 C13 C2 . . 86.61(12) ?
    C16 C13 C2 . . 116.74(13) ?
    C15 C14 C19 . . 114.56(14) ?
    C15 C14 C18 . . 109.87(15) ?
    C19 C14 C18 . . 108.97(15) ?
    C15 C14 C2 . . 86.28(12) ?
    C19 C14 C2 . . 120.29(13) ?
    C18 C14 C2 . . 114.97(13) ?
    O2 C15 C14 . . 132.00(18) ?
    O2 C15 C13 . . 132.42(18) ?
    C14 C15 C13 . . 95.54(13) ?
    C13 C16 H161 . . 109.5 ?
    C13 C16 H162 . . 109.5 ?
    H161 C16 H162 . . 109.5 ?
    C13 C16 H163 . . 109.5 ?
    H161 C16 H163 . . 109.5 ?
    H162 C16 H163 . . 109.5 ?
    C13 C17 H171 . . 109.5 ?
    C13 C17 H172 . . 109.5 ?
    H171 C17 H172 . . 109.5 ?
    C13 C17 H173 . . 109.5 ?
    H171 C17 H173 . . 109.5 ?
    H172 C17 H173 . . 109.5 ?
    C14 C18 H181 . . 109.5 ?
    C14 C18 H182 . . 109.5 ?
    H181 C18 H182 . . 109.5 ?
    C14 C18 H183 . . 109.5 ?
    H181 C18 H183 . . 109.5 ?
    H182 C18 H183 . . 109.5 ?
    C14 C19 H191 . . 109.5 ?
    C14 C19 H192 . . 109.5 ?
    H191 C19 H192 . . 109.5 ?
    C14 C19 H193 . . 109.5 ?
    H191 C19 H193 . . 109.5 ?
    H192 C19 H193 . . 109.5 ?
loop_
    _geom_torsion_atom_site_label_1
    _geom_torsion_atom_site_label_2
    _geom_torsion_atom_site_label_3
    _geom_torsion_atom_site_label_4
    _geom_torsion_site_symmetry_1
    _geom_torsion_site_symmetry_2
    _geom_torsion_site_symmetry_3
    _geom_torsion_site_symmetry_4
    _geom_torsion
    _geom_torsion_publ_flag
    C5 S1 C2 C3 . . . . -40.88(11) ?
    C5 S1 C2 C13 . . . . -174.32(11) ?
    C5 S1 C2 C14 . . . . 87.17(12) ?
    C13 C2 C3 C6 . . . . 35.81(18) ?
    C14 C2 C3 C6 . . . . 143.53(13) ?
    S1 C2 C3 C6 . . . . -90.84(12) ?
    C13 C2 C3 C4 . . . . 155.15(13) ?
    C14 C2 C3 C4 . . . . -97.12(14) ?
    S1 C2 C3 C4 . . . . 28.50(13) ?
    F2 C1 C4 C5 . . . . -56.2(2) ?
    F3 C1 C4 C5 . . . . -176.76(15) ?
    F1 C1 C4 C5 . . . . 63.34(19) ?
    F2 C1 C4 C3 . . . . 179.72(15) ?
    F3 C1 C4 C3 . . . . 59.2(2) ?
    F1 C1 C4 C3 . . . . -60.71(19) ?
    C6 C3 C4 C1 . . . . -113.10(15) ?
    C2 C3 C4 C1 . . . . 125.06(15) ?
    C6 C3 C4 C5 . . . . 122.43(14) ?
    C2 C3 C4 C5 . . . . 0.59(17) ?
    C1 C4 C5 S1 . . . . -156.24(13) ?
    C3 C4 C5 S1 . . . . -30.00(15) ?
    C2 S1 C5 C4 . . . . 41.32(11) ?
    C2 C3 C6 O1 . . . . 55.44(18) ?
    C4 C3 C6 O1 . . . . -64.03(18) ?
    C2 C3 C6 C7 . . . . -125.53(14) ?
    C4 C3 C6 C7 . . . . 115.00(14) ?
    O1 C6 C7 C12 . . . . 170.63(16) ?
    C3 C6 C7 C12 . . . . -8.4(2) ?
    O1 C6 C7 C8 . . . . -9.1(2) ?
    C3 C6 C7 C8 . . . . 171.89(14) ?
    C12 C7 C8 C9 . . . . 1.2(2) ?
    C6 C7 C8 C9 . . . . -179.03(14) ?
    C7 C8 C9 C10 . . . . -1.1(3) ?
    C8 C9 C10 C11 . . . . 0.2(3) ?
    C9 C10 C11 C12 . . . . 0.6(3) ?
    C8 C7 C12 C11 . . . . -0.5(2) ?
    C6 C7 C12 C11 . . . . 179.82(15) ?
    C10 C11 C12 C7 . . . . -0.4(3) ?
    C3 C2 C13 C17 . . . . -111.55(16) ?
    C14 C2 C13 C17 . . . . 126.71(15) ?
    S1 C2 C13 C17 . . . . 12.42(18) ?
    C3 C2 C13 C15 . . . . 132.39(14) ?
    C14 C2 C13 C15 . . . . 10.65(11) ?
    S1 C2 C13 C15 . . . . -103.63(11) ?
    C3 C2 C13 C16 . . . . 20.6(2) ?
    C14 C2 C13 C16 . . . . -101.10(15) ?
    S1 C2 C13 C16 . . . . 144.61(13) ?
    C3 C2 C14 C15 . . . . -136.96(12) ?
    C13 C2 C14 C15 . . . . -10.72(11) ?
    S1 C2 C14 C15 . . . . 101.58(11) ?
    C3 C2 C14 C19 . . . . 106.66(17) ?
    C13 C2 C14 C19 . . . . -127.10(16) ?
    S1 C2 C14 C19 . . . . -14.8(2) ?
    C3 C2 C14 C18 . . . . -26.7(2) ?
    C13 C2 C14 C18 . . . . 99.49(16) ?
    S1 C2 C14 C18 . . . . -148.21(14) ?
    C19 C14 C15 O2 . . . . -44.8(3) ?
    C18 C14 C15 O2 . . . . 78.2(2) ?
    C2 C14 C15 O2 . . . . -166.6(2) ?
    C19 C14 C15 C13 . . . . 132.98(14) ?
    C18 C14 C15 C13 . . . . -103.99(14) ?
    C2 C14 C15 C13 . . . . 11.24(12) ?
    C17 C13 C15 O2 . . . . 47.7(3) ?
    C16 C13 C15 O2 . . . . -76.2(2) ?
    C2 C13 C15 O2 . . . . 166.4(2) ?
    C17 C13 C15 C14 . . . . -130.09(15) ?
    C16 C13 C15 C14 . . . . 106.02(14) ?
    C2 C13 C15 C14 . . . . -11.36(12) ?
loop_
    _geom_hbond_atom_site_label_D
    _geom_hbond_atom_site_label_H
    _geom_hbond_atom_site_label_A
    _geom_hbond_site_symmetry_A
    _geom_hbond_distance_DH
    _geom_hbond_distance_HA
    _geom_hbond_distance_DA
    _geom_hbond_angle_DHA
    _geom_hbond_publ_flag
    C4 H4 S1 3_576 1.00 2.89 3.7370(16) 142 yes
    C5 H51 O1 3_576 0.99 2.41 3.3417(19) 156 yes
    C10 H10 S1 1_556 0.95 2.86 3.7970(17) 171 yes
_shelx_space_group_comment
;
The symmetry employed for this shelxl refinement is uniquely defined
by the following loop, which should always be used as a source of
symmetry information in preference to the above space-group names.
They are only intended as comments.
;
_shelx_estimated_absorpt_T_min     ?
_shelx_estimated_absorpt_T_max     ?
_shelx_hkl_file
;
   0   1   1  397.67   12.77
   0   1  -1  288.67   13.21
   0   1  -1  395.00   13.30
   0   1  -1  415.59   12.98
   0   1  -1  416.01   12.92
   0  -1   1    0.00    0.11
   0  -1   1   -0.11    0.11
   0  -1   1   -0.22    0.11
   0  -1   1   -0.32    0.22
   0  -1   1   -0.33    0.22
   1   0  -1 1172.02   18.95
   1   0  -1 1534.08   17.08
  -1   0   1    0.00    0.11
  -1   0   1   -0.22    0.22
   1   1   0   -0.87    5.75
   1   1   0  366.96    7.71
   1  -1   0    0.00    0.22
   1  -1   0   -1.07    0.32
   1  -1   0  243.66    6.55
   1  -1   0  251.68    5.92
  -1   1   0  356.25    7.65
  -1  -1   0    0.22    0.11
  -1  -1   0   -0.11    0.11
  -1  -1   0  339.19    5.67
   0   2   0 1365.65   43.75
   0  -2   0    0.11    0.11
   0  -2   0   -0.22    0.11
   1   1  -1   21.41    1.19
   1   1  -1   27.58    1.19
   1   1  -1   28.54    1.19
   1  -1  -1   25.20    1.08
   1  -1  -1   27.51    0.87
  -1   1   1   23.60    1.20
  -1  -1   1    0.11    0.11
  -1  -1   1   -0.86    0.22
   1   0   1    0.00   31.33
   1   0   1 1286.01   36.80
   1   0   1 1514.60   34.92
   1   0   1 1537.98   36.25
  -1   0  -1  740.56   34.52
  -1   0  -1 1529.66   36.14
   0  -2   1  422.79   23.14
   0  -2  -1  820.35   27.57
   1   1   1   12.49    7.78
   1   1   1  306.38    9.11
   1   1   1  307.84    8.58
   1   1   1  311.17    8.52
   1  -1   1   -0.11    6.58
   1  -1   1  278.31    8.57
   1  -1   1  314.71    8.03
   1  -1   1  319.26    8.16
  -1   1  -1  297.27    9.08
  -1   1  -1  306.46    9.25
  -1   1  -1  315.19    9.30
  -1  -1  -1  136.32    7.98
  -1  -1  -1  294.56    7.87
  -1  -1  -1  316.21    9.19
   1   2   0  144.63    9.12
   1   2  -1   33.23    1.50
   1   2  -1   33.85    1.40
   1   2  -1   38.83    1.63
   1   2  -1   39.17    1.85
   1  -2  -1   21.62    1.31
  -1   2   1   37.88    1.64
  -1  -2   1   -0.44    0.22
  -1  -2   1   37.17    1.31
   0   0   2   33.82    1.63
   0   0   2   35.71    1.73
   0   0   2   36.67    1.84
   0   0  -2   28.49    1.32
   0   0  -2   29.96    1.53
   0   0  -2   32.98    1.62
   0   0  -2   33.75    1.73
   1   0  -2    0.97    0.43
   1   0  -2    1.21    0.77
   1   0  -2    1.53    0.65
   1   0  -2    1.94    0.65
   1   0  -2    3.08    0.88
  -1   0   2    1.19    0.43
  -1   0   2    2.20    0.66
  -1   0   2    4.80    0.98
  -1   0   2    5.18    0.97
  -1   0   2    5.61    0.88
   0   1   2 2415.54   82.80
   1   1  -2 2456.29   78.22
   1   1  -2 2457.50   77.74
   1   1  -2 2483.57   78.14
   1   1  -2 2498.07   77.84
   1   1  -2 2514.33   78.33
   1  -1  -2 2369.83   69.11
   1  -1  -2 2447.22   68.25
   1  -1  -2 2466.55   67.72
   1  -1  -2 2524.15   69.81
  -1   1   2 2356.67   77.85
  -1   1   2 2494.38   77.18
  -1   1   2 2544.26   76.89
  -1  -1   2 1168.06   68.74
  -1  -1   2 1508.77   70.23
  -1  -1   2 2166.39   68.25
  -1  -1   2 2515.30   68.56
   0   3   0    0.11    0.88
   0   3   0    0.66    0.33
   0  -3   0    2.96    0.88
   2   0  -1    0.54    0.65
   2   0  -1    1.97    0.66
   2   0  -1   -0.21    0.75
  -2   0   1    0.75    0.75
  -2   0   1    1.42    0.66
  -2   0   1   -0.11    0.33
   2   0   0   32.70    1.85
   2   0   0   37.47    1.83
   2   0   0   41.83    1.73
  -2   0   0   40.03    1.95
  -2   0   0   41.88    1.96
  -2   0   0   42.67    1.83
  -2   0   0   46.52    1.94
   1   2   1 1373.36   45.43
   1   2   1 1392.65   46.18
   1  -2   1 1180.79   40.65
   1  -2   1 1435.56   41.22
   1  -2   1 1467.18   41.10
  -1   2  -1 1372.77   45.16
  -1   2  -1 1400.90   44.63
  -1   2  -1 1401.44   45.44
  -1   2  -1 1452.02   44.52
  -1  -2  -1  503.64   38.42
  -1  -2  -1 1416.15   41.38
  -1  -2  -1 1417.43   40.88
  -1  -2  -1 1436.69   40.61
   2   1  -1   72.48    3.11
   2   1  -1   75.01    3.12
   2   1  -1   77.25    3.14
   2  -1  -1   73.54    3.08
   2  -1  -1   76.11    3.11
   2  -1  -1   77.65    2.73
  -2   1   1   73.79    3.30
  -2   1   1   76.25    3.33
  -2   1   1   79.78    3.14
  -2  -1   1   49.51    3.15
  -2  -1   1   73.80    3.03
  -2  -1   1   76.73    2.90
   2   1   0  100.08    4.21
   2   1   0  107.75    4.01
   2   1   0  108.00    3.68
   2  -1   0   94.02    4.07
   2  -1   0  103.12    3.95
   2  -1   0  108.98    3.77
   2  -1   0  110.39    4.09
  -2   1   0   99.66    4.28
  -2   1   0  105.67    3.88
  -2   1   0  107.25    4.36
  -2  -1   0   89.12    3.68
  -2  -1   0  101.86    3.90
  -2  -1   0  109.40    4.01
   0   3   1  997.76   32.82
   0   3   1 1030.53   33.62
   0   3  -1  984.96   33.27
   0   3  -1 1009.30   33.79
   0   3  -1 1017.03   32.75
   0  -3   1  564.40   30.13
   0  -3   1 1044.56   31.20
   0  -3   1 1063.43   32.71
   0  -3   1 1070.55   32.36
   0  -3   1 1086.60   32.56
   0  -3  -1 1064.86   33.07
   1   3   0   27.61    1.42
   1   3   0   30.39    1.64
   1  -3   0   31.41    1.84
   1  -3   0   32.92    1.51
  -1   3   0   27.84    1.39
  -1   3   0   29.80    1.55
  -1   3   0   30.41    1.84
  -1  -3   0   19.53    1.20
  -1  -3   0   28.41    1.42
  -1  -3   0   32.44    1.42
   0   2   2    1.85    0.87
   0   2   2    2.59    0.54
   0   2  -2    2.27    0.86
   0   2  -2    2.40    0.65
   0   2  -2    2.51    0.66
   0   2  -2    2.61    0.33
   0   2  -2    3.37    0.87
   0  -2   2    2.73    0.65
   0  -2   2    3.27    0.65
   0  -2   2    3.79    0.76
   0  -2   2    4.01    0.43
   0  -2   2    4.47    0.65
   0  -2  -2    2.48    0.65
   0  -2  -2    2.93    0.76
   0  -2  -2    3.03    0.76
   1   0   2    0.43    0.43
   1   0   2    1.41    0.76
   1   0   2   -0.11    0.55
   1   2  -2  452.63   15.24
   1   2  -2  454.47   15.20
   1   2  -2  458.21   15.49
   1   2  -2  482.55   15.57
   1  -2  -2  452.55   14.88
   1  -2  -2  458.70   15.35
   1  -2  -2  460.71   16.21
  -1   0  -2    0.33    0.44
  -1   0  -2    2.27    0.86
  -1   0  -2   -1.53    0.87
  -1   2   2  452.24   15.66
  -1   2   2  454.84   15.32
  -1   2   2  474.31   15.95
  -1  -2   2  397.13   15.25
  -1  -2   2  446.53   15.30
  -1  -2   2  446.95   15.30
  -1  -2   2  454.14   14.69
  -1  -2   2  456.01   15.28
  -1  -2   2  464.74   15.23
   1   3  -1 1779.53   57.10
   1  -3  -1 1734.15   56.11
  -1   3   1 1811.17   57.87
  -1  -3   1 1736.45   56.14
  -1  -3   1 1758.48   54.90
   2   0  -2 1863.57   60.08
   2   0  -2 1884.01   61.66
   2   0  -2 1889.04   60.10
  -2   0   2 1884.66   62.00
  -2   0   2 1946.11   61.23
  -2   0   2 1985.22   60.23
   1   1   2   49.43    2.10
   1   1   2   50.36    2.30
   1   1   2   52.43    2.26
   1   1   2   52.67    2.16
   1  -1   2   53.38    1.97
   1  -1   2   53.60    2.52
   1  -1   2   53.83    2.74
   1  -1   2   54.91    2.49
   1  -1   2   55.11    2.62
  -1   1  -2   52.36    2.30
  -1   1  -2   55.18    2.62
  -1   1  -2   56.18    2.59
  -1   1  -2   56.54    2.62
  -1  -1  -2   51.47    2.41
  -1  -1  -2   53.29    2.50
  -1  -1  -2   53.49    2.48
   2   0   1    1.19    0.54
   2   0   1    2.39    0.87
   2   0   1    3.36    0.76
   2   2  -1  345.85   12.44
   2   2  -1  360.49   11.62
   2   2  -1  361.00   12.46
   2  -2  -1  350.58   12.59
   2  -2  -1  354.75   12.17
   2  -2  -1  361.72   11.63
  -2   0  -1    0.11    0.43
  -2   0  -1    0.54    0.54
  -2   0  -1    1.08    0.65
  -2   2   1  349.20   12.51
  -2   2   1  352.68   11.61
  -2   2   1  353.53   12.53
  -2  -2   1  341.85   12.46
  -2  -2   1  342.16   11.04
  -2  -2   1  351.91   11.41
  -2  -2   1  363.97   11.49
   2   2   0 2512.24   82.18
   2   2   0 2619.15   81.23
   2  -2   0 2646.78   81.81
   2  -2   0 2682.98   83.39
  -2   2   0 2465.36   82.04
  -2   2   0 2605.74   82.39
  -2   2   0 2683.18   79.90
  -2  -2   0 2587.17   85.15
  -2  -2   0 2641.69   82.79
   2   1  -2  129.79    5.01
   2   1  -2  133.56    4.97
   2   1  -2  134.67    4.84
   2   1  -2  135.26    4.63
   2  -1  -2  132.47    5.00
   2  -1  -2  135.05    5.30
   2  -1  -2  141.81    5.11
   2  -1  -2  143.47    5.28
  -2   1   2  128.03    4.95
  -2   1   2  133.55    5.02
  -2   1   2  134.97    4.90
  -2  -1   2  126.23    4.98
  -2  -1   2  134.29    4.99
  -2  -1   2  139.61    5.34
   2   1   1  266.51    9.92
   2   1   1  271.41    9.67
   2   1   1  280.03    9.64
   2   1   1  284.11    9.58
   2  -1   1  276.08   10.52
   2  -1   1  276.54    9.65
   2  -1   1  280.83    9.60
   2  -1   1  282.96   10.43
  -2   1  -1  277.20   10.32
  -2   1  -1  283.28    9.75
  -2   1  -1  284.30   10.48
  -2   1  -1  286.64   10.06
  -2  -1  -1  273.83    9.46
  -2  -1  -1  274.53    9.80
  -2  -1  -1  274.56    9.97
   1   3   1  452.46   15.91
   1   3   1  458.48   15.91
   1  -3   1  458.02   15.31
   1  -3   1  461.12   15.57
   1  -3   1  475.73   15.42
   1  -3   1  480.79   15.57
  -1   3  -1  457.22   15.96
  -1   3  -1  461.84   16.14
  -1   3  -1  474.37   15.27
  -1   3  -1  477.51   15.73
  -1  -3  -1  455.87   15.00
  -1  -3  -1  459.04   16.07
  -1  -3  -1  463.20   16.28
   0   4   0 1275.46   42.08
   0   4   0 1292.94   40.33
   0  -4   0 1294.31   42.18
   1   2   2  227.23    8.50
   1   2   2  231.97    7.95
   1   2   2  245.74    8.65
   1   2   2  249.64    8.59
   1  -2   2  232.75    8.14
   1  -2   2  237.31    8.55
   1  -2   2  241.31    8.56
   1  -2   2  243.20    8.50
   1  -2   2  249.10    8.79
  -1   2  -2  230.05    8.74
  -1   2  -2  235.27    8.53
  -1   2  -2  240.52    8.72
  -1   2  -2  251.45    8.78
  -1  -2  -2  234.00    8.42
  -1  -2  -2  239.37    8.75
  -1  -2  -2  239.45    8.03
   1   0  -3    0.76    0.76
   1   0  -3    2.37    1.08
   1   0  -3    2.47    0.97
   1   0  -3    4.05    0.98
  -1   0   3    1.94    0.75
  -1   0   3    2.72    0.87
  -1   0   3    3.29    1.21
  -1   0   3    4.74    1.08
  -1   0   3    7.49    1.21
   0   3   2  141.03    5.25
   0   3  -2  139.17    5.36
   0   3  -2  140.04    5.31
   0   3  -2  145.04    5.28
   0  -3   2  140.15    5.34
   0  -3   2  141.06    5.75
   0  -3   2  142.50    5.58
   0  -3   2  144.58    5.04
   0  -3   2  144.72    5.54
   0  -3   2  148.75    5.57
   0  -3  -2  138.34    5.22
   0  -3  -2  145.35    5.51
   2   2  -2    3.77    0.86
   2   2  -2    4.22    0.76
   2   2  -2    4.41    0.97
   2   2  -2    4.86    0.54
   2  -2  -2    3.34    0.86
   2  -2  -2    4.67    0.76
   2  -2  -2    5.98    1.20
   2  -2  -2    6.72    1.43
  -2   2   2    5.33    1.20
  -2   2   2    8.01    1.54
  -2  -2   2    4.54    0.76
  -2  -2   2    4.97    0.65
  -2  -2   2    5.63    0.97
  -2  -2   2    5.72    0.86
   1   3  -2   33.43    1.85
   1   3  -2   34.14    1.72
   1   3  -2   34.60    1.74
   1   3  -2   36.71    1.85
   1  -3  -2   32.51    1.86
   1  -3  -2   33.23    1.98
   1  -3  -2   35.07    2.05
  -1   3   2   34.58    1.97
  -1   3   2   38.84    1.98
  -1  -3   2   32.88    1.51
  -1  -3   2   33.01    1.74
  -1  -3   2   33.19    1.63
  -1  -3   2   34.78    1.85
  -1  -3   2   35.83    1.42
   2   2   1   83.42    3.22
   2   2   1   89.47    3.60
   2   2   1   90.28    3.04
   2  -2   1   82.79    3.57
   2  -2   1   83.04    3.20
   2  -2   1   84.13    3.47
   2  -2   1   84.82    3.52
  -2   2  -1   83.26    3.36
  -2   2  -1   83.97    3.18
  -2   2  -1   84.22    3.82
  -2   2  -1   85.46    3.45
  -2  -2  -1   79.39    3.14
  -2  -2  -1   84.09    3.49
  -2  -2  -1   87.15    3.60
  -2  -2  -1   92.01    3.50
   0   0   3    0.22    0.76
   0   0   3    2.38    0.97
   0   0   3    2.59    0.97
   0   0  -3    1.19    0.97
   0   0  -3    1.64    1.09
   0   0  -3    2.69    1.08
   0   0  -3    2.85    0.77
   1   1  -3   93.57    3.70
   1   1  -3   96.01    3.89
   1   1  -3   96.99    3.99
   1   1  -3   97.43    3.71
   1   1  -3  103.13    3.72
   1  -1  -3   94.81    3.78
   1  -1  -3   94.97    3.88
   1  -1  -3   97.11    3.85
   1  -1  -3   97.55    3.81
  -1   1   3   91.68    3.81
  -1   1   3   96.97    4.07
  -1   1   3   98.61    3.77
  -1  -1   3   93.17    3.73
  -1  -1   3   94.02    3.79
  -1  -1   3   94.29    3.75
  -1  -1   3   95.31    3.59
  -1  -1   3   99.73    3.89
   0   4   1   37.44    1.86
   0   4   1   39.15    2.21
   0   4   1   39.22    1.96
   0   4  -1   40.10    1.96
   0   4  -1   40.13    2.07
   0  -4   1   38.52    2.05
   0  -4   1   38.73    1.41
   0  -4   1   39.31    1.85
   0  -4   1   39.92    2.15
   0  -4   1   42.78    2.09
   0  -4  -1   34.64    1.85
   0  -4  -1   35.62    1.87
   2   3  -1   82.43    3.22
   2   3  -1   82.92    3.58
   2   3  -1   92.58    3.25
   2  -3  -1   82.73    3.36
   2  -3  -1   83.30    3.56
   2  -3  -1   84.53    3.55
  -2   3   1   81.66    3.35
  -2   3   1   81.92    3.22
  -2  -3   1   83.05    3.26
  -2  -3   1   85.77    3.04
  -2  -3   1   87.02    3.59
  -2  -3   1   88.02    3.46
   2   3   0 4780.86  148.68
  -2   3   0 4599.45  145.30
  -2  -3   0 4546.82  143.13
   0   1   3    7.09    1.18
   0   1   3    7.62    0.98
   0   1   3    8.07    1.08
   0   1  -3    6.07    1.08
   0   1  -3    6.34    0.66
   0   1  -3    6.98    0.87
   0   1  -3    8.63    1.20
   0   1  -3   10.79    1.29
   0  -1   3    7.28    0.87
   0  -1   3    7.72    0.77
   0  -1   3    8.88    1.08
   0  -1   3   10.32    1.30
   0  -1  -3    5.88    1.31
   0  -1  -3    7.75    1.18
   0  -1  -3    8.43    0.87
   1   4   0  942.81   31.50
   1   4   0  992.07   30.88
   1  -4   0  952.86   30.70
   1  -4   0  957.92   30.73
  -1   4   0  928.62   30.87
  -1   4   0  939.98   31.86
  -1   4   0  957.96   30.18
  -1  -4   0  939.96   31.96
  -1  -4   0  949.78   31.07
   1   4  -1  362.07   11.57
   1   4  -1  391.22   13.11
   1  -4  -1  375.52   13.30
  -1   4   1  353.56   12.11
  -1   4   1  364.66   12.53
  -1  -4   1  363.91   12.91
  -1  -4   1  364.89   11.80
  -1  -4   1  367.79   12.79
  -1  -4   1  370.79   13.46
  -1  -4   1  377.48   12.61
  -3   0   1 6219.74  196.91
   2   0  -3   -0.11    0.77
   2   0  -3   -0.21    0.86
   2   0  -3   -0.55    1.10
   2   0  -3   -1.40    1.08
  -2   0   3    0.22    0.97
  -2   0   3    1.10    1.21
  -2   0   3   -0.76    1.09
  -2   0   3   -1.43    1.21
   3   1  -1  371.85   12.67
   3   1  -1  372.54   12.91
   3   1  -1  383.59   12.58
   3   1  -1  389.36   14.77
   3  -1  -1  358.42   13.20
   3  -1  -1  367.79   12.47
   3  -1  -1  378.17   12.54
  -3   1   1  366.08   13.18
  -3   1   1  372.68   13.04
  -3   1   1  378.76   12.64
  -3  -1   1  365.11   13.11
  -3  -1   1  381.18   12.69
   1   2  -3  634.54   21.11
   1   2  -3  634.82   21.25
   1   2  -3  647.91   20.69
   1   2  -3  649.02   21.10
   1   2  -3  649.28   21.18
   1  -2  -3  612.91   21.52
   1  -2  -3  627.18   20.53
   1  -2  -3  651.15   21.24
  -1   2   3  614.10   21.29
  -1   2   3  626.82   20.59
  -1   2   3  642.96   21.25
  -1  -2   3  620.16   21.29
  -1  -2   3  636.98   21.81
  -1  -2   3  645.69   21.04
  -1  -2   3  655.81   21.66
  -1  -2   3  659.63   21.91
  -1  -2   3  675.93   21.43
   3   0   0    0.00    0.54
   3   0   0    0.86    0.75
   3   0   0   -0.87    0.87
  -3   0   0    0.00    0.65
  -3   0   0    0.75    0.54
  -3   0   0    2.06    0.76
  -3   0   0   -0.33    0.98
   2   0   2 1899.56   61.72
   2   0   2 1931.64   64.68
   2   0   2 1951.63   61.84
   2   0   2 1989.02   63.22
  -2   0  -2 1912.45   60.85
  -2   0  -2 1927.78   62.25
  -2   0  -2 1974.23   63.27
   1   3   2    0.66    0.55
   1   3   2   -0.11    0.43
   1   3   2   -1.31    0.87
   1  -3   2    0.00    0.55
   1  -3   2    0.76    0.98
   1  -3   2   -0.44    0.54
   1  -3   2   -0.66    0.76
   1  -3   2   -1.52    0.98
  -1   3  -2    0.22    0.65
  -1   3  -2    0.43    0.54
  -1   3  -2    1.30    0.76
  -1   3  -2   -0.54    0.65
  -1  -3  -2    0.54    0.43
  -1  -3  -2    0.97    0.87
  -1  -3  -2   -0.44    0.65
   1   4   1    0.11    0.66
   1   4   1   -0.55    0.66
   1  -4   1    0.11    0.88
   1  -4   1   -0.32    0.54
   1  -4   1   -0.54    0.97
   1  -4   1   -1.40    1.08
  -1   4  -1    1.72    0.54
  -1   4  -1   -0.65    0.76
  -1   4  -1   -0.97    1.08
  -1  -4  -1    0.00    0.65
  -1  -4  -1    0.87    0.66
   0   2   3   60.80    2.84
   0   2   3   63.96    2.69
   0   2  -3   59.36    2.63
   0   2  -3   60.88    2.94
   0   2  -3   63.35    2.27
   0   2  -3   66.05    2.95
   0   2  -3   67.00    2.91
   0  -2   3   62.58    2.96
   0  -2   3   64.02    2.94
   0  -2   3   64.76    2.53
   0  -2   3   64.96    2.83
   0  -2   3   70.32    3.14
   0  -2  -3   61.04    3.02
   0  -2  -3   62.96    2.94
   0  -2  -3   63.81    2.71
   2   1  -3 1873.74   59.64
   2   1  -3 1873.86   59.88
   2   1  -3 1876.89   59.61
   2   1  -3 1921.78   59.37
   2  -1  -3 1805.57   60.30
   2  -1  -3 1868.43   59.98
   2  -1  -3 1870.99   58.82
  -2   1   3 1777.53   60.68
  -2   1   3 1903.73   61.47
  -2   1   3 1905.02   59.99
  -2   1   3 1907.49   60.43
  -2  -1   3 1828.97   60.89
  -2  -1   3 1872.91   59.41
  -2  -1   3 1883.35   60.92
  -2  -1   3 1926.67   58.83
  -2  -1   3 1954.77   61.29
   3   1   0 7297.36  230.04
   2   3  -2 1303.95   42.07
   2   3  -2 1344.91   44.57
   2   3  -2 1354.53   42.52
   2   3  -2 1354.72   43.67
   2  -3  -2 1287.35   45.58
   2  -3  -2 1324.56   43.28
   2  -3  -2 1351.59   42.72
  -2   3   2 1336.79   42.86
  -2  -3   2 1310.42   43.06
  -2  -3   2 1346.31   42.48
  -2  -3   2 1358.15   41.93
  -2  -3   2 1367.28   42.16
   2   1   2  574.82   18.92
   2   1   2  583.98   19.15
   2   1   2  589.08   19.97
   2  -1   2  562.42   19.15
   2  -1   2  594.37   19.31
   2  -1   2  596.71   19.43
   2  -1   2  599.27   20.90
  -2   1  -2  560.39   19.05
  -2   1  -2  563.46   19.58
  -2   1  -2  583.24   20.29
  -2   1  -2  602.09   20.89
  -2  -1  -2  562.60   19.09
  -2  -1  -2  563.77   18.85
  -2  -1  -2  565.89   19.23
  -2  -1  -2  566.87   19.95
  -2  -1  -2  577.92   19.15
   2   3   1  717.52   25.26
   2  -3   1  710.45   23.72
   2  -3   1  737.70   23.82
   2  -3   1  751.92   23.98
   2  -3   1  762.62   23.80
  -2   3  -1  709.01   24.14
  -2   3  -1  716.51   24.45
  -2   3  -1  718.45   24.32
  -2   3  -1  770.95   23.92
  -2  -3  -1  706.02   24.22
  -2  -3  -1  712.85   23.60
  -2  -3  -1  721.03   24.88
  -2  -3  -1  740.03   24.32
   3   0  -2    0.00    0.65
   3   0  -2    0.66    0.77
   3   0  -2   -1.71    1.07
  -3   0   2    0.22    0.87
  -3   0   2    0.32    0.97
  -3   0   2    1.42    0.98
  -3   0   2   -0.32    0.54
   1   0   3 1748.68   57.92
   1   0   3 1767.81   56.95
   1   0   3 1845.45   57.73
  -1   0  -3 1785.57   57.04
  -1   0  -3 1815.99   57.91
  -1   0  -3 1816.97   59.47
   3   1  -2  365.32   12.16
   3   1  -2  369.02   12.66
   3   1  -2  377.19   11.84
   3   1  -2  379.53   13.84
   3  -1  -2  359.75   12.98
   3  -1  -2  365.09   12.83
   3  -1  -2  368.11   13.10
   3  -1  -2  371.44   12.48
  -3   1   2  351.40   13.30
  -3   1   2  359.59   12.61
  -3   1   2  370.44   12.62
  -3  -1   2  350.85   12.94
  -3  -1   2  365.88   12.41
  -3  -1   2  375.57   12.65
  -3  -1   2  394.55   13.46
   3   2  -1  429.52   14.63
   3   2  -1  430.20   14.51
   3   2  -1  443.28   13.64
   3  -2  -1  418.22   15.15
   3  -2  -1  433.66   15.13
   3  -2  -1  451.16   14.70
  -3   2   1  400.02   14.72
  -3   2   1  414.65   15.14
  -3   2   1  432.29   14.13
  -3  -2   1  433.49   15.37
  -3  -2   1  445.33   14.78
  -3  -2   1  452.28   14.71
   1   1   3  246.68    8.84
   1   1   3  251.36    9.08
   1   1   3  264.91    9.09
   1  -1   3  257.39    9.53
   1  -1   3  262.55    9.14
   1  -1   3  270.23    9.43
  -1   1  -3  256.22    9.70
  -1   1  -3  257.71    9.19
  -1   1  -3  260.46    9.83
  -1   1  -3  262.02    9.30
  -1  -1  -3  252.27    9.39
  -1  -1  -3  259.66    9.85
  -1  -1  -3  264.66    9.35
   0   4   2   32.21    1.86
   0   4   2   35.44    1.88
   0   4  -2   32.59    1.97
   0   4  -2   33.23    2.06
   0   4  -2   36.55    2.04
   0  -4   2   33.94    1.94
   0  -4   2   35.48    2.17
   0  -4   2   35.53    1.74
   0  -4   2   35.73    1.97
   0  -4   2   36.27    1.53
   0  -4   2   37.27    2.07
   0  -4  -2   36.04    1.96
   0  -4  -2   37.68    1.93
   1   4  -2    0.44    0.65
   1   4  -2   -1.83    0.75
   1  -4  -2    0.55    0.76
   1  -4  -2   -1.43    0.88
  -1   4   2    1.10    0.99
  -1   4   2   -1.31    0.65
  -1  -4   2    0.21    0.64
  -1  -4   2    0.65    0.33
  -1  -4   2    0.66    0.87
  -1  -4   2   -0.33    0.43
  -1  -4   2   -0.54    0.54
   2   2  -3    6.46    0.97
   2   2  -3    6.80    0.76
   2   2  -3    7.78    0.88
   2   2  -3    8.17    0.65
   2   2  -3    9.10    0.87
   2  -2  -3    8.13    1.21
   2  -2  -3    8.62    1.18
   2  -2  -3   10.90    1.32
  -2   2   3    6.92    1.10
  -2   2   3    7.14    1.10
  -2   2   3    7.41    1.09
  -2   2   3    7.95    1.31
  -2  -2   3    7.63    0.98
  -2  -2   3    7.68    0.99
  -2  -2   3    8.26    0.98
  -2  -2   3    8.33    0.97
  -2  -2   3    8.44    0.97
  -2  -2   3    9.45    0.65
   3   2   0  453.38   14.77
   3   2   0  457.74   15.09
   3   2   0  463.19   15.86
   3   2   0  464.41   15.49
   3  -2   0  453.23   16.94
   3  -2   0  456.97   15.68
   3  -2   0  458.17   16.46
   3  -2   0  465.19   15.17
  -3   2   0  445.28   16.25
  -3   2   0  452.19   16.42
  -3   2   0  463.84   14.94
  -3  -2   0  446.85   15.72
  -3  -2   0  457.36   15.20
  -3  -2   0  477.06   15.54
   2   2   2  167.11    6.47
   2   2   2  168.87    6.04
   2   2   2  173.00    5.95
   2   2   2  179.09    6.45
   2  -2   2  170.09    6.49
   2  -2   2  172.50    6.23
   2  -2   2  174.37    6.73
   2  -2   2  175.02    6.52
   2  -2   2  181.88    6.87
  -2   2  -2  159.08    5.91
  -2   2  -2  169.34    6.99
  -2   2  -2  170.09    5.98
  -2   2  -2  171.45    6.41
  -2   2  -2  171.54    6.37
  -2  -2  -2  168.80    6.21
  -2  -2  -2  168.86    6.47
  -2  -2  -2  169.80    6.03
  -2  -2  -2  173.74    6.27
  -2  -2  -2  174.38    6.76
   0   5   0   -0.22    0.44
   0   5   0   -0.33    0.77
   0   5   0   -1.20    0.44
   0  -5   0   -0.66    0.77
   2   4  -1 2442.41   79.12
   2   4  -1 2507.24   79.13
   2   4  -1 2533.96   77.00
   2  -4  -1 2494.07   77.95
   2  -4  -1 2494.58   79.24
  -2   4   1 2445.75   77.50
  -2   4   1 2473.53   81.46
  -2  -4   1 2403.18   79.59
  -2  -4   1 2574.79   78.95
   2   4   0   26.07    1.52
   2  -4   0   22.95    1.66
   2  -4   0   23.90    1.73
   2  -4   0   26.94    1.61
  -2   4   0   24.07    1.94
  -2   4   0   25.79    1.60
  -2  -4   0   23.77    1.64
  -2  -4   0   25.81    1.97
  -2  -4   0   26.38    1.42
  -2  -4   0   26.92    1.20
   1   3  -3  668.43   22.82
   1   3  -3  677.95   22.67
   1   3  -3  680.38   23.21
   1   3  -3  687.80   22.45
   1   3  -3  693.87   22.03
   1  -3  -3  662.03   22.33
   1  -3  -3  691.29   22.88
   3   0   1  517.57   17.67
   3   0   1  534.28   18.20
   3   0   1  541.93   17.57
  -1   3   3  667.79   22.22
  -1   3   3  678.69   23.06
  -1   3   3  700.03   22.40
  -1  -3   3  659.24   22.59
  -1  -3   3  664.56   23.11
  -1  -3   3  687.75   22.80
  -1  -3   3  691.48   22.58
  -1  -3   3  692.41   22.40
  -1  -3   3  715.67   22.69
  -3   0  -1  504.15   18.36
  -3   0  -1  520.93   17.96
  -3   0  -1  539.33   17.83
  -3   0  -1  542.24   17.77
   0   3   3  930.46   30.14
   0   3   3  940.38   30.52
   0   3  -3  911.77   30.80
   0   3  -3  924.79   30.34
   0   3  -3  925.79   30.39
   0   3  -3  930.36   30.96
   0  -3   3  896.11   30.92
   0  -3   3  916.24   29.74
   0  -3   3  953.53   30.96
   0  -3   3  962.47   30.94
   0  -3   3  970.70   31.09
   0  -3  -3  880.31   30.60
   0  -3  -3  930.73   30.65
   0  -3  -3  931.65   30.19
   3   2  -2   15.40    1.28
   3   2  -2   15.45    1.29
   3   2  -2   16.52    0.86
   3   2  -2   18.41    1.62
   3  -2  -2   15.56    1.09
   3  -2  -2   16.45    1.51
   3  -2  -2   18.60    1.87
  -3   2   2   16.26    1.18
  -3   2   2   16.80    1.72
  -3   2   2   17.12    1.65
  -3  -2   2   14.28    1.51
  -3  -2   2   14.76    1.09
  -3  -2   2   18.03    1.29
   3   1   1  722.91   24.52
   3   1   1  723.75   23.54
   3   1   1  736.14   23.86
   3  -1   1  722.84   24.44
   3  -1   1  723.63   24.74
   3  -1   1  744.48   23.97
  -3   1  -1  687.22   24.36
  -3   1  -1  702.72   24.00
  -3   1  -1  726.78   24.00
  -3   1  -1  732.98   23.24
  -3  -1  -1  698.37   24.24
  -3  -1  -1  711.77   24.42
  -3  -1  -1  782.73   25.68
   1   2   3  678.48   22.26
   1   2   3  680.82   22.75
   1   2   3  682.35   23.83
   1   2   3  700.30   22.13
   1  -2   3  679.52   22.25
   1  -2   3  683.17   22.44
   1  -2   3  695.07   23.59
   1  -2   3  703.10   23.97
   1  -2   3  704.89   23.51
  -1   2  -3  670.40   22.91
  -1   2  -3  672.15   22.98
  -1   2  -3  676.85   23.51
  -1   2  -3  680.11   23.00
  -1  -2  -3  660.93   23.09
  -1  -2  -3  676.06   23.23
  -1  -2  -3  678.17   22.35
   0   5   1   92.41    4.30
   0   5   1   97.31    3.72
   0   5   1  100.23    3.83
   0   5  -1   97.29    4.25
   0  -5   1   97.67    3.62
   0  -5   1  101.95    3.98
   0  -5   1  102.84    4.20
   0  -5   1  103.39    4.50
   0  -5   1  106.77    4.34
   0  -5  -1   97.17    4.15
   0  -5  -1  102.92    4.29
   1   5   0   31.57    2.08
   1   5   0   35.72    1.53
   1  -5   0   31.23    1.63
   1  -5   0   35.59    1.94
  -1   5   0   32.84    1.60
  -1   5   0   33.43    1.98
  -1  -5   0   34.57    2.19
  -1  -5   0   36.14    1.63
   1   4   2  218.75    8.10
   1   4   2  220.22    8.71
   1  -4   2  216.92    8.23
   1  -4   2  218.24    8.15
   1  -4   2  222.49    8.05
   1  -4   2  228.72    8.26
   1  -4   2  232.11    8.90
  -1   4  -2  221.44    8.05
  -1   4  -2  222.56    8.67
  -1   4  -2  224.99    8.61
  -1   4  -2  229.32    8.26
  -1  -4  -2  222.64    7.58
  -1  -4  -2  226.58    8.54
  -1  -4  -2  231.03    8.18
   1   5  -1  382.16   11.70
   1  -5  -1  380.64   13.86
   1  -5  -1  381.24   12.97
  -1   5   1  366.38   13.31
  -1   5   1  371.60   13.38
  -1   5   1  382.77   12.32
  -1  -5   1  369.71   12.06
  -1  -5   1  390.16   13.91
  -1  -5   1  392.39   13.22
  -1  -5   1  394.93   13.33
   3   3  -1    0.54    0.54
   3   3  -1   -0.21    0.75
   3   3  -1   -0.65    0.65
   3  -3  -1    0.86    1.07
   3  -3  -1    1.21    1.21
   3  -3  -1   -0.44    0.65
  -3   3   1   -0.11    0.75
  -3   3   1   -0.65    0.65
  -3   3   1   -0.66    0.88
  -3  -3   1    0.00    0.43
  -3  -3   1    0.43    0.54
  -3  -3   1    1.30    1.08
   2   4  -2 1752.31   57.06
   2   4  -2 1754.45   55.13
   2   4  -2 1784.76   56.72
   2   4  -2 1793.68   57.06
   2  -4  -2 1746.65   57.18
   2  -4  -2 1747.86   58.28
   2  -4  -2 1796.25   58.51
  -2   4   2 1762.11   56.58
  -2  -4   2 1750.46   59.29
  -2  -4   2 1783.34   55.39
  -2  -4   2 1817.01   56.91
  -2  -4   2 1849.31   56.73
   3   0  -3 1465.81   47.73
   3   0  -3 1491.88   48.44
   3   0  -3 1506.67   47.95
   3   0  -3 1563.23   48.10
  -3   0   3 1474.71   50.66
  -3   0   3 1537.04   48.84
  -3   0   3 1550.10   48.91
   1   0  -4    0.54    0.86
   1   0  -4    1.19    1.08
   1   0  -4   -0.54    0.76
  -1   0   4    0.44    0.66
  -1   0   4    1.19    0.75
  -1   0   4   -0.22    0.77
  -1   0   4   -0.65    0.76
   2   4   1 1045.63   35.34
   2   4   1 1046.17   34.96
   2  -4   1 1031.19   34.21
   2  -4   1 1058.51   34.52
   2  -4   1 1066.85   34.11
   2  -4   1 1076.38   34.20
  -2   4  -1 1036.36   34.13
  -2   4  -1 1039.61   35.14
  -2   4  -1 1098.64   34.33
  -2  -4  -1 1044.06   34.59
  -2  -4  -1 1045.82   32.51
  -2  -4  -1 1047.47   35.09
  -2  -4  -1 1049.04   34.62
  -2  -4  -1 1069.71   32.74
   2   3  -3   54.30    2.92
   2   3  -3   62.32    2.81
   2   3  -3   64.08    2.53
   2   3  -3   64.11    2.70
   2  -3  -3   61.31    3.01
   2  -3  -3   61.97    3.10
   2  -3  -3   64.74    3.19
  -2   3   3   64.52    3.08
  -2   3   3   65.82    3.27
  -2  -3   3   59.02    2.93
  -2  -3   3   59.36    2.86
  -2  -3   3   60.56    2.62
  -2  -3   3   62.39    2.58
  -2  -3   3   64.65    2.82
  -2  -3   3   66.54    2.82
   3   2   1  293.25    9.82
   3   2   1  293.48   10.10
   3   2   1  295.23   10.54
   3  -2   1  293.51   10.23
   3  -2   1  302.66   12.03
   3  -2   1  303.63   10.47
   3  -2   1  311.38   11.22
  -3   2  -1  282.27   10.69
  -3   2  -1  284.10   10.79
  -3   2  -1  295.28   10.53
  -3   2  -1  299.24   10.73
  -3  -2  -1  282.00   10.44
  -3  -2  -1  296.74   10.77
  -3  -2  -1  306.47   10.53
   3   3   0 2194.42   70.66
   3   3   0 2267.52   71.94
   3  -3   0 2217.78   72.36
   3  -3   0 2246.48   72.72
   3  -3   0 2303.49   72.93
   3  -3   0 2313.53   71.22
  -3   3   0 2079.77   70.77
  -3   3   0 2231.07   71.22
  -3   3   0 2287.22   69.19
  -3  -3   0 2168.45   69.79
  -3  -3   0 2205.24   71.59
  -3  -3   0 2271.68   72.35
   2   3   2    4.61    0.66
   2   3   2    4.72    0.88
   2   3   2    5.14    0.43
   2  -3   2    5.53    0.87
   2  -3   2    6.41    0.66
   2  -3   2    7.05    1.09
   2  -3   2    8.01    1.21
   2  -3   2    8.35    1.30
   3   1  -3   11.97    1.29
   3   1  -3   13.21    1.18
   3   1  -3   13.52    1.07
   3   1  -3   19.84    1.74
   3  -1  -3   11.62    1.43
   3  -1  -3   12.82    1.29
   3  -1  -3   13.03    0.87
   3  -1  -3   13.09    1.73
  -2   3  -2    4.12    0.98
  -2   3  -2    5.92    1.08
  -2   3  -2    5.99    1.09
  -2   3  -2    7.39    0.76
  -2  -3  -2    5.45    0.98
  -2  -3  -2    5.88    0.98
  -2  -3  -2    5.90    0.55
  -2  -3  -2    6.37    0.97
  -3   1   3   10.88    1.76
  -3   1   3   12.28    1.52
  -3   1   3   12.65    1.31
  -3  -1   3    9.82    1.53
  -3  -1   3   11.39    1.19
  -3  -1   3   13.77    1.19
   1   1  -4  575.45   19.91
   1   1  -4  582.30   20.10
   1   1  -4  594.28   20.20
   1   1  -4  609.14   20.10
   1   1  -4  615.42   20.49
   1  -1  -4  571.05   19.89
   1  -1  -4  585.28   20.11
   1  -1  -4  607.77   19.83
   1  -1  -4  608.97   20.00
  -1   1   4  574.97   20.69
  -1   1   4  598.19   19.68
  -1   1   4  608.45   20.14
  -1   1   4  631.32   20.69
  -1  -1   4  578.85   20.44
  -1  -1   4  601.33   20.61
  -1  -1   4  614.53   20.45
  -1  -1   4  625.21   20.27
   1   5   1  954.38   32.80
   1   5   1  964.83   31.41
   1  -5   1  973.10   32.56
   1  -5   1  976.94   31.11
   1  -5   1  997.37   31.51
   1  -5   1 1027.38   32.38
  -1   5  -1  964.71   31.65
  -1   5  -1  976.17   32.99
  -1   5  -1 1000.43   30.70
  -1  -5  -1  948.63   30.92
  -1  -5  -1  968.95   32.93
   0   0   4  248.93    9.59
   0   0   4  276.21    9.62
   0   0   4  276.69    9.42
   0   0  -4  247.12    8.98
   0   0  -4  250.09    9.95
   0   0  -4  254.27    9.27
   0   0  -4  257.63    9.31
   3   3  -2   84.72    3.02
   3   3  -2   85.39    3.64
   3   3  -2   86.98    3.89
   3   3  -2   93.82    3.77
   3  -3  -2   85.96    3.47
   3  -3  -2   87.29    3.78
   3  -3  -2   92.71    3.98
  -3   3   2   77.35    3.51
  -3   3   2   84.22    3.67
  -3   3   2   85.09    3.46
  -3  -3   2   84.90    3.26
  -3  -3   2   85.33    3.55
  -3  -3   2   87.94    3.14
  -3  -3   2   89.51    4.01
   1   3   3  365.69   12.58
   1   3   3  367.07   13.29
   1   3   3  378.40   13.12
   1  -3   3  358.04   11.84
   1  -3   3  372.31   13.07
   1  -3   3  374.77   12.97
   1  -3   3  384.48   12.96
   1  -3   3  386.28   12.81
   1  -3   3  393.40   13.05
  -1   3  -3  372.87   13.32
  -1   3  -3  384.82   13.37
  -1   3  -3  385.41   12.95
  -1   3  -3  395.81   14.11
  -1  -3  -3  360.28   12.49
  -1  -3  -3  370.59   12.65
  -1  -3  -3  378.13   13.23
   0   1   4  236.92    8.95
   0   1   4  238.53    9.60
   0   1   4  243.96    9.05
   0   1  -4  225.46    8.52
   0   1  -4  233.86    8.19
   0   1  -4  236.31    8.46
   0   1  -4  238.22    8.93
   0   1  -4  242.18    9.30
   0  -1   4  233.98    8.71
   0  -1   4  240.11    9.23
   0  -1   4  249.46    8.78
   0  -1  -4  234.06    8.56
   0  -1  -4  235.96    8.84
   0  -1  -4  248.93    9.61
   2   0  -4 2712.90   87.13
   2   0  -4 2725.61   86.49
   2   0  -4 2759.87   86.31
   2   0  -4 2786.67   88.20
  -2   0   4 2676.02   88.36
  -2   0   4 2714.44   89.77
  -2   0   4 2794.81   86.58
  -2   0   4 2822.59   87.72
  -2   0   4 2842.01   87.16
   2   0   3    0.00    0.76
   2   0   3   -0.43    0.97
   2   0   3   -1.76    1.10
  -2   0  -3    0.11    0.65
  -2   0  -3    0.87    0.43
  -2   0  -3   -0.11    0.65
  -2   0  -3   -1.65    0.77
   1   4  -3  875.88   29.42
   1   4  -3  885.84   29.45
   1   4  -3  894.08   29.51
   1   4  -3  909.93   29.69
   1  -4  -3  874.77   30.12
   1  -4  -3  937.72   30.18
  -1   4   3  883.57   29.35
  -1   4   3  937.72   30.51
  -1  -4   3  870.82   29.54
  -1  -4   3  877.33   28.82
  -1  -4   3  891.38   28.49
  -1  -4   3  894.08   29.06
  -1  -4   3  904.50   29.92
  -1  -4   3  929.68   29.98
   0   5   2  418.85   13.07
   0   5   2  430.45   12.28
   0   5  -2  151.89   11.42
   0   5  -2  435.79   13.23
   0  -5   2  424.38   14.42
   0  -5   2  435.68   15.38
   0  -5   2  435.98   15.25
   0  -5   2  445.30   14.21
   0  -5   2  446.82   15.51
   0  -5  -2  415.90   14.59
   2   1  -4  336.66   12.23
   2   1  -4  344.16   11.96
   2   1  -4  345.80   11.64
   2   1  -4  346.35   11.49
   2  -1  -4  342.77   12.39
   2  -1  -4  343.16   11.97
   2  -1  -4  346.41   12.42
   2  -1  -4  348.65   12.17
   2  -1  -4  361.49   13.81
   3   2  -3  599.70   19.77
   3   2  -3  624.67   21.61
   3   2  -3  628.40   20.75
   3   2  -3  628.85   20.31
   3  -2  -3  598.76   22.46
   3  -2  -3  615.91   21.30
   3  -2  -3  618.64   20.44
   3  -2  -3  640.67   21.59
  -2   1   4  330.72   13.26
  -2   1   4  332.74   12.34
  -2   1   4  345.75   11.66
  -2   1   4  350.66   11.90
  -2  -1   4  334.90   12.55
  -2  -1   4  354.56   11.99
  -2  -1   4  355.73   12.10
  -2  -1   4  370.12   12.54
  -3   2   3  591.81   20.90
  -3   2   3  635.05   20.93
  -3  -2   3  606.82   20.37
  -3  -2   3  611.75   19.57
  -3  -2   3  620.12   21.30
  -3  -2   3  629.44   20.84
  -3  -2   3  637.45   20.50
   1   5  -2 1070.36   34.20
   1   5  -2 1084.64   34.97
  -1   5   2 1047.86   35.62
  -1   5   2 1056.97   34.13
  -1  -5   2 1050.21   35.88
  -1  -5   2 1053.82   36.41
  -1  -5   2 1080.31   35.60
  -1  -5   2 1097.77   35.53
  -1  -5   2 1104.79   35.06
   1   2  -4    5.83    1.40
   1   2  -4    7.86    0.98
   1   2  -4    7.91    0.87
   1   2  -4   10.03    1.40
   1   2  -4   10.21    1.30
   1  -2  -4    6.72    1.52
   1  -2  -4    7.22    1.19
   1  -2  -4    9.62    1.44
   1  -2  -4   10.04    1.19
  -1   2   4    8.68    1.32
  -1   2   4   10.67    1.40
  -1   2   4   10.95    1.52
  -1  -2   4    8.04    1.19
  -1  -2   4   10.00    0.99
  -1  -2   4   11.67    1.31
  -1  -2   4   13.00    1.30
   0   4   3  274.87   10.18
   0   4  -3  262.03    9.76
   0   4  -3  270.77    9.34
   0   4  -3  276.23    9.84
   0   4  -3  277.60   10.12
   0  -4   3  273.15    9.63
   0  -4   3  276.62    9.89
   0  -4   3  277.36    9.57
   0  -4   3  280.27   10.39
   0  -4   3  281.14   10.43
   0  -4   3  286.90   10.03
   0  -4  -3  277.95   10.12
   0  -4  -3  279.88    9.94
   2   1   3   35.67    1.65
   2   1   3   38.39    2.19
   2   1   3   38.67    2.38
   2   1   3   39.90    1.84
   2  -1   3   35.65    2.30
   2  -1   3   36.63    2.07
   2  -1   3   37.60    2.17
  -2   1  -3   37.18    2.18
  -2   1  -3   37.35    1.62
  -2   1  -3   37.97    2.09
  -2   1  -3   38.24    2.16
  -2   1  -3   38.41    2.39
  -2  -1  -3   35.31    2.05
  -2  -1  -3   35.55    1.75
  -2  -1  -3   36.26    1.86
  -2  -1  -3   37.70    2.29
   2   5  -1 1521.77   48.37
   2   5  -1 1567.84   49.96
   2  -5  -1 1555.45   49.53
   2  -5  -1 1562.85   50.37
  -2   5   1 1549.02   49.09
  -2  -5   1 1483.03   50.16
  -2  -5   1 1521.20   49.75
  -2  -5   1 1537.99   51.28
  -2  -5   1 1565.65   48.51
  -2  -5   1 1576.80   49.77
   2   5   0  822.37   26.77
   2  -5   0  821.25   26.94
   2  -5   0  839.48   27.71
  -2   5   0  790.79   28.12
  -2   5   0  819.75   27.60
  -2   5   0  837.93   26.91
  -2  -5   0  809.72   27.38
  -2  -5   0  822.67   28.18
  -2  -5   0  823.27   26.62
  -2  -5   0  849.15   27.18
   3   0   2    0.43    0.65
   3   0   2   -0.22    0.43
   3   0   2   -1.41    0.65
  -3   0  -2    0.00    0.76
  -3   0  -2    0.43    0.87
  -3   0  -2   -0.11    0.87
  -3   0  -2   -0.32    0.65
   3   3   1  173.02   22.44
   3   3   1  804.46   25.02
   3   3   1  816.38   23.70
   3   3   1  822.25   22.90
   3   3   1  838.32   24.68
   3  -3   1  805.46   27.15
   3  -3   1  811.50   26.81
   3  -3   1  844.18   27.53
   3  -3   1  850.73   26.83
   4   0  -1    0.32    1.18
   4   0  -1   -0.11    0.54
   4   0  -1   -0.22    1.09
  -3   3  -1  766.41   24.63
  -3   3  -1  823.50   25.26
  -3   3  -1  832.37   25.22
  -3   3  -1  841.09   24.67
  -3  -3  -1  790.96   27.87
  -3  -3  -1  811.99   27.22
  -3  -3  -1  829.17   26.34
  -3  -3  -1  860.03   27.00
  -4   0   1    1.72    1.07
  -4   0   1   -1.85    0.87
  -4   0   1   -1.96    0.76
   0   2   4   69.58    3.33
   0   2   4   69.90    3.33
   0   2   4   77.50    3.28
   0   2  -4   70.63    2.70
   0   2  -4   70.97    3.28
   0   2  -4   71.28    3.47
   0   2  -4   75.75    3.39
   0   2  -4   76.22    3.56
   0  -2   4   70.10    3.05
   0  -2   4   70.27    2.77
   0  -2   4   72.44    3.27
   0  -2   4   73.46    3.79
   0  -2  -4   70.70    3.14
   0  -2  -4   72.76    3.34
   0  -2  -4   76.20    3.60
   3   1   2    5.02    0.98
   3   1   2    5.10    0.87
   3   1   2    6.08    0.76
   3   1   2    6.50    1.08
   3  -1   2    5.21    0.87
   3  -1   2    5.53    1.19
   3  -1   2    6.29    0.76
   3  -1   2    7.51    1.31
  -3   1  -2    5.10    0.98
  -3   1  -2    5.33    1.41
  -3   1  -2    5.73    0.97
  -3   1  -2    6.30    0.87
  -3  -1  -2    4.33    0.98
  -3  -1  -2    6.29    0.76
  -3  -1  -2    6.41    1.09
  -3  -1  -2    7.72    0.65
   3   4  -1  196.68    7.70
   3   4  -1  212.23    7.31
   3   4  -1  219.12    7.47
   3  -4  -1  197.33    7.65
   3  -4  -1  202.32    7.28
   3  -4  -1  212.73    8.29
  -3   4   1  199.02    7.59
  -3   4   1  209.87    7.88
  -3  -4   1  202.57    7.95
  -3  -4   1  207.11    6.82
  -3  -4   1  207.75    7.18
  -3  -4   1  221.66    7.38
   4   1  -1    0.54    0.87
   4   1  -1    0.65    0.54
   4   1  -1    3.33    1.18
   4   1  -1   -0.22    1.09
   4  -1  -1    0.11    0.88
   4  -1  -1    0.54    1.18
   4  -1  -1    0.64    0.53
   4  -1  -1   -1.75    1.21
  -4   1   1    0.11    0.75
  -4   1   1    0.98    0.98
  -4   1   1   -1.09    0.88
  -4  -1   1    0.43    1.19
  -4  -1   1    1.18    0.86
   2   2  -4   39.71    2.17
   2   2  -4   40.87    2.27
   2   2  -4   43.40    2.37
   2   2  -4   43.41    1.85
   2  -2  -4   35.62    2.42
   2  -2  -4   38.72    2.54
   2  -2  -4   40.58    2.37
   2  -2  -4   44.57    2.59
   2  -2  -4   47.14    2.50
  -2   2   4   32.76    2.43
  -2   2   4   39.47    2.28
  -2   2   4   42.69    2.61
  -2  -2   4   40.68    2.06
  -2  -2   4   41.57    2.18
  -2  -2   4   43.10    2.49
  -2  -2   4   44.39    2.30
  -2  -2   4   46.15    2.32
   0   6   0  246.08   22.36
   0   6   0  923.93   23.26
   0   6   0  945.42   25.54
   0  -6   0  959.76   31.98
   4   0  -2   37.61    2.15
   4   0  -2   39.02    2.16
   4   0  -2   43.62    2.41
  -4   0   2   38.47    2.47
  -4   0   2   38.96    1.85
  -4   0   2   42.11    2.40
   2   4  -3  232.62    8.65
   2   4  -3  235.02    8.40
   2   4  -3  239.63    8.26
   2   4  -3  251.88    8.98
   2  -4  -3  232.09    9.15
   2  -4  -3  235.49    8.91
   2  -4  -3  238.36    9.03
  -2   4   3  229.44    8.62
  -2   4   3  234.95    8.82
  -2  -4   3  229.24    9.00
  -2  -4   3  235.89    8.05
  -2  -4   3  238.19    8.91
  -2  -4   3  243.03    8.48
  -2  -4   3  243.48    8.38
  -2  -4   3  250.99    9.37
   2   2   3    1.75    1.21
   2   2   3    3.35    0.76
   2   2   3    3.95    0.66
   2   2   3    3.98    0.86
   2  -2   3    1.73    1.08
   2  -2   3    2.19    1.32
   2  -2   3    2.52    0.88
   2  -2   3    6.41    1.20
  -2   2  -3    2.50    0.87
  -2   2  -3    3.71    1.42
  -2   2  -3    4.53    1.19
  -2  -2  -3    2.16    0.76
  -2  -2  -3    2.62    0.66
  -2  -2  -3    6.00    1.31
   3   4   0   67.52    2.91
   3   4   0   78.28    2.61
   3   4   0   78.70    3.91
   3  -4   0   65.12    3.55
   3  -4   0   69.23    3.38
   3  -4   0   71.28    3.63
   3  -4   0   72.17    3.44
  -3   4   0   65.87    3.24
  -3   4   0   69.58    3.21
  -3  -4   0   71.41    2.49
  -3  -4   0   71.52    3.50
  -3  -4   0   72.03    2.71
  -3  -4   0   76.82    3.37
  -3  -4   0   76.98    3.26
   4   0   0 1732.90   56.29
   4   0   0 1759.41   55.72
   4   0   0 1769.53   55.91
  -4   0   0 1683.13   56.80
  -4   0   0 1726.62   55.22
  -4   0   0 1743.73   56.55
  -4   0   0 1778.87   56.05
   2   4   2   74.23    3.29
   2   4   2   76.20    3.29
   2  -4   2   71.30    2.88
   2  -4   2   72.96    3.57
   2  -4   2   74.87    3.24
   2  -4   2   79.26    3.58
   2  -4   2   81.67    3.83
  -2   4  -2   72.28    3.15
  -2   4  -2   73.62    3.59
  -2   4  -2   76.80    3.36
  -2   4  -2   78.38    3.55
  -2  -4  -2   73.18    3.14
  -2  -4  -2   74.53    2.83
  -2  -4  -2   75.77    3.38
  -2  -4  -2   82.19    3.27
   1   5   2   12.44    1.54
   1   5   2   18.16    1.53
   1  -5   2   13.94    1.51
   1  -5   2   14.64    1.32
   1  -5   2   15.47    1.07
   1  -5   2   15.60    1.84
   1  -5   2   19.30    1.73
  -1   5  -2   14.77    1.30
  -1   5  -2   18.14    1.61
  -1   5  -2   19.46    1.62
  -1   5  -2   19.62    1.19
  -1  -5  -2   15.41    1.64
  -1  -5  -2   15.65    1.52
  -1  -5  -2   19.32    1.18
   1   0   4    1.09    1.31
   1   0   4    2.49    1.19
   1   0   4    2.60    1.08
  -1   0  -4    0.00    0.87
  -1   0  -4    1.41    0.98
  -1   0  -4   -0.54    0.86
   4   1  -2  457.88   16.11
   4   1  -2  466.19   15.10
   4   1  -2  473.22   16.02
   4  -1  -2  447.45   15.50
   4  -1  -2  452.20   15.28
   4  -1  -2  453.55   16.54
   4  -1  -2  462.43   17.47
  -4   1   2  429.90   16.25
  -4   1   2  443.65   15.79
  -4   1   2  464.96   15.89
  -4  -1   2  439.66   15.86
  -4  -1   2  448.69   15.22
  -4  -1   2  468.17   15.47
   4   1   0  120.78    4.55
   4   1   0  120.81    5.10
   4   1   0  130.71    5.06
   4  -1   0  125.83    4.76
   4  -1   0  127.71    5.60
   4  -1   0  128.91    4.93
  -4   1   0  119.11    4.92
  -4   1   0  123.34    5.18
  -4   1   0  123.65    4.79
  -4  -1   0  120.97    5.08
  -4  -1   0  123.78    4.53
  -4  -1   0  127.64    5.31
   2   5  -2  257.74    8.75
   2   5  -2  266.35    9.57
   2   5  -2  276.43    9.79
   2  -5  -2  265.76   10.01
   2  -5  -2  267.63    9.44
   3   3  -3  103.04    3.88
   3   3  -3  104.19    4.00
   3   3  -3  106.44    4.09
   3   3  -3  107.43    4.43
   3  -3  -3  102.33    4.02
   3  -3  -3  103.87    4.68
   3  -3  -3  104.71    4.74
   3  -3  -3  107.09    4.53
  -2   5   2  254.50    9.11
  -2   5   2  271.37   10.34
  -2  -5   2  260.01    9.29
  -2  -5   2  262.33    9.81
  -2  -5   2  266.64    9.45
  -2  -5   2  268.43    8.85
  -3   3   3   96.60    4.61
  -3   3   3  103.66    4.68
  -3  -3   3  102.04    3.66
  -3  -3   3  102.82    3.79
  -3  -3   3  103.63    4.22
  -3  -3   3  103.80    4.55
  -3  -3   3  104.23    4.12
   0   6   1   45.45    2.75
   0   6   1   46.44    2.41
   0   6   1   47.36    2.19
   0   6  -1   45.65    2.72
   0   6  -1   51.04    1.72
   0  -6   1   43.34    2.91
   0  -6   1   44.94    2.49
   0  -6   1   45.31    2.68
   0  -6   1   50.63    2.86
   0  -6  -1   49.22    2.19
   0  -6  -1   49.52    2.64
   1   3  -4    5.73    1.41
   1   3  -4    7.98    0.97
   1   3  -4    8.52    0.97
   1   3  -4    9.56    1.19
   1   3  -4    9.67    0.98
   1  -3  -4    6.50    1.19
   1  -3  -4    7.98    1.08
   1  -3  -4    9.59    1.29
  -1   3   4    5.96    1.19
  -1   3   4    8.25    1.65
  -1   3   4    9.09    1.41
  -1  -3   4    6.97    0.87
  -1  -3   4    6.99    0.98
  -1  -3   4    7.61    0.87
  -1  -3   4    7.62    1.20
  -1  -3   4    7.81    1.08
   1   1   4 2304.60   74.49
   1   1   4 2378.08   75.30
   1   1   4 2402.42   74.15
   1  -1   4 2306.18   77.76
   1  -1   4 2425.76   75.58
   1  -1   4 2459.89   75.93
  -1   1  -4 2322.14   77.10
  -1   1  -4 2363.67   76.84
  -1   1  -4 2378.22   75.71
  -1   1  -4 2384.92   76.00
  -1  -1  -4 2356.71   77.60
  -1  -1  -4 2390.92   75.55
  -1  -1  -4 2454.24   80.84
   2   5   1   86.96    3.94
   2   5   1   88.67    3.94
   2  -5   1   84.74    3.79
   2  -5   1   85.80    4.08
   2  -5   1   92.27    3.86
  -2   5  -1   88.57    3.89
  -2   5  -1   88.74    4.06
  -2   5  -1   89.22    3.44
  -2  -5  -1   83.85    3.71
  -2  -5  -1   88.67    3.60
   3   4  -2  762.44   25.17
   3   4  -2  763.42   25.94
   3   4  -2  772.56   25.75
   3  -4  -2  756.13   28.29
   3  -4  -2  781.30   25.08
   3  -4  -2  785.21   25.77
  -3   4   2  793.14   25.40
  -3  -4   2  766.29   25.20
  -3  -4   2  767.92   26.83
  -3  -4   2  786.32   25.75
  -3  -4   2  792.11   24.70
   1   6   0   39.48    1.87
   1   6   0   45.66    2.51
   1  -6   0   44.10    2.59
   1  -6   0   44.78    1.97
   3   2   2  247.27    8.47
   3   2   2  247.32    8.86
   3   2   2  253.82    8.64
   3  -2   2  228.05    8.28
   3  -2   2  243.66    9.34
   3  -2   2  257.58   10.24
   3  -2   2  258.28    8.79
  -1   6   0   39.77    2.53
  -1   6   0   42.53    1.92
  -1  -6   0   39.19    2.41
  -1  -6   0   43.05    1.96
  -3   2  -2  237.06    8.98
  -3   2  -2  242.57    8.91
  -3   2  -2  246.98    9.28
  -3   2  -2  248.53    8.75
  -3  -2  -2  228.54    8.40
  -3  -2  -2  234.86    8.78
  -3  -2  -2  238.09    8.48
  -3  -2  -2  248.97    8.92
   1   4   3  166.50    7.19
   1   4   3  173.33    6.89
   1   4   3  177.15    6.31
   1  -4   3  167.63    6.09
   1  -4   3  169.21    6.27
   1  -4   3  172.88    6.45
   1  -4   3  173.55    6.89
   1  -4   3  176.24    6.53
   1  -4   3  184.49    6.74
   4   2  -1  372.39   13.13
   4   2  -1  377.45   12.39
   4   2  -1  378.22   12.89
   4   2  -1  388.92   12.15
   4  -2  -1  378.04   13.44
   4  -2  -1  384.64   13.46
   4  -2  -1  392.03   13.77
  -1   4  -3  165.60    6.85
  -1   4  -3  176.08    6.67
  -1   4  -3  186.42    7.00
  -1  -4  -3  159.05    6.28
  -1  -4  -3  165.40    6.33
  -1  -4  -3  174.04    6.30
  -4   2   1  345.51   13.40
  -4   2   1  368.25   13.55
  -4   2   1  392.12   14.12
  -4  -2   1  374.23   13.85
  -4  -2   1  396.53   13.72
   1   6  -1  173.94    7.09
   1   6  -1  181.35    5.88
   1   6  -1  183.95    5.70
   1  -6  -1  188.68    6.97
   1  -6  -1  191.74    7.15
  -1   6   1  179.67    6.71
  -1   6   1  184.78    7.18
  -1   6   1  184.85    6.53
  -1  -6   1  181.99    6.76
  -1  -6   1  182.20    7.23
  -1  -6   1  182.59    6.76
   3   0  -4    1.30    0.33
   3   0  -4   -0.22    0.86
   3   0  -4   -0.54    0.97
   3   0  -4   -0.66    1.20
   3   0  -4   -1.09    1.20
  -3   0   4    0.76    1.20
  -3   0   4    0.87    1.31
  -3   0   4    1.08    0.87
  -3   0   4   -0.33    1.32
   0   3   4  565.54   19.36
   0   3   4  576.78   18.85
   0   3  -4  556.56   18.83
   0   3  -4  565.55   18.23
   0   3  -4  571.00   19.86
   0   3  -4  572.50   18.87
   0   3  -4  573.98   19.95
   0  -3   4  560.15   18.47
   0  -3   4  574.89   19.63
   0  -3   4  576.61   19.64
   0  -3   4  585.19   19.40
   0  -3   4  591.01   19.08
   0  -3  -4  558.98   19.45
   0  -3  -4  560.79   19.30
   0  -3  -4  567.48   19.73
   3   1  -4  715.10   23.53
   3   1  -4  723.10   24.96
   3   1  -4  724.49   23.88
   3   1  -4  730.15   24.24
   3  -1  -4  723.40   24.03
   3  -1  -4  729.31   24.32
   3  -1  -4  735.00   25.76
   3  -1  -4  742.69   23.82
  -3   1   4  686.62   24.67
  -3   1   4  720.74   23.80
  -3   1   4  738.93   24.33
  -3   1   4  766.46   24.72
  -3  -1   4  702.71   25.13
  -3  -1   4  713.14   24.29
  -3  -1   4  719.45   24.46
  -3  -1   4  742.57   24.05
   4   2  -2  186.70    7.30
   4   2  -2  189.41    6.97
   4   2  -2  191.55    8.14
   4   2  -2  195.55    6.34
   4  -2  -2  182.66    7.09
   4  -2  -2  199.87    7.14
   4  -2  -2  204.80    7.61
  -4   2   2  182.11    7.36
  -4   2   2  189.94    7.19
  -4   2   2  192.33    7.44
  -4  -2   2  190.35    7.58
  -4  -2   2  192.98    7.10
  -4  -2   2  195.68    7.31
   4   2   0    0.65    1.08
   4   2   0    1.18    1.18
   4   2   0    1.41    0.43
   4   2   0    1.41    0.54
   4  -2   0    0.00    0.99
   4  -2   0    0.33    1.10
   4  -2   0    6.66    1.18
   4  -2   0   -0.32    0.86
  -4   2   0    0.54    0.86
  -4   2   0    0.76    0.76
  -4   2   0    0.99    0.88
  -4  -2   0    0.54    0.54
  -4  -2   0    0.87    0.76
  -4  -2   0    1.19    0.87
   2   3  -4  296.50   10.59
   2   3  -4  298.31   10.90
   2   3  -4  299.50   11.34
   2   3  -4  308.52   10.32
   2  -3  -4  285.47   11.29
   2  -3  -4  296.84   10.95
   2  -3  -4  315.90   10.99
  -2   3   4  297.17   10.73
  -2   3   4  300.41   10.99
  -2   3   4  310.86   11.03
  -2  -3   4  283.13   10.99
  -2  -3   4  300.72   10.75
  -2  -3   4  302.11   10.59
  -2  -3   4  302.62   10.36
  -2  -3   4  302.62   10.48
  -2  -3   4  314.47   11.41
   1   2   4  239.88    8.50
   1   2   4  240.63    9.06
   1   2   4  244.32    9.24
   1  -2   4  230.88    8.76
   1  -2   4  241.26    9.57
   1  -2   4  243.71    8.89
  -1   2  -4  240.22    9.18
  -1   2  -4  240.61    8.95
  -1   2  -4  241.11    8.85
  -1   2  -4  244.00    9.20
  -1  -2  -4  232.07    8.31
  -1  -2  -4  236.52    8.75
  -1  -2  -4  244.33    8.58
   1   6   1    3.29    1.32
   1   6   1    3.51    0.77
   1  -6   1    4.73    1.07
   1  -6   1    6.47    0.76
   1  -6   1    6.72    1.10
   1  -6   1    6.86    1.39
  -1   6  -1    5.24    1.09
  -1   6  -1    6.94    1.19
  -1   6  -1    9.22    0.75
  -1  -6  -1    4.12    0.65
  -1  -6  -1    4.48    1.09
   2   3   3  145.89    5.60
   2   3   3  149.35    6.36
   2   3   3  151.57    5.68
   2   3   3  155.17    5.26
   2  -3   3  147.57    6.23
   2  -3   3  149.50    5.42
   2  -3   3  150.76    5.13
   2  -3   3  157.71    6.09
   2  -3   3  158.51    6.49
   2  -3   3  160.94    6.30
  -2   3  -3  148.93    5.90
  -2   3  -3  151.32    6.41
  -2   3  -3  152.21    5.93
  -2  -3  -3  150.23    5.45
  -2  -3  -3  159.75    5.95
  -2  -3  -3  159.98    6.12
   1   5  -3   30.73    2.06
   1   5  -3   31.77    2.04
   1   5  -3   33.96    1.96
   1  -5  -3   36.51    2.07
   1  -5  -3   37.14    2.25
   3   4   1  787.37   26.21
   3  -4   1  774.23   26.87
   3  -4   1  815.11   26.56
   3  -4   1  815.83   27.10
   3  -4   1  827.17   27.62
  -1   5   3   30.21    2.07
  -1   5   3   34.11    2.09
  -1  -5   3   32.51    2.04
  -1  -5   3   32.63    2.40
  -1  -5   3   34.57    2.07
  -1  -5   3   34.65    1.53
  -1  -5   3   35.63    1.52
  -1  -5   3   36.81    2.28
  -3   4  -1  776.96   26.48
  -3   4  -1  791.93   25.58
  -3  -4  -1  774.24   26.40
  -3  -4  -1  782.71   27.33
  -3  -4  -1  796.00   25.47
  -3  -4  -1  806.84   27.34
   4   0  -3    0.00    0.86
   4   0  -3   -0.11    0.87
   4   0  -3   -1.08    1.18
  -4   0   3    0.22    0.43
  -4   0   3    0.66    1.20
  -4   0   3    1.53    1.09
  -4   0   3   -1.40    0.86
   0   5   3 1503.07   49.11
   0   5   3 1569.34   51.07
   0   5  -3 1152.56   46.91
   0   5  -3 1472.46   46.27
   0   5  -3 1522.86   47.31
   0   5  -3 1542.65   47.21
   0  -5   3 1472.25   49.84
   0  -5   3 1525.72   53.73
   0  -5   3 1549.74   50.88
   0  -5   3 1571.23   50.07
   0  -5   3 1629.95   52.42
   0  -5   3 1632.24   53.41
   0  -5  -3 1562.82   49.70
   0  -5  -3 1565.73   51.34
   4   0   1   -0.22    0.54
   4   0   1   -1.08    1.19
   4   0   1   -1.41    0.76
  -4   0  -1    0.33    1.09
  -4   0  -1    0.43    0.86
  -4   0  -1   -1.73    0.87
  -4   0  -1   -1.73    1.19
   4   1  -3  382.16   14.17
   4   1  -3  388.24   12.79
   4   1  -3  388.65   13.12
   4   1  -3  397.66   15.82
   4  -1  -3  381.38   14.09
   4  -1  -3  383.41   13.29
   4  -1  -3  389.91   13.93
   4  -1  -3  393.80   13.73
  -4   1   3  369.59   13.13
  -4   1   3  373.87   13.63
  -4   1   3  384.36   13.21
  -4  -1   3  348.14   13.41
  -4  -1   3  375.42   12.37
  -4  -1   3  382.00   13.12
  -4  -1   3  396.61   13.29
   3   2  -4    0.55    1.09
   3   2  -4    1.83    0.75
   3   2  -4    2.06    0.98
   3   2  -4    2.58    1.29
   3  -2  -4    0.11    0.98
   3  -2  -4    2.58    1.08
   3  -2  -4    3.18    1.54
  -3   2   4    0.44    1.31
  -3   2   4    1.10    1.43
  -3   2   4    1.64    1.42
  -3   2   4    1.75    0.98
  -3  -2   4    0.87    0.54
  -3  -2   4    1.42    0.87
  -3  -2   4    1.52    1.19
  -3  -2   4    3.16    0.87
   3   3   2   42.97    2.73
   3   3   2   43.99    2.25
   3   3   2   44.61    1.83
   3  -3   2   41.02    1.98
   3  -3   2   42.15    2.42
   3  -3   2   46.06    2.70
   3  -3   2   48.28    2.71
  -3   3  -2   45.44    2.73
  -3   3  -2   45.65    2.60
  -3   3  -2   45.93    2.18
  -3   3  -2   46.89    2.08
  -3   3  -2   47.07    2.59
  -3  -3  -2   42.95    2.16
  -3  -3  -2   44.12    2.28
  -3  -3  -2   45.95    2.30
  -3  -3  -2   48.18    2.50
   4   3  -1  214.03    7.96
   4   3  -1  218.20    8.12
   4   3  -1  224.36    7.82
   4  -3  -1  216.74    8.03
   4  -3  -1  224.53    8.63
   4  -3  -1  227.23    9.24
  -4   3   1  204.97    8.89
  -4   3   1  210.03    7.78
  -4   3   1  223.85    8.44
  -4  -3   1  212.08    8.01
  -4  -3   1  215.49    8.24
   4   1   1  797.10   27.48
   4   1   1  805.33   26.38
   4   1   1  806.94   26.99
   4  -1   1  772.21   27.42
   4  -1   1  791.99   26.15
   4  -1   1  865.34   27.78
  -4   1  -1  777.81   26.62
  -4   1  -1  791.45   27.12
  -4   1  -1  794.17   26.25
  -4   1  -1  850.20   27.58
  -4  -1  -1  773.01   26.69
  -4  -1  -1  813.40   26.48
  -4  -1  -1  838.44   26.65
   0   6   2   69.27    3.65
   0   6   2   70.62    3.07
   0   6   2   72.25    3.26
   0   6  -2   70.76    3.70
   0   6  -2   73.62    3.37
   0   6  -2   75.57    2.64
   0  -6   2   67.41    3.63
   0  -6   2   70.12    3.48
   0  -6   2   70.72    2.59
   0  -6   2   73.17    3.22
   0  -6   2   75.37    3.46
  -1   6   2   41.01    2.65
  -1   6   2   41.77    2.31
  -1   6   2   46.34    2.40
  -1  -6   2   39.81    2.30
  -1  -6   2   40.46    2.38
  -1  -6   2   41.74    2.40
  -1  -6   2   42.67    2.51
  -1  -6   2   43.73    2.68
   3   5  -1  981.93   32.02
   3   5  -1 1008.23   33.78
   3   5  -1 1031.93   32.48
   3  -5  -1  977.22   32.83
   3  -5  -1  985.32   32.25
   3  -5  -1  996.95   32.34
  -3   5   1  951.97   32.53
  -3   5   1 1026.39   32.30
  -3  -5   1  971.97   33.84
  -3  -5   1 1005.75   32.53
  -3  -5   1 1021.82   31.66
  -3  -5   1 1031.40   33.71
   3   4  -3  821.81   27.62
   3   4  -3  835.15   27.87
   3   4  -3  845.10   27.71
   3   4  -3  865.88   28.54
   3  -4  -3  797.44   27.65
   3  -4  -3  837.14   27.29
   3  -4  -3  838.41   26.97
   3  -4  -3  841.34   27.97
  -3   4   3  861.99   28.32
  -3  -4   3  781.17   28.62
  -3  -4   3  822.72   26.90
  -3  -4   3  851.15   27.40
  -3  -4   3  857.92   27.82
  -3  -4   3  871.56   27.09
   1   4  -4  276.98    9.80
   1   4  -4  281.03   10.30
   1   4  -4  284.62   10.41
   1   4  -4  289.41   10.28
   1   4  -4  289.42   10.45
   1  -4  -4  276.32    9.91
   1  -4  -4  282.18   10.75
  -1   4   4  279.10   10.48
  -1   4   4  291.07   10.75
  -1   4   4  304.27   10.81
  -1  -4   4  276.74   10.22
  -1  -4   4  280.54   10.21
  -1  -4   4  280.78    9.91
  -1  -4   4  285.97   10.57
  -1  -4   4  293.59   10.15
  -1  -4   4  298.65   10.86
   2   6  -1  163.80    5.58
   2  -6  -1  158.82    6.28
   2  -6  -1  162.41    6.00
  -2   6   1  156.80    6.29
  -2   6   1  165.12    6.34
  -2  -6   1  154.05    6.44
  -2  -6   1  157.26    6.34
  -2  -6   1  161.35    5.80
  -2  -6   1  162.14    5.99
  -2  -6   1  167.00    6.02
   2   6   0   46.67    2.28
   2  -6   0   51.04    2.80
   2  -6   0   51.48    2.48
  -2   6   0   48.14    2.71
  -2   6   0   48.76    2.97
  -2   6   0   58.69    2.56
  -2  -6   0   47.16    2.85
  -2  -6   0   48.82    2.29
  -2  -6   0   50.44    2.73
  -2  -6   0   54.06    2.19
   1   0  -5   35.18    2.07
   1   0  -5   36.15    2.48
   1   0  -5   38.00    2.50
   1   0  -5   39.75    2.38
  -1   0   5   37.85    2.27
  -1   0   5   38.55    2.41
  -1   0   5   39.29    2.48
   4   3  -2  479.23   16.33
   4   3  -2  505.11   16.95
   4   3  -2  512.46   18.94
   4  -3  -2  485.23   16.57
   4  -3  -2  504.24   17.41
   4  -3  -2  510.16   17.80
  -4   3   2  467.01   17.57
  -4   3   2  471.73   16.81
  -4   3   2  524.28   17.72
  -4  -3   2  502.73   16.70
  -4  -3   2  507.58   18.62
  -4  -3   2  529.63   17.01
   2   5  -3  280.10   10.73
   2   5  -3  283.67   10.19
   2   5  -3  286.76   10.00
   2  -5  -3  282.79   10.83
   2  -5  -3  283.40   11.03
  -2   5   3  284.72    9.93
  -2   5   3  290.37   10.37
  -2  -5   3  288.99    9.73
  -2  -5   3  289.07    9.86
  -2  -5   3  292.23   10.76
  -2  -5   3  294.63    9.91
  -2  -5   3  299.62   10.33
  -2  -5   3  301.18   10.59
   3   5   0   49.30    2.37
   3  -5   0   44.36    2.77
   3  -5   0   46.46    2.61
   3  -5   0   47.52    2.58
   3  -5   0   47.83    3.09
  -3   5   0   48.36    2.77
  -3   5   0   51.34    2.91
  -3  -5   0   46.73    1.85
  -3  -5   0   47.86    2.39
  -3  -5   0   48.54    2.84
  -3  -5   0   49.50    2.61
   4   3   0  304.62    9.75
   4   3   0  305.53   10.30
   4   3   0  309.34   10.77
   4   3   0  311.15   11.91
   4  -3   0  298.34   10.96
   4  -3   0  308.34   12.57
   4  -3   0  311.53   11.60
   4  -3   0  313.52   10.65
  -4   3   0  284.46   10.42
  -4   3   0  289.41   10.63
  -4   3   0  295.21   10.62
  -4  -3   0  305.47   10.43
  -4  -3   0  310.49   11.08
  -4  -3   0  322.09   11.63
   2   5   2   68.30    3.40
   2   5   2   73.36    3.62
   2  -5   2   68.99    3.59
   2  -5   2   73.67    3.44
   2  -5   2   76.32    3.36
   4   2  -3   41.84    2.46
   4   2  -3   44.70    2.47
   4   2  -3   44.84    1.83
   4   2  -3   47.01    2.50
   4  -2  -3   42.48    2.91
   4  -2  -3   44.33    2.70
   4  -2  -3   45.02    2.30
   4  -2  -3   46.15    2.97
  -2   5  -2   69.46    3.65
  -2   5  -2   72.18    3.37
  -2   5  -2   73.89    3.25
  -2   5  -2   83.59    3.58
  -2  -5  -2   69.58    3.47
  -2  -5  -2   72.08    3.27
  -2  -5  -2   73.53    2.72
  -2  -5  -2   77.57    3.49
  -4   2   3   28.89    2.75
  -4   2   3   39.69    1.94
  -4   2   3   47.61    2.92
  -4  -2   3   40.91    2.48
  -4  -2   3   41.57    2.50
  -4  -2   3   42.28    2.71
   1   3   4   29.32    2.40
   1   3   4   30.23    1.99
   1   3   4   31.07    1.82
   1   3   4   36.75    2.36
   1  -3   4   30.20    1.75
   1  -3   4   34.36    2.28
   1  -3   4   35.41    2.19
   1  -3   4   36.43    2.49
   1  -3   4   39.96    2.19
  -1   3  -4   30.30    2.30
  -1   3  -4   33.61    2.40
  -1   3  -4   35.64    2.59
  -1   3  -4   36.99    2.19
  -1  -3  -4   30.78    2.18
  -1  -3  -4   32.17    2.05
  -1  -3  -4   37.66    1.95
   1   1  -5   16.47    1.83
   1   1  -5   16.85    1.41
   1   1  -5   17.38    1.63
   1   1  -5   18.14    1.84
   1   1  -5   20.25    1.42
   1  -1  -5   17.51    1.64
   1  -1  -5   17.58    1.95
   1  -1  -5   19.16    1.72
   1  -1  -5   20.32    1.95
  -1   1   5   17.88    1.65
  -1   1   5   19.59    1.61
  -1   1   5   24.87    2.05
  -1  -1   5   15.78    1.32
  -1  -1   5   16.11    1.84
  -1  -1   5   16.94    1.75
  -1  -1   5   19.38    1.62
   4   2   1  381.38   13.10
   4   2   1  391.17   13.55
   4   2   1  391.90   13.32
   4  -2   1  384.40   13.59
   4  -2   1  385.74   14.26
   4  -2   1  400.53   13.24
   4  -2   1  402.07   13.34
  -4   2  -1  370.26   13.49
  -4   2  -1  377.96   13.62
  -4   2  -1  387.21   13.65
  -4   2  -1  392.80   13.48
  -4  -2  -1  367.02   12.90
  -4  -2  -1  381.72   13.16
  -4  -2  -1  389.26   14.25
   0   4   4  914.25   31.32
   0   4   4  970.23   30.95
   0   4  -4  902.27   31.75
   0   4  -4  921.73   31.24
   0   4  -4  934.05   31.41
   0   4  -4  956.81   30.76
   0  -4   4  926.95   30.45
   0  -4   4  934.52   32.72
   0  -4   4  936.96   31.56
   0  -4   4  968.91   32.92
   0  -4   4  976.23   30.85
   0  -4  -4  912.01   32.44
   0  -4  -4  922.54   31.46
   0  -4  -4  960.26   30.77
   3   0   3 1143.38   38.52
   3   0   3 1150.83   36.73
   3   0   3 1174.57   36.58
  -3   0  -3 1103.25   36.71
  -3   0  -3 1108.94   36.50
  -3   0  -3 1162.01   37.51
   2   0  -5    0.76    0.76
   2   0  -5    0.86    1.18
   2   0  -5    0.86    1.29
   2   0  -5   -1.30    1.30
  -2   0   5    0.44    0.99
  -2   0   5    0.54    0.75
  -2   0   5    1.29    0.97
  -2   0   5   -0.33    1.30
  -2   0   5   -0.99    0.88
   3   5  -2  196.49    7.15
   3   5  -2  200.43    7.07
   3   5  -2  202.71    7.37
   3  -5  -2  179.00    7.23
   3  -5  -2  194.49    7.26
   3  -5  -2  198.64    7.49
  -3   5   2  209.13    7.45
  -3  -5   2  192.62    7.84
  -3  -5   2  193.98    7.02
  -3  -5   2  199.60    7.07
  -3  -5   2  201.99    6.63
   1   5   3 2571.19   83.11
   1   5   3 2632.07   83.22
   1  -5   3 2615.83   85.44
   1  -5   3 2620.53   83.76
   1  -5   3 2658.92   84.89
   1  -5   3 2703.49   87.09
   1  -5   3 2746.33   84.21
  -1   5  -3 2519.64   82.57
  -1   5  -3 2589.29   83.87
  -1   5  -3 2632.36   83.91
  -1  -5  -3 2554.50   83.88
  -1  -5  -3 2616.35   82.96
  -1  -5  -3 2743.91   86.30
   2   4  -4    1.83    0.97
   2   4  -4   -0.22    0.76
   2   4  -4   -0.54    0.86
   2   4  -4   -2.16    0.86
   2  -4  -4    0.32    0.86
   2  -4  -4   -1.33    1.00
  -2   4   4    2.61    1.30
  -2   4   4   -0.66    1.10
  -2  -4   4    0.44    0.55
  -2  -4   4    0.54    0.76
  -2  -4   4    0.65    0.65
  -2  -4   4    0.76    0.87
  -2  -4   4   -0.11    0.65
  -2  -4   4   -0.54    0.65
   2   0   4  318.10   11.63
   2   0   4  319.48   10.57
   2   0   4  338.19   11.92
   2   0   4  341.88   11.30
   3   1   3    5.37    1.54
   3   1   3    6.62    0.87
   3   1   3    7.03    0.97
   3  -1   3    5.97    0.76
   3  -1   3    6.02    1.20
   3  -1   3    6.40    1.08
   3  -1   3    7.60    1.09
  -2   0  -4  317.91   11.23
  -2   0  -4  318.80   11.62
  -2   0  -4  327.47   10.92
  -2   0  -4  339.79   11.79
  -3   1  -3    6.08    1.30
  -3   1  -3    6.71    0.87
  -3   1  -3    7.03    1.41
  -3   1  -3    7.17    1.19
  -3  -1  -3    3.59    1.41
  -3  -1  -3    6.08    0.98
  -3  -1  -3    7.57    1.30
   0   0   5    0.44    0.98
   0   0   5   -0.65    1.19
   0   0   5   -1.62    1.19
   0   0  -5    0.65    1.19
   0   0  -5    0.98    0.76
   0   0  -5    1.51    0.97
   0   0  -5   -0.11    1.42
   1   6   2  287.99   10.09
   1   6   2  289.80   10.79
   1  -6   2  287.22   11.27
   1  -6   2  287.24   10.35
   1  -6   2  292.18   10.19
   1  -6   2  292.43   11.13
   1  -6   2  305.65   10.71
  -1   6  -2  274.45   10.54
  -1   6  -2  288.10   10.42
  -1   6  -2  289.72   10.61
  -1   6  -2  296.11   10.18
  -1  -6  -2  278.33   10.72
  -1  -6  -2  299.13   11.53
   2   1  -5  473.06   16.70
   2   1  -5  477.23   16.58
   2   1  -5  494.80   16.61
   2   1  -5  496.01   16.95
   2   1  -5  497.92   16.26
   2  -1  -5  467.07   16.69
   2  -1  -5  480.15   17.29
   2  -1  -5  480.18   16.52
   2  -1  -5  500.24   18.13
  -2   1   5  471.13   17.59
  -2   1   5  480.21   16.86
  -2   1   5  501.54   18.02
  -2   1   5  518.38   17.38
  -2  -1   5  478.08   17.32
  -2  -1   5  485.93   16.63
  -2  -1   5  504.00   17.24
  -2  -1   5  511.66   17.31
  -2  -1   5  515.47   17.30
   3   3  -4  172.73    7.58
   3   3  -4  178.41    7.10
   3   3  -4  181.40    6.90
   3   3  -4  188.09    6.60
   3  -3  -4  177.94    7.06
   3  -3  -4  178.18    6.99
   3  -3  -4  179.26    7.24
  -3   3   4  175.54    7.02
  -3   3   4  188.36    8.06
  -3  -3   4  171.35    6.95
  -3  -3   4  171.57    6.68
  -3  -3   4  180.83    6.08
  -3  -3   4  182.20    6.76
  -3  -3   4  183.13    6.62
  -3  -3   4  185.41    6.61
   2   4   3  191.24    7.69
   2   4   3  196.55    6.79
   2   4   3  205.40    7.90
   2  -4   3  195.24    7.19
   2  -4   3  201.82    7.73
   2  -4   3  203.36    7.80
   2  -4   3  204.08    7.83
   2  -4   3  213.16    7.82
  -2   4  -3  197.02    7.63
  -2   4  -3  201.94    7.64
  -2   4  -3  212.85    8.25
  -2   4  -3  213.16    7.49
  -2  -4  -3  190.47    7.36
  -2  -4  -3  203.92    7.86
  -2  -4  -3  204.95    7.08
   2   6  -2    4.14    0.98
   2   6  -2    4.55    0.43
   2  -6  -2    5.15    1.21
   2  -6  -2    5.97    1.19
  -2   6   2    2.63    1.21
  -2   6   2    5.97    1.30
  -2  -6   2    3.12    1.18
  -2  -6   2    3.49    1.31
  -2  -6   2    4.13    0.44
  -2  -6   2    4.48    0.87
  -2  -6   2    4.55    0.87
  -2  -6   2    4.68    1.09
   2   1   4  464.59   16.88
   2   1   4  489.34   15.86
   2   1   4  503.84   16.59
   2   1   4  516.48   16.22
   2  -1   4  505.60   17.36
   2  -1   4  509.71   17.24
   2  -1   4  510.62   18.47
  -2   1  -4  469.96   17.18
  -2   1  -4  475.46   16.79
  -2   1  -4  475.53   15.64
  -2   1  -4  482.10   16.63
  -2   1  -4  491.56   16.69
  -2  -1  -4  473.91   16.31
  -2  -1  -4  486.06   16.93
  -2  -1  -4  486.83   16.85
   0   1   5  799.70   28.05
   0   1   5  878.54   29.10
   0   1   5  904.49   28.81
   0   1  -5  832.36   29.27
   0   1  -5  842.09   28.72
   0   1  -5  847.35   27.92
   0   1  -5  868.11   29.58
   0   1  -5  882.16   29.22
   0   7   0    1.09    0.99
   0   7   0   -0.22    0.66
   0   7   0   -1.30    0.54
   0  -1   5  840.97   29.08
   0  -1   5  899.61   29.11
   0  -1   5  924.22   28.61
   0  -1  -5  820.15   28.67
   0  -1  -5  859.02   28.46
   0  -1  -5  862.22   29.38
   0  -1  -5  863.24   29.41
   0  -7   0    0.43    0.98
   0  -7   0    2.09    0.99
   2   6   1   74.09    3.72
   2   6   1   81.30    3.39
   2  -6   1   77.78    3.54
   2  -6   1   79.90    3.78
   2  -6   1   83.11    3.54
  -2   6  -1   73.87    3.72
  -2   6  -1   78.94    3.68
  -2   6  -1   81.21    3.33
  -2  -6  -1   74.17    3.82
  -2  -6  -1   76.68    3.38
   1   2  -5 1041.77   35.60
   1   2  -5 1042.95   34.95
   1   2  -5 1044.44   33.99
   1   2  -5 1061.48   33.91
   1   2  -5 1069.03   34.81
   1  -2  -5 1015.07   34.67
   1  -2  -5 1026.29   34.85
   1  -2  -5 1074.12   35.87
   1  -2  -5 1081.85   35.16
  -1   2   5 1047.61   36.78
  -1   2   5 1064.93   35.11
  -1  -2   5 1013.18   34.60
  -1  -2   5 1039.90   34.42
  -1  -2   5 1100.85   34.68
  -1  -2   5 1106.27   35.90
   3   4   2   19.24    1.86
   3  -4   2   18.49    1.33
   3  -4   2   19.12    2.20
   3  -4   2   19.40    1.73
   3  -4   2   21.33    1.62
  -3   4  -2   18.52    1.62
  -3   4  -2   21.28    1.42
  -3   4  -2   22.69    1.94
  -3   4  -2   23.06    2.18
  -3  -4  -2   17.52    1.53
  -3  -4  -2   17.64    1.30
  -3  -4  -2   20.00    1.30
  -3  -4  -2   21.32    1.85
   3   5   1  253.32    8.92
   3  -5   1  232.51    8.89
   3  -5   1  244.32    8.91
   3  -5   1  251.58    9.18
   3  -5   1  268.69    9.36
   4   4  -1  274.80    9.69
   4   4  -1  278.27    9.46
   4   4  -1  279.97    9.74
   4  -4  -1  264.23   10.54
   4  -4  -1  267.75   10.19
   4  -4  -1  272.09    9.89
  -3   5  -1  236.80    8.88
  -3   5  -1  241.36    8.90
  -3   5  -1  245.50    8.72
  -3  -5  -1  233.66    9.20
  -3  -5  -1  250.11    9.02
  -3  -5  -1  252.56    9.04
  -3  -5  -1  254.45    9.69
  -4   4   1  255.82   10.84
  -4   4   1  265.28    9.49
  -4   4   1  273.66    9.92
  -4  -4   1  264.07   10.11
  -4  -4   1  271.37   10.19
  -4  -4   1  278.77    9.58
   0   7   1  353.17   12.71
   0   7   1  361.53   13.32
   0   7   1  369.64   12.69
   0   7  -1  359.02   11.82
   0   7  -1  361.49   13.41
   0   7  -1  384.98   11.70
   0  -7   1  363.25   12.94
   0  -7   1  373.58   13.19
   0  -7   1  374.18   13.43
   0  -7   1  389.15   14.41
   0  -7  -1  368.33   13.35
   0  -7  -1  381.46   13.63
   4   3  -3    0.86    1.07
   4   3  -3    1.30    0.54
   4   3  -3   -0.11    0.64
   4   3  -3   -0.54    0.87
   4  -3  -3    0.44    0.87
   4  -3  -3    0.54    1.40
   4  -3  -3    1.40    1.08
   4  -3  -3   -1.10    1.10
  -4   3   3    0.88    1.21
  -4   3   3    2.59    1.40
  -4  -3   3    0.32    0.65
  -4  -3   3    0.98    0.98
  -4  -3   3    2.06    1.41
   3   2   3    0.32    0.65
   3   2   3   -0.66    0.99
   3   2   3   -1.51    0.75
   3  -2   3    0.22    0.33
   3  -2   3    1.41    0.76
   3  -2   3    2.93    1.30
   3  -2   3   -0.33    0.76
  -3   2  -3    0.11    0.44
  -3   2  -3    0.33    0.98
  -3   2  -3    1.19    0.86
  -3   2  -3   -1.74    1.09
  -3  -2  -3    0.33    0.87
  -3  -2  -3    0.87    0.54
  -3  -2  -3   -0.33    0.87
  -3  -2  -3   -1.08    0.97
   2   2  -5  745.59   24.79
   2   2  -5  762.83   25.67
   2   2  -5  764.70   24.97
   2   2  -5  765.72   25.58
   2   2  -5  780.58   26.43
   2  -2  -5  771.41   25.12
   2  -2  -5  773.69   26.12
   2  -2  -5  781.39   26.72
   2  -2  -5  787.86   25.20
  -2   2   5  716.10   25.91
  -2   2   5  769.23   25.30
  -2   2   5  782.71   25.75
  -2  -2   5  737.09   25.98
  -2  -2   5  744.54   26.69
  -2  -2   5  749.39   24.90
  -2  -2   5  790.79   26.44
  -2  -2   5  813.60   26.58
   1   7   0    0.66    0.44
   1   7   0    1.86    0.98
   1  -7   0    0.00    1.08
   1  -7   0    0.44    0.66
   4   0  -4   95.49    3.98
   4   0  -4   96.13    4.92
   4   0  -4   98.17    4.86
   4   0  -4  102.06    4.52
  -1   7   0    0.22    0.66
  -1   7   0    0.85    0.64
  -1   7   0    0.99    0.99
  -1  -7   0   -0.22    0.55
  -1  -7   0   -0.33    0.88
  -4   0   4   93.97    4.50
  -4   0   4   99.18    4.58
  -4   0   4  101.31    4.35
   4   3   1  475.43   16.92
   4   3   1  494.43   16.10
   4   3   1  496.79   16.67
   4  -3   1  482.88   17.01
   4  -3   1  487.71   16.58
   4  -3   1  504.09   16.99
   4  -3   1  506.67   17.12
  -4   3  -1  453.54   16.65
  -4   3  -1  481.38   16.66
  -4   3  -1  484.37   16.80
  -4   3  -1  500.81   16.98
  -4  -3  -1  481.27   17.31
  -4  -3  -1  497.29   16.43
  -4  -3  -1  531.90   16.97
   2   2   4  555.97   18.60
   2   2   4  569.92   19.07
   2   2   4  575.74   18.69
   2   2   4  587.91   19.51
   2  -2   4  549.13   18.17
   2  -2   4  565.36   19.67
   2  -2   4  583.89   20.18
   2  -2   4  594.64   20.76
  -2   2  -4  549.83   20.10
  -2   2  -4  556.30   19.73
  -2   2  -4  560.13   20.30
  -2   2  -4  582.16   18.78
  -2  -2  -4  545.86   19.02
  -2  -2  -4  555.20   19.32
  -2  -2  -4  576.88   20.10
   0   2   5  132.07    5.57
   0   2   5  132.83    5.59
   0   2   5  139.30    5.48
   0   2  -5  120.07    5.64
   0   2  -5  125.60    5.81
   0   2  -5  126.97    5.35
   0   2  -5  131.83    4.77
   0   2  -5  137.76    5.50
   0  -2   5  125.28    5.44
   0  -2   5  129.47    5.42
   0  -2   5  131.08    5.76
   0  -2  -5  127.66    5.31
   0  -2  -5  133.95    5.61
   0  -2  -5  136.33    5.57
   1   7  -1  391.88   12.25
   1   7  -1  397.87   14.17
   1   7  -1  401.13   12.26
   1  -7  -1  387.04   13.81
   1  -7  -1  400.36   14.40
  -1   7   1  377.76   13.30
  -1   7   1  388.81   14.68
  -1   7   1  404.60   13.26
  -1  -7   1  399.66   14.59
  -1  -7   1  402.23   13.62
  -1  -7   1  403.48   14.39
   4   1  -4  346.98   12.10
   4   1  -4  353.64   12.68
   4   1  -4  354.60   12.35
   4   1  -4  374.45   13.42
   4   4  -2    0.00    0.96
   4   4  -2    0.43    0.97
   4   4  -2   -1.50    0.75
   4  -1  -4  347.39   13.53
   4  -1  -4  348.61   12.14
   4  -1  -4  369.73   12.82
   4  -1  -4  379.89   13.38
   4  -4  -2    0.00    1.55
   4  -4  -2    0.21    0.97
   4  -4  -2    0.22    1.20
  -4   1   4  362.70   13.64
  -4   1   4  374.93   12.96
  -4   1   4  381.65   13.36
  -4   4   2    0.00    1.18
  -4   4   2    0.96    0.96
  -4   4   2    1.53    1.64
  -4  -1   4  347.09   13.13
  -4  -1   4  357.78   12.62
  -4  -1   4  381.16   13.07
  -4  -4   2    0.11    0.76
  -4  -4   2   -0.65    0.86
  -4  -4   2   -1.30    1.30
   4   0   2   13.58    1.74
   4   0   2   14.32    1.52
   4   0   2   15.07    1.30
   4   0   2   19.54    1.52
  -4   0  -2   15.76    1.30
  -4   0  -2   16.04    1.52
  -4   0  -2   16.79    1.62
  -4   0  -2   21.29    1.85
   1   6  -3   30.87    1.93
   1   6  -3   31.50    2.18
   1  -6  -3   26.04    1.92
   1  -6  -3   29.23    1.96
  -1   6   3   28.47    1.96
  -1   6   3   30.47    2.09
  -1  -6   3   26.94    2.29
  -1  -6   3   27.29    1.96
  -1  -6   3   30.06    1.93
  -1  -6   3   31.28    1.20
  -1  -6   3   32.19    2.29
  -1  -6   3   32.22    1.20
  -1  -6   3   33.01    2.17
   4   4   0  189.87    7.42
   4   4   0  199.60    7.48
   4   4   0  204.09    6.69
   4  -4   0  185.74    7.66
   4  -4   0  193.38    7.41
   4  -4   0  195.83    7.60
   4  -4   0  208.51    7.81
  -4   4   0  180.77    7.25
  -4   4   0  185.01    7.11
  -4   4   0  198.19    7.49
  -4  -4   0  187.22    7.63
  -4  -4   0  197.72    6.75
  -4  -4   0  207.43    7.28
   1   4   4   70.01    3.54
   1   4   4   70.78    3.60
   1   4   4   78.52    3.34
   1  -4   4   70.98    4.17
   1  -4   4   75.29    2.72
   1  -4   4   75.65    4.02
   1  -4   4   77.32    3.29
   1  -4   4   81.00    3.29
   1  -4   4   85.12    4.46
  -1   4  -4   69.82    3.49
  -1   4  -4   76.55    3.77
  -1   4  -4   78.27    3.51
  -1   4  -4   80.80    3.62
  -1  -4  -4   73.69    3.46
  -1  -4  -4   76.13    3.48
  -1  -4  -4   77.75    3.82
   0   6   3  106.32    4.49
   0   6   3  106.32    4.98
   0   6  -3  105.48    4.44
   0   6  -3  110.05    4.72
   0  -6   3  106.10    4.79
   0  -6   3  106.21    3.90
   0  -6   3  107.06    4.63
   0  -6   3  109.54    5.16
   0  -6   3  114.16    5.12
   0  -6   3  114.69    5.00
   0  -6  -3  102.82    4.60
   0  -6  -3  108.63    4.56
   4   1   2  113.53    4.56
   4   1   2  117.55    4.67
   4   1   2  119.93    4.78
   4   1   2  125.83    5.33
   4  -1   2  115.41    4.34
   4  -1   2  115.71    5.53
   4  -1   2  120.97    4.89
  -4   1  -2  104.25    4.55
  -4   1  -2  113.17    4.89
  -4   1  -2  117.11    4.68
  -4   1  -2  117.41    5.00
  -4  -1  -2  105.50    4.65
  -4  -1  -2  110.36    4.89
  -4  -1  -2  119.40    5.00
   3   0  -5 1211.32   40.80
   3   0  -5 1253.43   40.23
   3   0  -5 1270.84   40.94
   3   0  -5 1275.03   42.38
  -3   0   5 1163.32   41.55
  -3   0   5 1252.12   40.15
  -3   0   5 1276.39   40.43
  -3   0   5 1295.84   40.50
   3   5  -3  207.30    7.24
   3   5  -3  210.63    8.33
   3   5  -3  214.03    7.85
   3   5  -3  218.75    7.89
   3  -5  -3  207.53    8.13
   3  -5  -3  211.25    7.82
   3  -5  -3  211.96    8.09
  -3   5   3  214.15    8.49
  -3  -5   3  197.85    7.51
  -3  -5   3  200.71    7.82
  -3  -5   3  202.85    7.62
  -3  -5   3  208.04    7.31
  -3  -5   3  215.86    7.42
   1   5  -4  171.81    6.93
   1   5  -4  181.76    7.06
   1   5  -4  183.21    6.42
   1   5  -4  184.06    6.99
   1   5  -4  186.72    7.28
   1  -5  -4  177.04    6.98
   1  -5  -4  179.53    6.95
  -1   5   4  178.44    7.39
  -1   5   4  180.51    7.38
  -1  -5   4  173.94    7.17
  -1  -5   4  178.10    6.19
  -1  -5   4  178.43    6.42
  -1  -5   4  179.06    6.72
  -1  -5   4  185.61    8.04
  -1  -5   4  187.21    7.20
   1   7   1  162.03    6.25
   1   7   1  176.08    6.60
   1  -7   1  164.43    6.67
   1  -7   1  169.71    5.87
   1  -7   1  175.80    7.61
   1  -7   1  181.40    6.96
   5   0  -1    1.50    0.97
   5   0  -1    2.80    0.75
   5   0  -1    2.84    1.09
  -1   7  -1  113.19    5.79
  -1   7  -1  173.39    6.77
  -1   7  -1  179.09    6.31
  -1  -7  -1  169.63    6.85
  -1  -7  -1  172.49    6.90
  -5   0   1    0.65    0.98
  -5   0   1    1.08    1.08
  -5   0   1    1.18    0.97
   1   3  -5   28.37    2.07
   1   3  -5   28.73    1.74
   1   3  -5   29.52    1.94
   1   3  -5   31.01    2.16
   1   3  -5   33.31    1.83
   1  -3  -5   26.46    2.27
   1  -3  -5   27.57    2.48
   1  -3  -5   29.04    2.17
   1  -3  -5   30.72    2.22
  -1   3   5   27.16    2.53
  -1   3   5   27.74    2.06
  -1   3   5   29.22    1.94
  -1  -3   5   27.61    1.85
  -1  -3   5   29.22    1.76
  -1  -3   5   32.20    2.50
  -1  -3   5   32.84    1.97
  -1  -3   5   33.72    2.39
   3   1  -5  244.62    8.18
   3   1  -5  246.13    9.37
   3   1  -5  251.83    9.27
   3   1  -5  254.53    9.15
   3   1  -5  273.15    9.70
   3  -1  -5  249.55    8.93
   3  -1  -5  249.76    9.37
   3  -1  -5  252.12    9.26
   3  -1  -5  252.98    9.41
  -3   1   5  237.27    9.47
  -3   1   5  244.99    9.36
  -3   1   5  249.04    9.37
  -3   1   5  252.89    9.54
  -3  -1   5  240.27   10.13
  -3  -1   5  249.41    9.30
  -3  -1   5  252.33    9.46
  -3  -1   5  257.90    9.20
  -3  -1   5  259.36    9.37
   5   0  -2    0.32    1.50
   5   0  -2    0.55    1.09
   5   0  -2    2.38    1.19
  -5   0   2    0.21    1.29
  -5   0   2    0.65    0.76
  -5   0   2   -0.11    0.98
   5   1  -1   27.17    2.17
   5   1  -1   27.46    1.85
   5   1  -1   28.22    1.51
   5   1  -1   29.75    2.26
   5  -1  -1   21.90    1.72
   5  -1  -1   27.39    2.36
   5  -1  -1   29.03    2.41
  -5   1   1   21.73    1.97
  -5   1   1   23.21    1.84
  -5   1   1   28.08    2.14
  -5  -1   1   24.13    2.15
  -5  -1   1   25.24    1.63
  -5  -1   1   26.94    2.27
   3   4  -4  139.37    5.40
   3   4  -4  141.29    5.26
   3   4  -4  145.78    6.26
   3   4  -4  147.79    5.71
   3  -4  -4  137.70    6.15
   3  -4  -4  140.89    6.54
   3  -4  -4  143.58    6.12
  -3   4   4  135.73    5.82
  -3   4   4  141.85    5.88
  -3  -4   4  128.81    5.75
  -3  -4   4  129.17    5.17
  -3  -4   4  142.21    5.54
  -3  -4   4  142.41    5.76
  -3  -4   4  151.98    6.08
  -3  -4   4  153.53    5.48
   1   0   5  973.62   32.96
   1   0   5 1027.97   32.33
   1   0   5 1036.59   33.88
   4   2  -4    9.12    1.29
   4   2  -4    9.69    1.08
   4   2  -4   10.01    1.51
   4   2  -4   12.06    1.74
   4  -2  -4    8.12    1.43
   4  -2  -4    9.25    1.51
   4  -2  -4   10.75    0.98
   4  -2  -4   11.68    1.95
  -1   0  -5  958.19   32.63
  -1   0  -5  981.48   32.47
  -1   0  -5  991.54   34.75
  -4   2   4   11.08    1.52
  -4   2   4   12.31    1.54
  -4  -2   4    8.05    1.63
  -4  -2   4    8.90    1.30
  -4  -2   4   10.08    1.63
   3   6  -1   70.99    2.94
   3   6  -1   75.54    3.00
   3  -6  -1   65.49    3.56
   3  -6  -1   70.53    3.45
   3  -6  -1   71.78    3.68
  -3   6   1   69.34    3.89
  -3   6   1   75.62    3.31
  -3  -6   1   65.83    3.60
  -3  -6   1   67.22    2.90
  -3  -6   1   71.85    3.15
  -3  -6   1   73.04    3.70
  -3  -6   1   73.90    2.83
   0   5   4   75.79    3.72
   0   5  -4   77.74    3.79
   0   5  -4   79.93    3.40
   0   5  -4   81.83    3.93
   0   5  -4   90.81    3.98
   0  -5   4   79.15    3.37
   0  -5   4   79.70    4.04
   0  -5   4   81.87    4.02
   0  -5   4   81.87    4.03
   0  -5   4   85.62    3.50
   0  -5   4   88.53    3.70
   0  -5  -4   78.90    3.56
   0  -5  -4   79.20    3.88
   0  -5  -4   84.63    3.91
   3   3   3  281.33   10.10
   3   3   3  290.29    9.60
   3   3   3  291.10    9.67
   3  -3   3  281.65   10.57
   3  -3   3  285.38    9.69
   3  -3   3  298.97   12.38
   3  -3   3  300.73   10.22
   3  -3   3  306.83   11.03
   5   1  -2  244.51    8.64
   5   1  -2  253.74    9.14
   5   1  -2  266.83    9.81
   5  -1  -2  247.20    9.98
   5  -1  -2  249.67    9.33
   5  -1  -2  249.74    9.01
   5  -1  -2  251.60    9.25
  -3   3  -3  259.32    9.40
  -3   3  -3  279.42   10.82
  -3   3  -3  280.31   10.25
  -3   3  -3  283.32    9.77
  -3   3  -3  296.90   11.72
  -3  -3  -3  279.80   10.44
  -3  -3  -3  279.99   10.63
  -3  -3  -3  280.82   10.07
  -3  -3  -3  291.56   10.09
  -3  -3  -3  301.53   10.56
  -5   1   2  239.35    9.43
  -5   1   2  239.87    9.42
  -5   1   2  245.51    9.97
  -5  -1   2  234.73    9.34
  -5  -1   2  236.05    8.90
  -5  -1   2  257.22    9.89
   2   3  -5  190.96    7.16
   2   3  -5  194.03    7.68
   2   3  -5  194.87    7.45
   2   3  -5  202.14    7.77
   2   3  -5  208.16    7.72
   2  -3  -5  191.65    7.49
   2  -3  -5  193.36    7.33
   2  -3  -5  196.15    7.44
   2  -3  -5  203.65    7.74
  -2   3   5  189.26    7.49
  -2   3   5  190.98    7.64
  -2   3   5  202.22    7.49
  -2  -3   5  185.59    7.12
  -2  -3   5  185.65    7.26
  -2  -3   5  190.48    6.88
  -2  -3   5  194.09    7.50
  -2  -3   5  201.44    8.04
  -2  -3   5  203.00    7.92
   1   1   5  463.74   17.23
   1   1   5  508.35   17.81
   1   1   5  511.87   16.98
   1  -1   5  491.36   16.92
   1  -1   5  508.83   18.36
   1  -1   5  508.91   17.56
  -1   1  -5  470.90   15.91
  -1   1  -5  485.97   17.72
  -1   1  -5  486.68   16.82
  -1   1  -5  505.27   16.88
  -1   1  -5  525.03   17.22
  -1  -1  -5  484.28   17.17
  -1  -1  -5  490.16   17.26
  -1  -1  -5  525.56   18.08
   4   2   2 1026.28   33.35
   4   2   2 1026.99   34.74
   4   2   2 1043.31   33.14
   4   2   2 1072.55   33.68
   4  -2   2 1050.66   33.82
   4  -2   2 1057.71   34.87
   4  -2   2 1112.95   33.36
  -4   2  -2  988.23   34.59
  -4   2  -2  994.29   33.41
  -4   2  -2 1017.58   34.35
  -4   2  -2 1068.81   33.48
  -4  -2  -2  994.29   35.75
  -4  -2  -2 1004.03   34.86
  -4  -2  -2 1030.59   33.92
  -4  -2  -2 1078.09   34.36
   2   6  -3 2424.97   78.58
   2   6  -3 2470.53   77.57
   2  -6  -3 2405.23   80.02
  -2   6   3 2403.14   78.48
  -2   6   3 2567.34   80.14
  -2  -6   3 2417.32   79.01
  -2  -6   3 2472.49   77.09
  -2  -6   3 2484.44   78.40
  -2  -6   3 2515.14   80.13
   3   6   0  683.56   22.63
   3  -6   0  668.72   23.38
   3  -6   0  693.90   23.25
   3  -6   0  708.05   25.59
   3  -6   0  716.51   24.01
  -3   6   0  670.54   22.58
  -3   6   0  675.38   22.93
  -3   6   0  692.22   23.99
  -3  -6   0  681.20   24.08
  -3  -6   0  690.51   22.34
  -3  -6   0  696.27   24.83
  -3  -6   0  699.15   23.87
   0   7   2 1150.90   38.94
   0   7   2 1171.47   39.45
   0   7   2 1189.96   37.41
   0   7  -2 1120.15   36.04
   0   7  -2 1157.28   39.04
   0  -7   2 1151.72   37.04
   0  -7   2 1162.77   38.75
   0  -7   2 1192.88   40.15
   0  -7   2 1194.90   42.29
   0  -7   2 1228.96   39.13
   0  -7  -2 1170.82   39.14
   2   5  -4  642.32   21.97
   2   5  -4  660.83   22.07
   2   5  -4  666.41   22.39
   2  -5  -4  648.56   22.73
  -2   5   4  649.28   22.24
  -2   5   4  650.63   22.43
  -2  -5   4  649.49   22.10
  -2  -5   4  650.44   21.28
  -2  -5   4  657.12   22.69
  -2  -5   4  658.06   21.92
  -2  -5   4  683.21   22.49
  -2  -5   4  702.53   22.94
   2   6   2    1.97    1.10
   2   6   2   -0.99    0.77
   2  -6   2    1.30    1.40
   2  -6   2    1.62    1.08
   2  -6   2   -0.54    0.75
  -2   6  -2    0.21    1.29
  -2   6  -2    0.86    0.76
  -2   6  -2    1.30    1.08
  -2   6  -2    2.07    1.09
  -2  -6  -2    1.51    0.54
  -2  -6  -2    2.50    1.31
  -2  -6  -2    2.83    1.09
   2   3   4  594.16   21.02
   2   3   4  594.49   20.37
   2   3   4  626.39   20.29
   2   3   4  634.98   20.29
   2  -3   4  591.72   20.82
   2  -3   4  604.86   23.04
   2  -3   4  617.55   20.32
   2  -3   4  635.78   21.58
   2  -3   4  644.07   23.56
  -1   7   2  313.45   12.61
  -1   7   2  324.39   11.25
  -1   7   2  336.68   11.23
  -1  -7   2  318.49   12.32
  -1  -7   2  326.77   12.49
  -1  -7   2  328.32   11.67
  -1  -7   2  334.48   12.03
  -1  -7   2  340.83   12.22
  -2   3  -4  598.18   21.98
  -2   3  -4  602.32   20.56
  -2   3  -4  605.15   21.35
  -2   3  -4  627.67   20.92
  -2  -3  -4  604.36   20.22
  -2  -3  -4  606.61   20.71
  -2  -3  -4  618.35   21.09
   0   3   5   22.60    2.40
   0   3   5   28.34    1.93
   0   3  -5   24.70    1.29
   0   3  -5   25.72    2.17
   0   3  -5   26.39    2.07
   0   3  -5   26.59    1.94
   0   3  -5   28.69    1.97
   0  -3   5   23.39    1.97
   0  -3   5   23.54    1.22
   0  -3   5   24.39    2.28
   0  -3   5   25.46    2.07
   0  -3   5   26.30    1.85
   0  -3  -5   23.53    1.95
   0  -3  -5   25.04    2.29
   0  -3  -5   28.36    2.37
   5   0   0    0.00    1.08
   5   0   0    0.33    0.76
   5   0   0    0.87    0.87
  -5   0   0    0.43    0.87
  -5   0   0    1.08    0.97
  -5   0   0    1.19    1.41
   2   5   3   55.22    2.86
   2   5   3   56.74    3.07
   2  -5   3   49.23    2.22
   2  -5   3   51.27    3.39
   2  -5   3   52.14    3.15
   2  -5   3   53.41    2.71
   2  -5   3   54.87    3.15
   2  -5   3   55.71    2.65
  -2   5  -3   50.32    2.60
  -2   5  -3   51.92    3.04
  -2   5  -3   53.67    3.11
  -2   5  -3   56.08    2.82
  -2  -5  -3   53.41    2.84
  -2  -5  -3   53.93    2.82
  -2  -5  -3   56.88    2.29
   3   2  -5    2.15    0.86
   3   2  -5    2.80    1.18
   3   2  -5    3.91    1.30
   3   2  -5    4.18    1.43
   3   2  -5    5.74    0.54
   3  -2  -5    3.55    1.29
   3  -2  -5    6.34    1.18
   3  -2  -5    8.03    1.87
  -3   2   5    3.48    1.20
  -3   2   5    4.12    1.30
  -3   2   5    4.40    1.32
  -3   2   5    4.95    1.76
  -3  -2   5    2.49    1.52
  -3  -2   5    2.86    1.43
  -3  -2   5    3.72    1.53
  -3  -2   5    5.30    1.19
  -3  -2   5    6.53    1.52
   4   4  -3 1689.76   55.77
   4   4  -3 1718.76   54.49
   4   4  -3 1785.19   56.14
   4   4  -3 1785.79   55.23
   4  -4  -3 1682.92   55.38
   4  -4  -3 1757.55   56.98
   4  -4  -3 1803.22   56.16
  -4   4   3 1636.11   56.29
  -4   4   3 1784.54   55.92
  -4  -4   3 1715.33   56.80
  -4  -4   3 1726.96   55.37
  -4  -4   3 1731.60   56.02
  -4  -4   3 1801.28   58.57
   2   7  -1 1626.79   50.34
   2  -7  -1 1640.00   53.05
   2  -7  -1 1686.90   53.61
  -2   7   1 1577.29   53.41
  -2   7   1 1634.80   51.74
  -2  -7   1 1618.43   54.00
  -2  -7   1 1649.11   51.94
  -2  -7   1 1680.04   54.53
  -2  -7   1 1683.92   52.35
  -2  -7   1 1699.95   54.90
   2   7   0  173.16    6.50
   2  -7   0  173.61    6.40
   2  -7   0  174.64    6.79
   5   2  -1  181.14    6.99
   5   2  -1  183.79    6.91
   5   2  -1  186.41    6.30
   5   2  -1  191.57    7.37
   5  -2  -1  183.06    7.49
   5  -2  -1  183.94    6.95
   5  -2  -1  184.13    7.42
   5  -2  -1  192.92    7.60
  -2   7   0  167.58    6.62
  -2   7   0  168.46    7.04
  -2   7   0  177.37    6.29
  -2  -7   0  156.83    7.01
  -2  -7   0  168.65    5.98
  -2  -7   0  168.65    7.00
  -2  -7   0  171.66    6.24
  -5   2   1  170.43    6.72
  -5   2   1  176.55    7.46
  -5   2   1  183.12    7.60
  -5  -2   1  174.48    7.46
  -5  -2   1  185.24    7.46
   3   6  -2  599.79   20.25
   3   6  -2  606.40   21.05
   3   6  -2  608.68   21.06
   3  -6  -2  588.78   22.51
   3  -6  -2  597.46   20.65
   3  -6  -2  627.05   20.49
   5   1   0 2204.94   69.47
   5   1   0 2245.17   76.20
   5   1   0 2246.97   71.44
   5  -1   0 2155.26   70.33
   5  -1   0 2219.40   75.27
   5  -1   0 2299.61   72.98
  -3   6   2  629.61   20.42
  -3  -6   2  562.41   20.93
  -3  -6   2  605.51   20.19
  -3  -6   2  608.75   20.17
  -3  -6   2  617.08   21.05
  -5   1   0 2090.15   70.34
  -5   1   0 2121.52   70.26
  -5   1   0 2307.38   70.74
  -5  -1   0 2161.02   70.02
  -5  -1   0 2162.29   68.92
  -5  -1   0 2163.79   70.96
  -5  -1   0 2320.41   71.91
   1   6   3    4.74    1.43
   1   6   3    5.36    1.42
   1  -6   3    3.57    1.51
   1  -6   3    3.58    1.19
   1  -6   3    4.84    1.21
   1  -6   3    5.17    0.75
   1  -6   3    5.86    1.30
   4   4   1    3.13    1.19
   4  -4   1    1.10    1.65
   4  -4   1    1.40    1.29
   4  -4   1    1.44    0.77
   4  -4   1    3.33    0.97
  -1   6  -3    4.25    0.76
  -1   6  -3    5.19    1.62
  -1   6  -3    5.79    1.29
  -1  -6  -3    4.52    0.86
  -1  -6  -3    4.67    1.52
  -4   4  -1    0.54    1.41
  -4   4  -1    0.75    0.86
  -4   4  -1   -0.98    1.09
  -4  -4  -1    0.87    0.87
  -4  -4  -1    1.41    0.54
  -4  -4  -1    1.64    1.31
  -4  -4  -1    2.28    1.09
   5   2  -2   22.08    1.08
   5   2  -2   22.31    1.93
   5   2  -2   24.14    1.82
   5   2  -2   24.96    2.17
   5  -2  -2   21.90    1.98
   5  -2  -2   24.87    1.76
   5  -2  -2   27.47    2.25
  -5   2   2   22.86    1.73
  -5   2   2   23.08    2.24
  -5   2   2   25.89    2.08
  -5  -2   2   21.95    1.95
  -5  -2   2   22.03    1.94
   1   2   5  256.84    9.82
   1   2   5  265.93    9.47
   1   2   5  273.61   10.22
   1  -2   5  268.92   10.92
   1  -2   5  284.43   10.87
   1  -2   5  284.54    9.98
   3   5   2   71.62    3.61
   3  -5   2   73.43    3.65
   3  -5   2   77.64    4.27
   3  -5   2   83.98    4.22
  -1   2  -5  256.95    8.20
  -1   2  -5  259.91   10.03
  -1   2  -5  260.38    9.81
  -1   2  -5  261.49   10.02
  -1   2  -5  279.22   10.64
  -1  -2  -5  269.56   10.15
  -1  -2  -5  270.64   10.22
  -1  -2  -5  277.06   11.06
  -3   5  -2   63.80    3.69
  -3   5  -2   71.83    3.27
  -3   5  -2   76.80    3.68
  -3   5  -2   80.10    3.87
  -3  -5  -2   64.63    3.62
  -3  -5  -2   74.97    3.69
  -3  -5  -2   75.50    3.92
  -3  -5  -2   84.13    3.81
   5   0  -3 1307.43   43.28
   5   0  -3 1338.77   44.69
   5   0  -3 1410.04   48.07
  -5   0   3 1290.51   45.48
  -5   0   3 1354.84   43.34
  -5   0   3 1426.67   44.95
   4   5  -1 1206.06   40.71
   4   5  -1 1265.50   40.48
   4   5  -1 1274.34   41.61
   4  -5  -1 1247.02   40.57
   4  -5  -1 1258.72   41.49
   4  -5  -1 1309.32   42.06
  -4   5   1 1231.44   40.24
  -4   5   1 1263.34   41.07
  -4  -5   1 1184.03   41.32
  -4  -5   1 1219.08   38.87
  -4  -5   1 1258.37   38.84
  -4  -5   1 1282.81   40.61
  -4  -5   1 1335.47   40.95
   4   3  -4  280.35   10.68
   4   3  -4  281.78   10.64
   4   3  -4  290.67   10.84
   4   3  -4  296.67   10.29
   4  -3  -4  272.17   10.55
   4  -3  -4  280.47   10.32
   4  -3  -4  280.61   10.81
   4  -3  -4  282.31    9.78
  -4   3   4  250.10   10.88
  -4   3   4  291.35   11.21
  -4  -3   4  270.35    9.02
  -4  -3   4  272.52   10.96
  -4  -3   4  277.22    9.88
  -4  -3   4  293.00   10.97
  -4  -3   4  307.61   10.41
   5   1  -3   64.68    3.54
   5   1  -3   73.13    4.03
   5   1  -3   74.34    3.44
   5  -1  -3   70.38    3.84
   5  -1  -3   72.69    3.54
   5  -1  -3   74.11    3.07
   5  -1  -3   76.00    3.57
  -5   1   3   65.41    3.62
  -5   1   3   70.14    3.01
  -5   1   3   70.60    3.77
  -5  -1   3   61.08    3.81
  -5  -1   3   72.17    2.93
  -5  -1   3   78.46    3.87
   1   7   2    8.55    1.32
   1   7   2   10.67    1.43
   1  -7   2    6.01    1.72
   1  -7   2    9.60    1.40
   1  -7   2   11.58    0.97
   1  -7   2   13.99    1.54
   1  -7   2   14.61    1.62
  -1   7  -2    3.24    0.76
  -1   7  -2    9.88    1.63
  -1   7  -2   11.68    1.62
  -1  -7  -2   10.27    1.53
  -1  -7  -2   11.71    1.41
   1   4  -5   83.72    4.33
   1   4  -5   86.81    3.78
   1   4  -5   89.89    4.02
   1   4  -5   90.74    3.92
   1   4  -5   92.57    4.20
   1  -4  -5   86.65    4.53
   1  -4  -5   92.48    4.10
   1  -4  -5   96.93    4.99
   4   5  -2   55.02    2.79
   4   5  -2   59.41    2.70
   4   5  -2   60.62    3.46
   4  -5  -2   57.80    3.12
   4  -5  -2   60.88    3.66
   4  -5  -2   61.52    3.15
   5   2   0   15.58    2.04
   5   2   0   20.07    1.19
   5   2   0   21.66    1.42
   5   2   0   25.88    2.17
   5  -2   0   20.86    1.87
   5  -2   0   21.14    1.76
   5  -2   0   23.51    1.83
   5  -2   0   25.24    1.93
  -1   4   5   91.35    4.63
  -1   4   5   93.47    4.77
  -1   4   5   95.10    4.45
  -1  -4   5   87.83    3.61
  -1  -4   5   89.62    4.26
  -1  -4   5   90.68    4.56
  -1  -4   5   94.31    4.36
  -1  -4   5   95.58    3.80
  -4   5   2   53.87    2.91
  -4   5   2   57.55    3.43
  -4  -5   2   53.26    2.61
  -4  -5   2   54.21    3.48
  -4  -5   2   57.56    2.07
  -4  -5   2   61.72    2.81
  -5   2   0   22.04    1.74
  -5   2   0   22.25    1.72
  -5   2   0   23.32    1.86
  -5  -2   0   19.45    1.18
  -5  -2   0   21.93    2.16
  -5  -2   0   22.44    2.06
   4   3   2   33.57    2.04
   4   3   2   34.32    1.52
   4   3   2   34.62    2.40
   4  -3   2   31.10    1.86
   4  -3   2   31.30    2.27
   4  -3   2   35.69    2.71
   4  -3   2   37.93    2.65
  -4   3  -2   30.82    2.29
  -4   3  -2   31.76    1.97
  -4   3  -2   36.54    2.49
  -4   3  -2   38.46    2.69
  -4  -3  -2   27.68    1.85
  -4  -3  -2   31.06    2.40
  -4  -3  -2   32.91    1.96
  -4  -3  -2   35.73    2.39
   3   6   1    3.91    1.09
   3  -6   1    3.86    0.86
   3  -6   1    4.99    1.41
   3  -6   1    5.89    1.61
   3  -6   1    6.54    1.44
  -3   6  -1    1.84    1.19
  -3   6  -1    4.17    1.32
  -3   6  -1    6.22    1.18
  -3  -6  -1    0.88    1.53
  -3  -6  -1    3.81    1.42
  -3  -6  -1    4.56    0.87
  -3  -6  -1    4.57    1.09
   4   5   0  415.50   14.84
   4   5   0  423.58   15.52
   4   5   0  424.45   13.37
   4  -5   0  404.37   15.15
   4  -5   0  411.61   15.24
   4  -5   0  432.28   14.69
   4  -5   0  444.42   15.28
  -4   5   0  401.11   14.37
  -4   5   0  424.85   15.07
  -4  -5   0  389.51   14.86
  -4  -5   0  420.48   14.46
  -4  -5   0  425.99   14.66
  -4  -5   0  431.27   14.01
   2   7  -2  372.58   11.75
   2  -7  -2  380.96   13.74
   2  -7  -2  381.78   13.27
  -2   7   2  352.48   13.89
  -2   7   2  371.34   12.61
  -2   7   2  387.87   13.52
  -2  -7   2  355.65   13.16
  -2  -7   2  361.28   11.62
  -2  -7   2  362.82   13.08
  -2  -7   2  375.55   13.46
  -2  -7   2  390.77   12.87
  -2  -7   2  391.44   13.86
   1   5   4    4.26    1.53
   1   5   4    6.74    1.33
   1   5   4    7.82    1.19
   1  -5   4    6.44    1.09
   1  -5   4    6.63    1.41
   1  -5   4    6.95    0.65
   1  -5   4    7.61    1.41
   1  -5   4    7.65    1.75
   1  -5   4    7.68    1.21
  -1   5  -4    3.33    1.50
  -1   5  -4    5.48    1.10
  -1   5  -4    9.20    1.42
  -1   5  -4    9.45    1.74
  -1  -5  -4    5.54    1.09
  -1  -5  -4    6.05    1.30
  -1  -5  -4    6.10    1.31
   2   7   1    6.57    1.31
   2   7   1   10.18    1.09
   2  -7   1    9.89    1.18
   2  -7   1   10.21    1.83
   2  -7   1   10.59    1.50
  -2   7  -1    4.86    1.84
  -2   7  -1    9.62    1.53
  -2   7  -1   10.07    1.18
  -2  -7  -1    8.40    1.42
  -2  -7  -1    9.66    0.98
   3   3  -5    0.77    1.21
   3   3  -5    1.08    1.40
   3   3  -5    1.51    1.08
   3   3  -5    4.54    1.30
   3  -3  -5    1.29    1.50
   3  -3  -5    1.65    1.21
   3  -3  -5    2.20    1.65
  -3   3   5    1.52    1.09
  -3   3   5    2.64    1.21
  -3   3   5   -0.55    0.98
  -3  -3   5    1.41    0.54
  -3  -3   5    1.52    1.20
  -3  -3   5    2.17    0.76
  -3  -3   5    2.20    1.21
  -3  -3   5    2.29    0.98
  -3  -3   5    2.60    1.52
   3   4   3   87.68    4.71
   3   4   3  103.53    3.85
   3  -4   3   91.47    4.56
   3  -4   3   96.03    3.63
   3  -4   3  103.54    4.74
   3  -4   3  107.42    4.57
   3  -4   3  107.46    4.67
  -3   4  -3   98.11    4.74
  -3   4  -3  100.46    4.01
  -3   4  -3  102.02    4.34
  -3   4  -3  111.09    5.13
  -3  -4  -3   97.47    4.71
  -3  -4  -3   98.34    4.33
  -3  -4  -3  100.22    4.02
  -3  -4  -3  105.13    3.73
  -3  -4  -3  106.61    4.46
   2   4  -5   66.97    3.03
   2   4  -5   69.10    3.67
   2   4  -5   71.24    3.67
   2   4  -5   71.44    3.34
   2  -4  -5   63.57    3.87
   2  -4  -5   69.78    3.66
   2  -4  -5   79.36    3.90
  -2   4   5   65.55    4.20
  -2   4   5   69.72    3.90
  -2   4   5   73.29    3.49
  -2  -4   5   64.41    3.27
  -2  -4   5   70.26    3.16
  -2  -4   5   72.15    3.70
  -2  -4   5   72.40    3.58
  -2  -4   5   72.66    3.51
  -2  -4   5   73.47    3.26
   5   3  -1   38.42    2.58
   5   3  -1   44.30    2.36
   5   3  -1   51.39    2.81
   5  -3  -1   41.51    2.76
   5  -3  -1   43.04    2.58
   5  -3  -1   43.21    2.87
   5  -3  -1   43.61    2.67
  -5   3   1   40.62    2.49
  -5   3   1   41.87    2.63
  -5   3   1   45.76    2.88
  -5  -3   1   37.53    3.03
  -5  -3   1   45.10    2.71
   3   0   4    0.00    0.65
   3   0   4    0.87    1.41
   3   0   4   -0.11    0.99
  -3   0  -4    0.22    0.54
  -3   0  -4    0.86    0.97
  -3   0  -4   -0.22    1.19
  -3   0  -4   -1.74    1.30
   5   2  -3  147.19    6.22
   5   2  -3  151.15    5.15
   5   2  -3  151.54    6.52
   5   2  -3  152.65    6.33
   5  -2  -3  139.16    6.48
   5  -2  -3  143.65    6.02
   5  -2  -3  151.12    5.83
   5  -2  -3  160.14    6.72
  -5   2   3  137.22    5.38
  -5   2   3  142.03    6.48
  -5   2   3  151.71    6.67
  -5  -2   3  134.86    6.40
  -5  -2   3  144.72    6.12
  -5  -2   3  150.85    5.43
  -5  -2   3  152.30    6.14
   2   4   4  135.49    6.13
   2   4   4  140.78    6.16
   2   4   4  143.38    5.25
   2  -4   4  138.69    5.69
   2  -4   4  142.98    5.40
   2  -4   4  145.25    5.97
   2  -4   4  145.73    5.87
   2  -4   4  152.98    6.27
   5   3  -2  378.27   14.30
   5   3  -2  384.83   13.17
   5   3  -2  395.52   14.30
   5  -3  -2  380.70   13.44
   5  -3  -2  400.51   14.60
   5  -3  -2  406.94   14.77
  -2   4  -4  140.60    6.33
  -2   4  -4  144.68    6.10
  -2   4  -4  156.02    6.35
  -2  -4  -4  145.01    5.34
  -2  -4  -4  149.20    6.06
  -2  -4  -4  153.16    6.77
  -5   3   2  352.10   14.61
  -5   3   2  368.01   13.15
  -5   3   2  383.89   14.23
  -5  -3   2  374.06   14.18
  -5  -3   2  392.77   13.69
   0   4   5  187.93    7.77
   0   4   5  201.93    7.66
   0   4  -5  187.56    7.97
   0   4  -5  187.82    7.57
   0   4  -5  190.63    7.83
   0   4  -5  199.11    7.30
   0   8   0    1.86    0.66
   0   8   0    2.85    1.20
   0   8   0   -1.83    0.54
   0  -4   5  187.39    7.30
   0  -4   5  195.70    6.82
   0  -4   5  204.32    7.78
   0  -4   5  209.36    7.84
   0  -4   5  216.12    7.92
   0  -4  -5  178.08    7.56
   0  -4  -5  190.59    7.70
   0  -4  -5  201.69    7.63
   0  -8   0    1.62    1.19
   0  -8   0    1.98    1.10
   5   0   1    2.80    1.51
   5   0   1    4.01    1.41
   5   0   1    4.56    1.09
  -5   0  -1    2.17    1.52
  -5   0  -1    2.70    0.76
  -5   0  -1    2.70    0.97
  -5   0  -1    4.01    1.19
   1   3   5  272.20   10.91
   1   3   5  297.01   10.41
   1   3   5  299.79   10.84
   1  -3   5  289.78   11.05
   1  -3   5  307.43   10.85
   1  -3   5  327.29   10.88
   3   5  -4    0.77    0.77
   3   5  -4    1.29    0.86
   3   5  -4    1.40    1.19
   3   5  -4   -0.54    0.86
   3  -5  -4    4.06    1.21
   3  -5  -4   -1.11    1.11
  -1   3  -5  286.11   11.14
  -1   3  -5  286.96   11.03
  -1   3  -5  303.38   10.99
  -1   3  -5  318.69   11.52
  -1  -3  -5  282.33   10.72
  -1  -3  -5  282.34   10.91
  -1  -3  -5  289.72   10.66
  -3   5   4   -0.44    1.21
  -3   5   4   -0.65    1.41
  -3  -5   4    0.65    0.76
  -3  -5   4    0.65    1.19
  -3  -5   4    0.76    0.76
  -3  -5   4    3.15    1.31
  -3  -5   4   -0.33    0.77
  -3  -5   4   -1.39    0.75
   3   1   4  587.16   18.77
   3   1   4  592.79   20.87
   3   1   4  595.92   19.61
   3  -1   4  566.78   19.34
   3  -1   4  583.62   20.62
   3  -1   4  592.33   20.85
  -3   1  -4  545.13   19.24
  -3   1  -4  558.84   18.70
  -3   1  -4  561.96   20.43
  -3   1  -4  564.24   19.45
  -3  -1  -4  542.88   18.52
  -3  -1  -4  551.77   19.88
  -3  -1  -4  564.80   19.15
  -3  -1  -4  578.42   19.36
   4   0  -5    0.11    1.09
   4   0  -5    1.40    0.86
   4   0  -5    1.40    1.18
   4   0  -5   -2.94    1.63
  -4   0   5    0.00    1.63
  -4   0   5    0.22    1.09
  -4   0   5   -1.20    1.52
  -4   0   5   -2.20    1.21
   3   6  -3   48.71    2.26
   3   6  -3   50.62    2.27
   3   6  -3   51.79    2.70
   3   6  -3   54.19    3.25
   3  -6  -3   49.43    3.57
   3  -6  -3   54.09    2.84
   3  -6  -3   55.15    2.93
  -3   6   3   44.15    2.84
  -3   6   3   55.25    3.15
  -3  -6   3   47.37    3.05
  -3  -6   3   50.27    2.68
  -3  -6   3   53.34    2.26
  -3  -6   3   54.24    2.61
  -3  -6   3   55.41    3.04
   1   6  -4  202.14    8.60
   1   6  -4  205.95    7.48
   1   6  -4  207.35    7.94
   1  -6  -4  204.47    7.71
   1  -6  -4  209.54    7.71
  -1   6   4  200.69    8.27
  -1   6   4  211.71    8.14
  -1  -6   4  193.82    6.97
  -1  -6   4  195.50    7.94
  -1  -6   4  196.01    7.55
  -1  -6   4  204.92    7.30
  -1  -6   4  208.13    8.27
  -1  -6   4  213.64    8.37
  -1  -6   4  219.38    7.86
   5   1   1  601.83   21.04
   5   1   1  603.45   21.05
   5   1   1  655.45   20.44
   5  -1   1  614.02   21.57
   5  -1   1  654.90   23.41
   5  -1   1  658.43   20.85
  -5   1  -1  594.62   20.71
  -5   1  -1  601.39   20.77
  -5   1  -1  613.91   21.36
  -5   1  -1  622.15   21.38
  -5  -1  -1  606.46   21.71
  -5  -1  -1  609.18   21.12
  -5  -1  -1  663.33   22.84
   1   0  -6    0.65    1.61
   1   0  -6    1.09    0.76
   1   0  -6    2.50    1.52
   1   0  -6   -1.73    1.08
  -1   0   6    0.32    1.40
  -1   0   6   -0.54    0.97
  -1   0   6   -2.63    1.53
   1   7  -3  378.39   12.77
   1  -7  -3  369.61   13.40
   4   1  -5  302.36   11.55
   4   1  -5  307.42   11.07
   4   1  -5  309.70   11.61
   4   1  -5  316.60   11.88
   4  -1  -5  303.48   11.35
   4  -1  -5  315.19   12.27
   4  -1  -5  317.61   10.76
   4  -1  -5  319.05   11.08
   4  -1  -5  327.45   11.93
  -1   7   3  355.85   14.37
  -1   7   3  361.46   12.90
  -1   7   3  380.04   13.62
  -1  -7   3  353.28   13.17
  -1  -7   3  362.03   13.49
  -1  -7   3  376.06   13.24
  -1  -7   3  378.78   13.54
  -1  -7   3  380.82   13.69
  -4   1   5  291.15   11.67
  -4   1   5  307.18   11.13
  -4   1   5  315.78   11.78
  -4   1   5  344.57   11.66
  -4  -1   5  297.24   11.74
  -4  -1   5  312.30   11.45
  -4  -1   5  312.78   11.40
  -4  -1   5  321.06   11.55
   0   8   1   90.62    3.73
   0   8   1   94.54    4.40
   0   8   1   95.66    3.82
   0   8  -1   89.93    3.29
   0   8  -1   91.97    3.21
   0   8  -1   96.97    5.01
   0  -8   1   96.83    4.51
   0  -8   1   96.98    4.44
   0  -8   1   98.25    4.71
   0  -8   1   98.86    4.74
   0  -8  -1   93.41    4.39
   4   0   3    0.76    0.54
   4   0   3    3.26    1.09
   4   0   3   -0.65    1.19
   4   0   3   -1.31    0.98
  -4   0  -3    0.33    0.33
  -4   0  -3    1.19    0.86
  -4   0  -3   -0.33    1.52
  -4   0  -3   -0.43    1.08
  -4   0  -3   -0.65    1.62
   2   0  -6 1786.68   58.14
   2   0  -6 1789.45   58.60
   2   0  -6 1803.68   60.03
   2   0  -6 1810.98   58.55
  -2   0   6 1702.62   57.95
  -2   0   6 1793.57   57.20
  -2   0   6 1817.03   60.48
  -2   0   6 1847.56   58.00
  -2   0   6 1895.53   59.10
   0   7   3  447.95   16.71
   0   7   3  468.08   16.57
   0   7   3  496.56   16.09
   0   7  -3  476.83   16.73
   0   7  -3  482.48   15.73
   0   7  -3  486.54   16.39
   0  -7   3  464.65   17.08
   0  -7   3  490.53   17.40
   0  -7   3  491.54   16.09
   0  -7   3  501.35   17.52
   0  -7   3  506.76   17.03
   0  -7   3  508.73   17.60
   0  -7  -3  482.13   16.97
   0  -7  -3  502.30   16.74
   1   8   0  247.67    9.01
   1   8   0  253.90   11.04
   1  -8   0  239.03    8.44
   1  -8   0  259.42    9.61
   5   3   0   63.44    2.68
   5   3   0   66.37    3.55
   5   3   0   69.31    2.69
   5   3   0   74.87    3.79
   5  -3   0   60.86    3.44
   5  -3   0   68.35    3.55
   5  -3   0   70.69    3.75
   5  -3   0   74.37    3.87
  -1   8   0  246.60    9.88
  -1   8   0  256.26    8.66
  -1  -8   0  245.52    8.86
  -1  -8   0  249.11    9.43
  -5   3   0   60.46    3.51
  -5   3   0   64.00    3.54
  -5   3   0   65.15    3.25
  -5  -3   0   67.47    4.01
  -5  -3   0   68.90    2.59
  -5  -3   0   74.34    3.80
   1   1  -6  697.66   25.32
   1   1  -6  704.63   24.84
   1   1  -6  711.26   24.33
   1   1  -6  725.33   24.36
   1   1  -6  729.63   23.73
   1  -1  -6  689.31   24.27
   1  -1  -6  703.29   24.69
   1  -1  -6  721.25   25.10
   1  -1  -6  728.22   24.49
  -1   1   6  681.83   24.18
  -1   1   6  737.38   24.25
  -1   1   6  739.91   24.26
  -1  -1   6  712.06   24.14
  -1  -1   6  723.36   25.51
  -1  -1   6  763.39   25.15
   0   6   4   44.88    3.18
   0   6   4   45.55    2.99
   0   6  -4   50.16    2.81
   0   6  -4   52.98    2.42
   0   6  -4   55.69    3.50
   0   6  -4   56.03    3.22
   0  -6   4   47.48    2.39
   0  -6   4   49.12    2.94
   0  -6   4   49.34    2.95
   0  -6   4   52.64    2.40
   0  -6   4   55.41    3.03
   0  -6   4   57.67    3.16
   0  -6  -4   45.95    2.69
   0  -6  -4   53.66    2.93
   4   5  -3    9.78    0.75
   4   5  -3   10.04    1.51
   4   5  -3   10.79    1.28
   4   5  -3   12.92    1.40
   4  -5  -3   11.26    1.62
   4  -5  -3   11.31    2.22
   4  -5  -3   11.68    1.95
  -4   5   3   11.12    1.94
  -4  -5   3    8.24    1.84
  -4  -5   3    8.36    1.19
  -4  -5   3    8.81    1.07
  -4  -5   3   12.38    0.87
   4   1   3   19.62    1.84
   4   1   3   19.79    2.30
   4   1   3   20.28    1.63
   4  -1   3   19.10    1.95
   4  -1   3   21.38    2.07
   4  -1   3   22.57    1.41
   4  -1   3   24.87    1.95
  -4   1  -3   18.86    1.41
  -4   1  -3   19.43    1.85
  -4   1  -3   23.22    2.28
  -4   1  -3   25.21    1.95
  -4  -1  -3   19.73    1.63
  -4  -1  -3   19.99    1.62
  -4  -1  -3   20.05    1.08
  -4  -1  -3   21.27    2.17
   1   8  -1    0.32    0.21
   1   8  -1    0.44    0.98
   1   8  -1    0.64    0.21
   1  -8  -1   -4.23    1.52
   2   0   5    0.65    0.87
   2   0   5   -0.33    1.42
   2   0   5   -1.19    0.97
  -1   8   1    0.22    1.10
  -1   8   1    1.84    0.97
  -1   8   1   -1.21    0.77
  -1  -8   1    0.11    0.98
  -1  -8   1    1.39    0.86
  -1  -8   1   -0.33    0.99
  -1  -8   1   -0.65    0.97
  -2   0  -5    0.65    0.44
  -2   0  -5    1.51    1.51
  -2   0  -5    1.53    1.09
  -2   0  -5    1.85    1.09
   2   1  -6  572.15   20.51
   2   1  -6  589.90   20.72
   2   1  -6  594.21   20.90
   2   1  -6  603.95   20.68
   2   1  -6  604.61   20.69
   2  -1  -6  582.77   20.85
   2  -1  -6  595.37   20.78
   2  -1  -6  600.39   20.86
   2  -1  -6  610.97   20.39
  -2   1   6  598.29   22.24
  -2   1   6  604.80   19.74
  -2   1   6  655.75   21.15
  -2  -1   6  569.90   20.65
  -2  -1   6  595.21   19.65
  -2  -1   6  601.95   20.97
  -2  -1   6  622.69   20.68
  -2  -1   6  640.38   21.10
   4   4  -4   68.56    3.76
   4   4  -4   73.25    3.78
   4   4  -4   76.79    3.24
   4   4  -4   79.49    3.34
   4  -4  -4   70.13    3.80
   4  -4  -4   76.04    3.87
   4  -4  -4   78.49    3.80
   4  -4  -4   79.19    3.98
  -4   4   4   77.41    4.02
  -4  -4   4   70.77    2.93
  -4  -4   4   71.68    3.90
  -4  -4   4   71.96    2.89
  -4  -4   4   72.90    3.69
  -4  -4   4   73.40    3.35
   3   2   4    1.62    1.29
   3   2   4    2.27    0.97
   3   2   4   -1.97    1.54
   3  -2   4    0.00    1.19
   3  -2   4    3.25    1.52
   3  -2   4   -0.55    1.32
  -3   2  -4    0.32    0.97
  -3   2  -4    1.63    0.44
  -3   2  -4    2.50    1.09
  -3   2  -4    3.05    1.63
  -3  -2  -4    1.20    1.41
  -3  -2  -4    2.08    0.76
  -3  -2  -4    2.41    0.88
  -3  -2  -4    4.21    1.40
   4   5   1   92.17    4.86
   4  -5   1   93.45    4.51
   4  -5   1   99.65    4.34
   4  -5   1  105.05    5.60
   4  -5   1  105.66    4.63
  -4   5  -1  101.14    4.63
  -4   5  -1  103.41    4.55
  -4  -5  -1   95.52    4.35
  -4  -5  -1   97.22    4.70
  -4  -5  -1   99.18    3.80
  -4  -5  -1  104.68    4.35
   2   6  -4   52.83    3.03
   2   6  -4   59.06    3.00
   2   6  -4   60.63    3.14
   2  -6  -4   50.62    3.21
  -2   6   4   54.85    3.26
  -2   6   4   57.29    3.42
  -2  -6   4   47.57    3.04
  -2  -6   4   55.90    2.50
  -2  -6   4   56.84    3.27
  -2  -6   4   57.78    2.39
  -2  -6   4   57.86    3.04
  -2  -6   4   60.62    3.00
   5   0  -4    1.82    1.61
   5   0  -4   -0.75    1.40
   5   0  -4   -1.31    1.09
  -5   0   4    0.11    1.31
  -5   0   4    1.64    1.20
  -5   0   4    3.24    1.51
   2   1   5 1064.86   35.65
   2   1   5 1081.28   36.35
   2   1   5 1131.51   35.43
   2   1   5 1183.86   38.06
   2  -1   5 1086.31   36.95
   2  -1   5 1150.62   37.80
   2  -1   5 1159.30   37.00
   5   2   1   10.62    1.08
   5   2   1   11.00    1.51
   5   2   1   12.13    1.62
   5  -2   1    7.43    1.09
   5  -2   1    9.10    1.52
   5  -2   1   10.76    1.72
  -2   1  -5 1062.82   34.40
  -2   1  -5 1083.52   36.68
  -2   1  -5 1092.65   38.46
  -2   1  -5 1100.10   37.24
  -2   1  -5 1126.46   37.35
  -2  -1  -5 1091.10   37.68
  -2  -1  -5 1100.92   36.71
  -2  -1  -5 1107.95   38.14
  -5   2  -1    8.48    1.41
  -5   2  -1    8.71    1.51
  -5   2  -1    8.98    1.41
  -5   2  -1    9.73    1.53
  -5  -2  -1    9.87    1.09
  -5  -2  -1   10.48    1.62
  -5  -2  -1   11.62    1.52
   4   4   2   19.12    1.50
   4   4   2   23.73    2.18
   4   4   2   24.57    0.86
   4  -4   2   17.54    1.61
   4  -4   2   20.73    1.43
   4  -4   2   21.57    2.28
   4  -4   2   23.04    2.54
  -4   4  -2   18.28    1.94
  -4   4  -2   19.95    1.53
  -4   4  -2   20.47    1.73
  -4   4  -2   20.57    2.07
  -4   4  -2   21.55    1.42
  -4  -4  -2   15.83    1.52
  -4  -4  -2   20.19    1.74
  -4  -4  -2   20.64    1.74
  -4  -4  -2   22.52    2.08
   2   6   3    4.71    1.10
   2   6   3    6.26    1.43
   2  -6   3    5.01    1.31
   2  -6   3    5.09    1.19
   2  -6   3    5.43    1.30
   2  -6   3    5.59    1.07
   5   3  -3    0.32    1.07
   5   3  -3    1.73    0.43
   5   3  -3   -0.11    1.08
   5   3  -3   -1.82    0.86
   5  -3  -3    1.32    0.99
   5  -3  -3   -0.32    1.07
   5  -3  -3   -0.99    1.65
   5  -3  -3   -1.19    1.08
  -2   6  -3    5.42    1.84
  -2   6  -3    5.57    1.29
  -2   6  -3    7.70    1.19
  -2   6  -3    8.13    1.19
  -2  -6  -3    5.44    0.76
  -2  -6  -3    6.50    1.41
  -2  -6  -3    6.64    1.42
  -5   3   3    0.11    0.64
  -5   3   3    0.22    1.32
  -5   3   3   -0.32    1.07
  -5  -3   3    0.64    1.18
  -5  -3   3    1.95    1.19
  -5  -3   3   -0.98    0.98
   3   7  -1   72.81    3.11
   3  -7  -1   73.97    3.57
   3  -7  -1   74.05    3.78
   3  -7  -1   77.87    3.79
  -3   7   1   77.21    3.63
  -3  -7   1   66.38    3.82
  -3  -7   1   71.07    3.15
  -3  -7   1   72.28    3.11
  -3  -7   1   73.99    3.81
  -3  -7   1   75.14    3.06
   4   2  -5   39.03    2.83
   4   2  -5   46.71    3.22
   4   2  -5   46.82    2.93
   4   2  -5   49.41    2.69
   4  -2  -5   43.47    3.29
   4  -2  -5   46.62    3.01
   4  -2  -5   47.40    3.38
   4  -2  -5   48.64    2.39
  -4   2   5   41.33    3.30
  -4   2   5   43.59    3.27
  -4   2   5   46.52    3.39
  -4   2   5   47.93    3.26
  -4  -2   5   41.21    3.05
  -4  -2   5   42.77    2.95
  -4  -2   5   46.76    2.83
  -4  -2   5   53.77    3.25
   5   1  -4  136.98    6.33
   5   1  -4  144.55    5.37
   5   1  -4  149.63    6.65
   5   1  -4  157.32    6.01
   5  -1  -4  132.61    5.81
   5  -1  -4  137.21    5.92
   5  -1  -4  138.33    5.37
   5  -1  -4  154.26    6.69
  -5   1   4  143.26    6.26
  -5   1   4  153.34    6.72
  -5  -1   4  144.83    4.73
  -5  -1   4  145.54    6.17
  -5  -1   4  150.16    6.33
  -5  -1   4  154.77    6.24
   0   0   6 1244.70   41.13
   0   0   6 1283.83   41.09
   0   0   6 1300.33   43.20
   0   0  -6 1232.55   40.87
   0   0  -6 1266.79   41.42
   0   0  -6 1268.05   43.21
   0   0  -6 1301.44   44.80
   1   8   1   23.68    1.97
   1   8   1   25.38    1.43
   1  -8   1   21.89    1.31
   1  -8   1   22.50    2.25
   1  -8   1   25.57    1.98
   1  -8   1   26.93    2.35
  -1   8  -1    2.46    0.64
  -1   8  -1   21.39    1.96
  -1  -8  -1   22.65    2.08
  -1  -8  -1   23.46    1.52
   1   2  -6  301.66   11.01
   1   2  -6  301.92   11.75
   1   2  -6  301.93   11.23
   1   2  -6  302.68   11.46
   1   2  -6  304.52   10.43
   1  -2  -6  277.36   11.37
   1  -2  -6  282.12   11.44
   1  -2  -6  297.92   11.10
   1  -2  -6  303.78   11.63
   2   7  -3   55.97    3.26
   2  -7  -3   46.35    3.19
  -1   2   6  297.23   11.23
  -1   2   6  307.99   11.20
  -1  -2   6  291.64   11.57
  -1  -2   6  291.94   10.51
  -1  -2   6  315.90   10.76
  -1  -2   6  319.75   11.28
  -2   7   3   48.00    2.97
  -2   7   3   53.89    2.94
  -2  -7   3   51.66    3.05
  -2  -7   3   53.73    1.85
  -2  -7   3   53.93    2.89
  -2  -7   3   54.81    2.82
  -2  -7   3   55.59    3.06
  -2  -7   3   58.17    3.48
  -2  -7   3   58.21    1.85
   3   4  -5   11.55    1.62
   3   4  -5   13.02    1.61
   3   4  -5   13.81    1.51
   3  -4  -5   12.89    1.76
   3  -4  -5   14.59    2.21
   3  -4  -5   15.01    1.82
  -3   4   5   15.76    1.98
  -3   4   5   17.47    2.17
  -3  -4   5   11.62    1.41
  -3  -4   5   14.34    1.74
  -3  -4   5   14.76    1.52
  -3  -4   5   15.22    1.09
  -3  -4   5   16.64    1.63
  -3  -4   5   17.05    1.54
   3   7   0   -0.43    0.75
   3  -7   0    0.00    1.06
   3  -7   0    1.29    1.08
   3  -7   0    2.16    1.19
   3  -7   0   -4.55    1.33
  -3   7   0    1.83    1.73
  -3   7   0    3.08    1.21
  -3   7   0   -0.21    0.96
  -3  -7   0    0.54    0.98
  -3  -7   0    0.65    0.76
  -3  -7   0    0.76    0.55
  -3  -7   0   -1.64    1.42
   2   7   2   36.29    2.74
   2   7   2   37.74    2.19
   2  -7   2   39.99    2.70
   2  -7   2   40.22    2.14
   2  -7   2   40.22    2.91
  -2   7  -2   34.45    2.70
  -2   7  -2   35.55    2.28
  -2   7  -2   38.31    2.16
  -2  -7  -2   39.09    1.82
  -2  -7  -2   39.33    2.83
  -2  -7  -2   41.29    2.39
   4   2   3  167.79    8.54
   4   2   3  181.50    6.40
   4   2   3  183.72    7.03
   4  -2   3  175.82    6.95
   4  -2   3  184.65    8.04
   4  -2   3  184.79    7.08
   4  -2   3  185.42    7.17
  -4   2  -3  163.49    6.23
  -4   2  -3  172.26    6.08
  -4   2  -3  172.63    6.92
  -4   2  -3  176.87    7.84
  -4   2  -3  180.48    7.06
  -4  -2  -3  163.20    6.51
  -4  -2  -3  169.41    6.62
  -4  -2  -3  171.03    6.85
  -4  -2  -3  171.89    7.06
   0   1   6  113.90    5.02
   0   1   6  118.05    5.50
   0   1   6  119.12    5.39
   0   1  -6  110.17    4.99
   0   1  -6  110.84    5.17
   0   1  -6  111.58    4.57
   0   1  -6  115.06    5.26
   0   1  -6  117.04    5.53
   0  -1   6  116.03    5.23
   0  -1   6  122.59    5.31
   0  -1   6  126.99    5.21
   0  -1  -6  110.33    5.10
   0  -1  -6  112.63    5.28
   0  -1  -6  116.36    4.94
   0  -1  -6  121.31    5.58
   2   2  -6    0.33    0.76
   2   2  -6    1.51    0.97
   2   2  -6    1.62    1.62
   2   2  -6    3.90    1.52
   2   2  -6   -0.87    0.98
   2  -2  -6   -0.97    0.97
   2  -2  -6   -1.08    1.73
   2  -2  -6   -2.37    1.51
   2  -2  -6   -2.74    1.42
   5   4  -1    1.39    0.64
   5   4  -1   -0.22    1.08
   5  -4  -1    0.85    0.96
   5  -4  -1    0.99    0.99
   5  -4  -1    1.11    1.11
   5  -4  -1   -0.21    1.50
  -2   2   6    0.44    1.22
  -2   2   6   -0.86    1.51
  -2   2   6   -0.97    1.51
  -2  -2   6    0.97    1.41
  -2  -2   6    0.99    0.77
  -2  -2   6    1.10    1.43
  -2  -2   6    1.30    1.30
  -2  -2   6   -1.63    1.52
  -5   4   1    0.22    0.97
  -5   4   1    2.77    1.17
  -5   4   1   -1.09    1.53
  -5  -4   1    1.84    1.08
  -5  -4   1   -1.08    1.41
   1   5  -5  866.70   28.60
   1   5  -5  866.79   29.17
   1   5  -5  878.45   29.70
   1   5  -5  886.79   29.93
   1   5  -5  892.74   29.18
   1  -5  -5  836.96   29.19
   1  -5  -5  864.46   29.08
   1  -5  -5  890.87   28.55
  -1   5   5  857.41   29.92
  -1   5   5  884.95   29.52
  -1   5   5  900.39   28.55
  -1  -5   5  830.61   28.63
  -1  -5   5  854.27   28.20
  -1  -5   5  860.31   28.57
  -1  -5   5  877.00   29.58
  -1  -5   5  894.97   30.22
  -1  -5   5  909.44   31.18
   3   6   2    4.37    1.31
   3  -6   2    5.08    1.30
   3  -6   2    6.21    1.28
   3  -6   2    7.10    1.22
   3  -6   2    7.41    1.42
  -3   6  -2    6.75    1.20
  -3   6  -2    7.61    1.61
  -3   6  -2    7.89    1.30
  -3   6  -2    8.01    1.62
  -3  -6  -2    6.40    1.19
  -3  -6  -2    9.25    1.52
  -3  -6  -2    9.53    1.31
  -3  -6  -2   10.11    1.30
   4   6  -1  921.80   31.76
   4   6  -1  950.83   30.82
   4   6  -1  957.59   31.45
   4  -6  -1  909.19   31.65
   4  -6  -1  940.02   32.53
   4  -6  -1  954.75   32.99
  -4   6   1  898.48   30.32
  -4   6   1  937.34   30.70
  -4  -6   1  898.58   32.32
  -4  -6   1  918.96   29.57
  -4  -6   1  929.81   29.41
  -4  -6   1  932.19   32.01
  -4  -6   1  946.38   32.48
   5   4  -2    7.08    1.50
   5   4  -2    7.82    1.18
   5   4  -2   10.59    1.95
   5  -4  -2    6.86    1.55
   5  -4  -2    7.24    1.32
   5  -4  -2    7.41    1.72
  -5   4   2    3.07    1.31
  -5   4   2    5.23    1.60
  -5   4   2    5.81    1.08
  -5  -4   2    7.51    1.09
  -5  -4   2    9.49    1.29
  -5  -4   2   18.95    1.84
   2   2   5    1.08    0.75
   2   2   5    2.58    1.51
   2   2   5   -0.66    0.77
   2   2   5   -1.20    1.64
   2  -2   5    0.33    1.31
   2  -2   5   -0.11    0.33
   2  -2   5   -0.54    1.08
   2  -2   5   -0.98    1.30
  -2   2  -5    0.11    0.99
  -2   2  -5    0.87    1.31
  -2   2  -5    1.08    1.51
  -2   2  -5   -0.22    1.09
  -2  -2  -5    0.33    1.09
  -2  -2  -5    1.53    0.98
  -2  -2  -5    1.83    0.97
   3   7  -2  315.29   10.93
   3   7  -2  322.48   11.42
   3  -7  -2  317.26   12.21
   3  -7  -2  317.91   11.84
   3  -7  -2  318.33   11.91
  -3   7   2  314.81   11.44
  -3  -7   2  310.96   12.21
  -3  -7   2  319.11   11.85
  -3  -7   2  320.68   11.16
  -3  -7   2  324.33   10.77
  -3  -7   2  329.23   11.47
   1   4   5  113.93    4.87
   1   4   5  120.05    4.51
   1   4   5  121.36    5.35
   1  -4   5  118.42    5.14
   1  -4   5  118.55    5.03
   1  -4   5  124.29    5.27
   1  -4   5  128.11    5.43
   1  -4   5  128.75    5.33
  -1   4  -5  112.84    5.24
  -1   4  -5  114.60    5.14
  -1   4  -5  117.19    5.05
  -1   4  -5  118.35    5.38
  -1  -4  -5  118.06    5.41
  -1  -4  -5  121.78    5.79
  -1  -4  -5  122.53    5.01
   1   7   3  864.94   30.90
   1   7   3  926.33   33.44
   1  -7   3  900.77   31.74
   1  -7   3  902.38   30.57
   1  -7   3  909.64   29.60
   1  -7   3  930.69   30.64
   1  -7   3  945.88   30.62
  -1   7  -3  896.98   30.53
  -1   7  -3  912.38   29.93
  -1   7  -3  936.25   30.27
  -1  -7  -3  896.97   29.73
  -1  -7  -3  918.01   31.76
   3   0  -6    0.32    1.40
   3   0  -6    0.87    1.41
   3   0  -6    1.40    1.62
  -3   0   6    1.08    1.08
  -3   0   6   -0.11    0.99
  -3   0   6   -0.44    1.21
  -3   0   6   -2.71    1.52
   0   8   2   11.69    1.54
   0   8   2   13.36    1.31
   0   8   2   14.57    1.41
   0   8  -2   13.36    1.52
   0  -8   2   11.01    1.92
   0  -8   2   13.24    1.74
   0  -8   2   13.41    1.65
   0  -8   2   14.43    1.51
   0  -8  -2    9.90    1.31
   5   2  -4   32.90    2.47
   5   2  -4   33.37    2.61
   5   2  -4   33.52    1.83
   5   2  -4   36.09    2.25
   5  -2  -4   34.62    2.47
   5  -2  -4   35.64    1.98
   5  -2  -4   38.96    3.18
   5  -2  -4   42.00    2.91
  -5   2   4   34.26    2.64
  -5   2   4   38.72    2.92
  -5  -2   4   33.54    1.41
  -5  -2   4   35.73    2.59
  -5  -2   4   37.41    2.62
  -5  -2   4   39.41    2.61
   3   5   3 1338.29   43.78
   3   5   3 1386.99   47.71
   3  -5   3 1314.91   44.74
   3  -5   3 1317.07   45.21
   3  -5   3 1401.52   45.16
   3  -5   3 1434.18   45.23
   3  -5   3 1449.64   45.24
  -1   8   2   71.24    3.30
  -1   8   2   71.25    3.60
  -1   8   2   71.99    3.98
  -1  -8   2   61.37    3.38
  -1  -8   2   65.71    3.27
  -1  -8   2   75.83    3.75
  -1  -8   2   76.14    3.73
  -1  -8   2   77.70    3.56
  -3   5  -3 1311.15   44.04
  -3   5  -3 1337.92   44.12
  -3   5  -3 1354.79   46.20
  -3   5  -3 1373.58   44.73
  -3  -5  -3 1278.71   46.15
  -3  -5  -3 1334.45   43.25
  -3  -5  -3 1337.93   43.28
  -3  -5  -3 1340.06   43.11
  -3  -5  -3 1386.60   44.37
   2   5  -5    6.79    1.29
   2   5  -5    7.01    1.62
   2   5  -5    8.34    1.30
   2   5  -5   10.22    1.61
   2  -5  -5    4.56    2.00
   2  -5  -5    6.64    1.39
   2  -5  -5   10.18    1.62
  -2   5   5    8.77    1.52
  -2   5   5   11.39    1.99
  -2  -5   5    5.43    0.98
  -2  -5   5    6.51    1.30
  -2  -5   5    7.63    1.09
  -2  -5   5    8.36    1.09
  -2  -5   5    8.58    1.30
  -2  -5   5    9.37    1.74
   4   6  -2   19.99    1.41
   4   6  -2   21.19    1.95
   4   6  -2   22.90    1.61
   4  -6  -2   20.89    2.38
   4  -6  -2   21.13    2.16
   4  -6  -2   23.22    2.22
  -4   6   2   18.98    1.83
  -4   6   2   21.07    2.14
  -4  -6   2   21.87    2.07
  -4  -6   2   23.84    1.09
  -4  -6   2   24.56    1.63
  -4  -6   2   28.33    1.73
   3   3   4    5.70    1.32
   3   3   4    8.18    0.97
   3   3   4    8.77    0.99
   3   3   4    9.97    1.61
   3  -3   4    5.25    1.20
   3  -3   4    9.23    1.85
   3  -3   4    9.66    1.74
  -3   3  -4    7.70    1.63
  -3   3  -4    7.96    1.96
  -3   3  -4    8.62    1.72
  -3  -3  -4    7.29    1.52
  -3  -3  -4    8.32    1.19
  -3  -3  -4    9.64    1.10
  -3  -3  -4   10.72    1.31
   3   1  -6   77.52    3.99
   3   1  -6   80.64    3.77
   3   1  -6   81.52    3.81
   3   1  -6   81.61    3.27
   3  -1  -6   70.16    3.71
   3  -1  -6   73.29    3.98
   3  -1  -6   73.74    4.09
   4   6   0   68.86    3.33
   4  -6   0   62.52    3.67
   4  -6   0   63.72    3.60
   4  -6   0   64.11    3.43
   4  -6   0   67.69    3.62
  -3   1   6   70.79    4.08
  -3   1   6   76.88    3.89
  -3   1   6   77.17    4.31
  -3   1   6   80.75    4.12
  -3  -1   6   70.21    3.41
  -3  -1   6   76.92    3.90
  -3  -1   6   81.53    4.00
  -3  -1   6   82.37    4.11
  -4   6   0   62.63    3.56
  -4   6   0   67.16    3.52
  -4  -6   0   63.51    2.61
  -4  -6   0   65.14    3.83
  -4  -6   0   67.85    3.26
  -4  -6   0   67.99    3.59
   2   5   4  138.68    6.16
   2   5   4  155.98    5.53
   2   5   4  158.14    6.68
   2  -5   4  146.53    5.84
   2  -5   4  148.45    6.62
   2  -5   4  148.78    5.22
   2  -5   4  149.02    5.11
   2  -5   4  151.62    6.59
   2  -5   4  161.18    6.53
   2  -5   4  161.25    6.32
  -2   5  -4  152.31    6.55
  -2   5  -4  155.00    6.42
  -2   5  -4  156.47    6.22
  -2  -5  -4  149.32    5.67
  -2  -5  -4  152.89    6.22
  -2  -5  -4  156.27    6.18
   0   5   5    5.85    1.41
   0   5   5   -1.20    1.64
   0   5  -5    1.97    1.10
   0   5  -5    2.82    1.08
   0   5  -5    3.59    1.20
   0   5  -5    4.19    1.61
   0  -5   5    1.09    1.41
   0  -5   5    1.42    0.76
   0  -5   5    1.96    0.87
   0  -5   5    2.29    0.76
   0  -5   5    3.37    1.20
   0  -5   5    4.15    1.42
   0  -5  -5    0.75    1.08
   0  -5  -5    1.09    1.19
   0  -5  -5    4.22    0.97
   1   6   4    1.86    1.53
   1   6   4    3.53    1.44
   1  -6   4    0.98    1.20
   1  -6   4    1.85    1.09
   1  -6   4    2.17    0.65
   1  -6   4    2.42    1.10
   1  -6   4    3.37    1.30
   1  -6   4   -0.76    0.76
  -1   6  -4    1.07    1.61
  -1   6  -4    1.52    1.19
  -1   6  -4    2.63    0.66
  -1  -6  -4    0.43    1.51
  -1  -6  -4    0.98    1.41
  -1  -6  -4   -0.22    0.87
   0   2   6  736.91   26.03
   0   2   6  768.39   25.29
   0   2   6  775.79   25.93
   0   2  -6  746.94   26.33
   0   2  -6  748.32   24.63
   0   2  -6  748.50   25.10
   0   2  -6  763.99   25.84
   0   2  -6  774.46   27.00
   0  -2   6  781.69   25.70
   0  -2   6  790.69   25.56
   0  -2  -6  743.01   25.74
   0  -2  -6  744.78   26.77
   0  -2  -6  764.70   26.00
   0  -2  -6  807.88   27.12
   2   8  -1  432.57   14.05
   2  -8  -1  424.42   14.82
   2  -8  -1  441.14   15.11
  -2   8   1  438.49   15.99
  -2   8   1  447.82   15.37
  -2  -8   1  404.69   15.63
  -2  -8   1  421.97   15.21
  -2  -8   1  431.00   13.83
  -2  -8   1  435.62   15.00
  -2  -8   1  441.12   15.11
   2   8   0  213.35    7.91
   2   8   0  213.81    8.63
   2  -8   0  210.26    8.94
   2  -8   0  212.02    7.40
  -2   8   0  205.55    8.90
  -2   8   0  213.80    7.99
  -2  -8   0  196.68    8.53
  -2  -8   0  201.39    7.60
  -2  -8   0  211.86    8.53
   5   3   1    3.68    1.19
   5   3   1    5.80    0.86
   5   3   1    8.30    1.73
   5  -3   1    3.30    0.99
   5  -3   1    4.22    1.19
   5  -3   1    5.16    1.61
   5  -3   1    5.52    1.77
  -5   3  -1    3.89    1.19
  -5   3  -1    5.36    1.42
  -5   3  -1    6.19    1.41
  -5  -3  -1    4.24    0.76
  -5  -3  -1    4.78    1.52
  -5  -3  -1    6.40    1.63
   5   4   0  347.13   12.57
   5   4   0  354.94   11.67
   5   4   0  358.65   12.45
   5  -4   0  349.51   12.87
   5  -4   0  352.89   12.79
   5  -4   0  369.81   13.41
   5  -4   0  382.48   14.48
  -5   4   0  325.51   12.38
  -5   4   0  343.42   12.68
  -5   4   0  352.78   12.96
  -5  -4   0  351.23   12.82
  -5  -4   0  351.69   11.72
  -5  -4   0  355.74   13.05
   4   3  -5  101.39    4.79
   4   3  -5  104.08    4.94
   4   3  -5  110.36    4.54
   4   3  -5  114.94    5.53
   4  -3  -5  102.20    5.26
   4  -3  -5  113.57    5.68
   4  -3  -5  114.05    5.28
   4  -3  -5  118.83    4.34
  -4   3   5  105.60    5.57
  -4   3   5  109.13    5.38
  -4   3   5  110.50    5.22
  -4  -3   5  105.03    5.12
  -4  -3   5  110.10    5.01
  -4  -3   5  110.79    5.31
  -4  -3   5  113.89    4.68
  -4  -3   5  114.85    4.66
   1   3  -6  162.97    6.76
   1   3  -6  165.24    7.33
   1   3  -6  168.25    6.15
   1   3  -6  169.01    7.35
   1  -3  -6  168.96    7.15
   1  -3  -6  171.92    7.08
   1  -3  -6  173.30    6.95
   1  -3  -6  190.40    7.44
  -1   3   6  167.17    7.38
  -1   3   6  169.94    6.95
  -1   3   6  180.86    7.32
  -1  -3   6  162.92    6.30
  -1  -3   6  166.79    7.19
  -1  -3   6  174.66    6.84
  -1  -3   6  182.14    7.18
   3   7   1  152.33    5.98
   3  -7   1  137.32    6.11
   3  -7   1  145.09    5.91
   3  -7   1  145.21    6.39
   3  -7   1  150.23    6.85
  -3   7  -1  139.65    6.03
  -3   7  -1  144.04    6.05
  -3   7  -1  149.84    5.90
  -3  -7  -1  136.75    6.03
  -3  -7  -1  143.12    5.77
  -3  -7  -1  143.51    4.92
  -3  -7  -1  146.27    6.76
   4   3   3  235.31    8.01
   4   3   3  235.81    9.41
   4   3   3  241.66    8.82
   4  -3   3  231.01    9.24
   4  -3   3  238.72    8.60
   4  -3   3  243.54    9.99
   4  -3   3  250.73    8.95
   4  -3   3  252.94    8.91
   5   0   2    1.08    1.52
   5   0   2   -0.54    1.09
   5   0   2   -0.65    0.65
  -4   3  -3  222.70    8.25
  -4   3  -3  225.58    8.51
  -4   3  -3  233.72    9.06
  -4   3  -3  238.53    9.07
  -4   3  -3  245.19    9.45
  -4  -3  -3  226.44    8.79
  -4  -3  -3  231.76    8.46
  -4  -3  -3  232.75    9.01
  -4  -3  -3  234.83    9.06
  -5   0  -2   -0.32    0.65
  -5   0  -2   -0.65    0.98
  -5   0  -2   -0.87    1.52
  -5   0  -2   -2.16    1.08
   2   3  -6   31.51    2.38
   2   3  -6   31.68    2.48
   2   3  -6   31.89    2.59
   2   3  -6   35.11    2.16
   2   3  -6   35.50    1.96
   2  -3  -6   27.14    2.38
   2  -3  -6   30.27    2.37
   2  -3  -6   36.56    2.86
   2  -3  -6   36.78    2.58
  -2   3   6   34.17    2.77
  -2   3   6   35.03    3.03
  -2   3   6   36.31    2.92
  -2  -3   6   27.94    2.30
  -2  -3   6   30.53    2.09
  -2  -3   6   31.73    2.06
  -2  -3   6   36.17    2.72
  -2  -3   6   36.33    2.49
   3   6  -4    0.75    0.64
   3   6  -4    1.40    0.97
   3   6  -4    1.76    0.77
   3   6  -4   -0.22    0.76
   3  -6  -4    0.11    1.30
   3  -6  -4    3.68    1.89
   3  -6  -4    5.24    1.60
   3  -6  -4   -0.11    1.10
  -3   6   4    0.54    1.09
  -3   6   4    0.66    1.10
  -3  -6   4    1.29    0.75
  -3  -6   4    1.31    1.31
  -3  -6   4    1.43    0.88
  -3  -6   4    1.63    1.30
  -3  -6   4    1.71    1.07
  -3  -6   4    2.07    0.87
   5   4  -3   25.70    8.71
   5   4  -3  367.19   10.86
   5   4  -3  370.43   11.28
   5   4  -3  374.52   12.56
   5  -4  -3  361.77   13.29
   5  -4  -3  362.55   13.04
   5  -4  -3  365.30   12.60
  -5   4   3  357.33   12.41
  -5   4   3  360.65   11.96
  -5   4   3  387.66   13.25
  -5  -4   3  349.99   13.21
  -5  -4   3  350.81   14.09
  -5  -4   3  366.98   12.82
   3   2  -6   49.63    3.02
   3   2  -6   50.35    2.17
   3   2  -6   50.37    3.45
   3   2  -6   53.61    3.04
   3  -2  -6   48.62    2.91
   3  -2  -6   49.11    2.90
   3  -2  -6   56.73    3.50
  -3   2   6   43.66    3.47
  -3   2   6   49.26    3.54
  -3   2   6   50.86    3.14
  -3  -2   6   45.26    2.92
  -3  -2   6   47.53    2.87
  -3  -2   6   49.32    3.15
  -3  -2   6   49.51    2.86
  -3  -2   6   52.16    3.03
   1   8   2  222.05    8.24
   1   8   2  224.11    8.80
   1  -8   2  231.35    8.32
   1  -8   2  236.24    9.12
   1  -8   2  242.06    9.64
   1  -8   2  247.24    9.49
   1  -8   2  254.49   10.02
   5   1   2  110.66    5.20
   5   1   2  115.03    5.33
   5   1   2  118.93    5.86
   5   1   2  125.20    5.00
   5  -1   2  107.65    5.31
   5  -1   2  117.76    5.54
   5  -1   2  118.79    5.11
  -1   8  -2  217.02    9.02
  -1   8  -2  229.65    8.35
  -1  -8  -2  230.74    9.66
  -1  -8  -2  239.83    9.73
  -5   1  -2  106.65    4.67
  -5   1  -2  111.81    4.98
  -5   1  -2  121.52    5.54
  -5   1  -2  125.50    5.65
  -5  -1  -2  114.33    4.89
  -5  -1  -2  120.68    5.07
  -5  -1  -2  121.46    5.44
   2   3   5  536.46   18.94
   2   3   5  565.88   19.12
   2   3   5  576.83   19.34
   2   3   5  591.25   19.80
   2  -3   5  554.55   20.07
   2  -3   5  563.69   18.89
   2  -3   5  586.56   19.34
   2  -3   5  598.56   19.87
  -2   3  -5  549.42   19.07
  -2   3  -5  557.82   20.76
  -2   3  -5  568.74   20.09
  -2   3  -5  601.58   21.07
  -2  -3  -5  540.79   19.46
  -2  -3  -5  573.93   19.40
  -2  -3  -5  583.56   21.21
   4   5  -4  295.37   10.49
   4   5  -4  298.68   11.10
   4   5  -4  301.47   10.23
   4   5  -4  308.15   11.24
   4  -5  -4  281.89   11.22
   4  -5  -4  295.08   11.17
   4  -5  -4  300.60   12.55
   4  -5  -4  303.59   11.28
  -4   5   4  288.52   10.79
  -4   5   4  300.75   11.42
  -4  -5   4  284.93   10.17
  -4  -5   4  294.08   10.33
  -4  -5   4  301.21   11.28
  -4  -5   4  309.23   12.08
  -4  -5   4  319.06   10.76
   2  -8  -2  707.97   24.85
   2  -8  -2  759.65   26.95
  -2   8   2  705.30   26.25
  -2   8   2  731.67   24.31
  -2   8   2  744.62   24.45
  -2  -8   2  698.67   24.85
  -2  -8   2  721.66   25.59
  -2  -8   2  729.51   25.17
  -2  -8   2  740.40   25.23
  -2  -8   2  747.60   25.79
   5   3  -4   63.90    3.43
   5   3  -4   67.38    2.82
   5   3  -4   69.23    3.43
   5   3  -4   70.35    3.90
   5  -3  -4   59.32    3.55
   5  -3  -4   63.82    3.74
   5  -3  -4   65.45    3.66
   5  -3  -4   70.70    3.17
  -5   3   4   68.72    4.06
  -5   3   4   72.77    4.22
  -5  -3   4   62.71    3.36
  -5  -3   4   63.61    3.35
  -5  -3   4   69.48    3.60
   2   8   1  348.01   12.16
   2   8   1  351.15   13.80
   2  -8   1  342.14   12.00
   2  -8   1  352.41   12.81
   2  -8   1  367.94   14.45
  -2   8  -1  322.68   12.47
  -2   8  -1  334.47   12.56
  -2   8  -1  362.16   11.90
  -2  -8  -1  341.94   13.25
  -2  -8  -1  350.26   13.11
   1   0   6    0.32    1.08
   1   0   6   -0.32    0.97
   1   0   6   -1.63    1.09
   4   5   2    4.35    1.20
   4  -5   2    3.00    1.29
   4  -5   2    4.87    1.73
   4  -5   2    6.65    1.00
   4  -5   2    7.59    1.98
  -1   0  -6    3.50    1.64
  -1   0  -6   -0.33    0.76
  -1   0  -6   -1.40    1.40
  -1   0  -6   -3.80    1.30
  -4   5  -2    2.95    0.87
  -4   5  -2    3.65    1.29
  -4   5  -2    3.89    1.41
  -4   5  -2    4.89    1.52
  -4  -5  -2    1.85    1.09
  -4  -5  -2    3.39    1.42
  -4  -5  -2    4.13    0.98
  -4  -5  -2    5.42    0.76
   3   7  -3    0.22    0.54
   3   7  -3    0.65    1.08
   3  -7  -3    1.11    1.45
   3  -7  -3   -0.11    1.42
   3  -7  -3   -0.54    1.08
   4   6  -3   26.08    1.71
   4   6  -3   27.94    1.83
   4   6  -3   28.83    2.48
   4  -6  -3   23.03    2.27
   4  -6  -3   25.13    2.06
   4  -6  -3   25.45    2.78
  -3   7   3   -0.44    1.53
  -3   7   3   -1.74    0.98
  -3  -7   3    0.54    0.43
  -3  -7   3    0.86    1.07
  -3  -7   3    1.63    0.76
  -3  -7   3    1.96    1.20
  -3  -7   3   -0.11    1.30
  -4   6   3   25.36    2.48
  -4  -6   3   20.32    1.85
  -4  -6   3   22.48    2.06
  -4  -6   3   24.49    1.31
  -4  -6   3   25.37    1.51
   1   7  -4    2.46    1.07
   1   7  -4    2.60    1.41
   1   7  -4    6.42    1.31
   1  -7  -4    0.65    0.98
   1  -7  -4    3.09    1.28
  -1   7   4    2.60    1.19
  -1   7   4    4.51    1.65
  -1  -7   4    2.17    0.98
  -1  -7   4    2.39    0.98
  -1  -7   4    2.50    0.54
  -1  -7   4    4.02    0.54
  -1  -7   4    4.36    1.53
  -1  -7   4    6.75    1.39
  -1  -7   4    8.06    1.74
   0   3   6   12.34    1.61
   0   3   6   13.11    1.86
   0   3  -6    8.67    1.84
   0   3  -6    9.64    1.75
   0   3  -6   10.57    1.31
   0   3  -6   11.41    0.86
   0   3  -6   15.06    2.15
   0  -3   6    9.78    1.41
   0  -3   6   11.71    1.95
   0  -3   6   12.83    1.85
   0  -3  -6   10.78    1.94
   0  -3  -6   12.26    1.63
   0  -3  -6   13.08    2.18
   6   0  -2  800.06   27.94
   6   0  -2  818.57   27.03
   6   0  -2  835.81   28.11
   6   0  -2  844.12   28.56
  -6   0   2  806.41   27.56
  -6   0   2  823.92   27.54
  -6   0   2  865.88   29.65
   6   0  -1    0.97    0.86
   6   0  -1    1.20    1.09
   6   0  -1    2.15    1.72
  -6   0   1    0.43    1.51
  -6   0   1    1.08    1.30
  -6   0   1   -0.65    1.63
   1   1   6   17.10    2.07
   1   1   6   17.47    1.94
   1   1   6   19.87    2.16
   1  -1   6   17.03    1.84
   1  -1   6   17.75    2.27
   1  -1   6   21.35    2.29
  -1   1  -6   14.30    2.17
  -1   1  -6   17.28    1.85
  -1   1  -6   17.54    1.83
  -1   1  -6   18.35    1.09
  -1   1  -6   22.12    2.19
  -1  -1  -6   17.67    2.05
  -1  -1  -6   19.36    1.97
  -1  -1  -6   21.18    2.06
   3   5  -5   61.64    3.56
   3   5  -5   61.69    3.56
   3   5  -5   63.09    3.23
   3  -5  -5   58.22    3.64
   3  -5  -5   60.73    4.22
   3  -5  -5   70.33    3.64
  -3   5   5   62.16    3.58
  -3   5   5   63.94    3.64
  -3  -5   5   51.84    3.37
  -3  -5   5   59.33    3.15
  -3  -5   5   62.55    3.70
  -3  -5   5   64.97    3.37
  -3  -5   5   65.85    2.97
  -3  -5   5   66.31    2.92
   4   6   1  729.68   24.54
   4  -6   1  722.45   25.97
   4  -6   1  730.78   26.18
   4  -6   1  770.04   26.10
   4  -6   1  770.10   29.37
  -4   6  -1  719.93   24.90
  -4   6  -1  721.13   25.00
  -4   6  -1  757.85   25.37
  -4  -6  -1  721.26   24.34
  -4  -6  -1  748.77   25.25
  -4  -6  -1  759.63   26.18
  -4  -6  -1  771.16   25.77
   5   2   2  153.57    6.73
   5   2   2  154.11    6.40
   5   2   2  162.10    6.41
   5   2   2  163.06    6.18
   5  -2   2  149.29    6.19
   5  -2   2  152.62    6.16
   5  -2   2  157.65    6.75
  -5   2  -2  139.54    6.16
  -5   2  -2  150.68    6.12
  -5   2  -2  152.24    6.73
  -5   2  -2  155.85    6.64
  -5  -2  -2  149.31    5.77
  -5  -2  -2  149.99    6.17
  -5  -2  -2  158.99    6.41
   6   1  -2  227.96    9.36
   6   1  -2  233.04    9.16
   6   1  -2  235.85    8.84
   6   1  -2  237.70    8.54
   6  -1  -2  222.88    8.78
   6  -1  -2  222.91    8.61
   6  -1  -2  234.72    9.44
   6  -1  -2  235.38    9.44
  -6   1   2  229.71    9.65
  -6   1   2  232.33    8.55
  -6   1   2  233.40    8.86
  -6  -1   2  223.30    8.35
  -6  -1   2  241.43    9.57
  -6  -1   2  242.40    9.76
   5   5  -1  111.33    4.93
   5   5  -1  113.68    4.10
   5   5  -1  118.16    6.06
   5  -5  -1  105.61    6.00
   5  -5  -1  114.13    5.69
   5  -5  -1  118.98    5.43
   5  -5  -1  127.43    5.50
  -5   5   1  102.33    5.03
  -5   5   1  105.95    5.17
  -5   5   1  113.94    5.53
  -5  -5   1  111.24    5.33
  -5  -5   1  111.51    4.88
   3   4   4    0.77    1.53
   3   4   4    2.14    0.85
   3   4   4    2.85    0.88
   3   4   4    3.74    1.50
   3  -4   4    1.74    1.20
   3  -4   4    2.06    0.33
   3  -4   4    2.94    1.31
   3  -4   4    3.91    1.19
   3  -4   4    4.62    1.43
   6   1  -1 1367.49   48.43
   6   1  -1 1443.76   47.24
   6   1  -1 1454.70   46.06
   6   1  -1 1466.69   45.99
   6  -1  -1 1452.36   47.27
   6  -1  -1 1485.38   48.36
   6  -1  -1 1492.45   50.26
  -3   4  -4    0.55    1.20
  -3   4  -4    2.17    1.41
  -3   4  -4   -0.43    1.08
  -3  -4  -4    0.88    0.88
  -3  -4  -4    1.53    0.77
  -3  -4  -4    2.83    1.31
  -3  -4  -4    3.57    1.08
  -6   1   1 1380.12   47.19
  -6   1   1 1408.51   46.87
  -6   1   1 1533.69   47.52
  -6  -1   1 1375.39   46.58
  -6  -1   1 1401.95   46.72
  -6  -1   1 1436.94   47.09
   0   7   4  143.45    5.42
   0   7   4  154.98    5.43
   0   7   4  161.68    5.60
   0   7  -4   12.50    3.51
   0   7  -4  152.20    5.68
   0   7  -4  152.67    5.74
   0  -7   4  150.51    6.09
   0  -7   4  154.14    6.85
   0  -7   4  155.31    6.96
   0  -7   4  155.96    6.91
   0  -7   4  158.59    6.80
   0  -7   4  158.61    5.96
   0  -7  -4  151.30    6.40
   0  -7  -4  153.86    6.00
   5   5  -2   74.81    3.65
   5   5  -2   75.33    3.23
   5   5  -2   76.27    4.00
   5  -5  -2   72.17    3.89
   5  -5  -2   72.26    3.98
   5  -5  -2   77.54    3.94
  -5   5   2   70.61    4.27
  -5   5   2   75.92    3.66
  -5   5   2   76.42    4.16
  -5  -5   2   67.60    3.91
  -5  -5   2   75.92    3.57
  -5  -5   2   78.55    3.49
   5   0  -5  319.31   11.82
   5   0  -5  322.60   11.50
   5   0  -5  322.84   11.66
   5   0  -5  326.78   12.23
  -5   0   5  312.38   12.07
  -5   0   5  324.91   12.19
  -5   0   5  331.62   11.82
   5   4   1  161.85    6.79
   5   4   1  162.27    5.46
   5   4   1  168.27    5.65
   5   4   1  168.40    6.61
   5  -4   1  158.82    6.56
   5  -4   1  166.20    6.86
   5  -4   1  167.21    6.91
   5  -4   1  168.78    7.19
  -5   4  -1  149.98    6.45
  -5   4  -1  159.70    7.22
  -5   4  -1  164.02    6.85
  -5  -4  -1  149.56    6.86
  -5  -4  -1  163.70    6.84
  -5  -4  -1  166.80    6.11
  -5  -4  -1  167.00    6.62
   1   5   5  109.57    5.24
   1   5   5  110.21    4.75
   1   5   5  112.24    4.54
   1  -5   5  106.43    3.95
   1  -5   5  108.07    5.03
   1  -5   5  109.54    4.93
   1  -5   5  111.18    5.43
   1  -5   5  115.08    5.37
   1  -5   5  125.12    5.43
  -1   5  -5  105.49    5.05
  -1   5  -5  107.51    5.01
  -1   5  -5  109.35    5.25
  -1   5  -5  112.35    4.72
  -1  -5  -5  110.86    5.35
  -1  -5  -5  111.17    5.08
  -1  -5  -5  111.69    4.68
   4   4  -5  348.76   12.77
   4   4  -5  353.64   12.77
   4   4  -5  360.43   13.34
   4   4  -5  366.08   13.09
   4  -4  -5  358.22   13.16
   4  -4  -5  361.45   13.46
   4  -4  -5  362.16   12.27
   4  -4  -5  364.21   13.74
  -1   8   3  191.59    7.30
  -1   8   3  193.78    8.18
  -1   8   3  194.88    7.49
  -1  -8   3  189.00    8.32
  -1  -8   3  191.76    7.81
  -1  -8   3  192.34    7.70
  -1  -8   3  199.53    7.61
  -1  -8   3  200.59    7.85
  -4   4   5  337.96   12.80
  -4   4   5  354.41   13.49
  -4  -4   5  332.14   13.25
  -4  -4   5  345.22   11.62
  -4  -4   5  364.66   12.99
  -4  -4   5  366.76   12.92
  -4  -4   5  370.19   12.59
  -4  -4   5  370.88   12.95
   3   3  -6   56.17    3.02
   3   3  -6   57.14    3.23
   3   3  -6   59.94    3.25
   3   3  -6   61.56    2.49
   3  -3  -6   56.56    3.30
   3  -3  -6   65.85    3.66
   3  -3  -6   65.94    3.65
  -3   3   6   55.93    3.79
  -3   3   6   63.97    3.87
  -3   3   6   66.05    3.80
  -3  -3   6   50.98    2.96
  -3  -3   6   56.64    3.09
  -3  -3   6   57.91    3.26
  -3  -3   6   61.25    3.36
  -3  -3   6   64.21    3.58
   2   7  -4   10.84    1.73
   2   7  -4   12.63    1.39
   2  -7  -4    7.25    1.49
  -2   7   4    8.17    1.88
  -2   7   4    9.89    1.52
  -2  -7   4    9.12    1.30
  -2  -7   4    9.63    0.76
  -2  -7   4    9.82    1.64
  -2  -7   4   10.04    1.50
  -2  -7   4   10.66    0.75
  -2  -7   4   11.82    1.84
  -2  -7   4   12.27    1.52
   0   9   0    0.11    1.75
   0   9   0    0.33    0.55
   0  -9   0    0.00    1.73
   0  -9   0   -0.33    1.54
   5   1  -5   96.68    5.01
   5   1  -5   97.94    4.40
   5   1  -5   99.60    4.85
   5   1  -5  102.22    4.94
   5  -1  -5   92.59    4.09
   5  -1  -5   96.27    5.14
   5  -1  -5  100.43    4.84
   5  -1  -5  102.10    3.73
   5  -1  -5  110.24    4.97
  -5   1   5   87.71    4.67
  -5   1   5   98.59    5.05
  -5   1   5  110.71    4.82
  -5  -1   5   97.22    5.03
  -5  -1   5  100.49    4.78
  -5  -1   5  104.08    4.80
   1   6  -5   65.26    3.46
   1   6  -5   68.12    3.69
   1   6  -5   69.34    3.04
   1   6  -5   70.55    3.86
   1  -6  -5   58.21    3.90
   1  -6  -5   66.54    3.54
  -1   6   5   61.13    3.90
  -1   6   5   68.30    3.97
  -1  -6   5   62.77    3.04
  -1  -6   5   65.87    3.04
  -1  -6   5   66.38    3.47
  -1  -6   5   68.06    3.80
  -1  -6   5   68.48    2.93
  -1  -6   5   72.89    3.92
   0   8   3  195.30    8.73
   0   8   3  197.40    7.46
   0   8   3  215.49    7.93
   0   8  -3  196.99    7.93
   0   8  -3  197.92    6.80
   0  -8   3  193.03    7.83
   0  -8   3  194.39    7.82
   0  -8   3  204.15    6.80
   0  -8   3  207.06    8.27
   0  -8   3  211.47    8.35
   0  -8   3  211.77    8.46
   0  -8  -3  203.19    7.56
   0  -8  -3  206.71    7.93
   1   4  -6  635.45   22.52
   1   4  -6  636.94   21.96
   1   4  -6  640.78   21.81
   1   4  -6  642.41   21.99
   1   4  -6  646.03   22.94
   1  -4  -6  648.11   22.59
   1  -4  -6  649.17   22.01
   1  -4  -6  651.93   22.19
   1  -4  -6  652.89   23.89
  -1   4   6  652.18   23.83
  -1   4   6  667.01   22.61
  -1   4   6  671.31   23.89
  -1  -4   6  618.98   21.26
  -1  -4   6  624.52   22.50
  -1  -4   6  667.21   22.80
  -1  -4   6  675.16   22.65
  -1  -4   6  691.15   23.54
   1   2   6   99.56    5.12
   1   2   6  106.63    5.06
   1   2   6  107.80    4.84
   1  -2   6   96.45    4.80
   1  -2   6  108.23    5.31
   1  -2   6  116.39    5.21
  -1   2  -6   95.18    4.68
  -1   2  -6   98.49    4.90
  -1   2  -6   99.63    5.06
  -1   2  -6  106.29    3.56
  -1   2  -6  107.91    5.15
  -1  -2  -6  104.79    5.07
  -1  -2  -6  107.66    4.68
  -1  -2  -6  110.21    5.47
   2   7   3   30.85    2.42
   2   7   3   37.49    2.41
   2  -7   3   35.51    2.54
   2  -7   3   37.98    2.14
   2  -7   3   38.78    3.14
   2  -7   3   40.61    2.92
   2  -7   3   45.65    2.82
  -2   7  -3   31.90    2.49
  -2   7  -3   34.35    2.28
  -2   7  -3   35.11    2.68
  -2   7  -3   36.08    2.17
  -2  -7  -3   33.94    1.74
  -2  -7  -3   33.98    2.38
  -2  -7  -3   37.96    2.61
   4   0  -6    0.00    1.09
   4   0  -6    1.41    0.33
   4   0  -6    2.07    0.33
   4   0  -6    4.62    1.18
   4   0  -6   -0.11    1.10
   4   0  -6   -1.83    1.61
   6   0  -3    1.07    1.18
   6   0  -3    1.75    1.20
   6   0  -3   -0.86    0.97
  -4   0   6    0.65    1.19
  -4   0   6   -0.11    1.21
  -4   0   6   -0.33    0.98
  -4   0   6   -1.75    1.10
  -6   0   3    0.86    0.76
  -6   0   3   -0.11    1.18
  -6   0   3   -0.65    1.31
   4   4   3  790.59   25.61
   4   4   3  791.42   26.49
   4   4   3  805.18   25.01
   4  -4   3  760.93   26.28
   4  -4   3  770.59   26.32
   4  -4   3  795.74   27.43
   4  -4   3  822.30   25.99
   4  -4   3  829.02   27.89
  -4   4  -3  755.86   25.66
  -4   4  -3  759.77   27.10
  -4   4  -3  777.89   25.62
  -4   4  -3  782.81   27.25
  -4  -4  -3  711.75   26.94
  -4  -4  -3  736.84   27.26
  -4  -4  -3  748.88   25.17
  -4  -4  -3  780.74   25.29
   6   2  -2   29.43    2.26
   6   2  -2   32.63    2.47
   6   2  -2   32.99    1.52
   6   2  -2   39.53    3.04
   6  -2  -2   22.65    2.26
   6  -2  -2   32.56    2.64
   6  -2  -2   34.19    2.31
  -6   2   2   30.64    2.16
  -6   2   2   31.88    2.63
  -6   2   2   32.06    2.57
  -6  -2   2   23.14    2.37
  -6  -2   2   29.22    1.95
  -6  -2   2   32.33    2.49
   2   4  -6  801.15   27.79
   2   4  -6  804.34   27.42
   2   4  -6  804.66   29.13
   2   4  -6  833.32   28.37
   2   4  -6  849.44   28.81
   2  -4  -6  786.05   28.95
   2  -4  -6  798.27   27.67
   2  -4  -6  830.27   27.81
   2  -4  -6  832.08   27.53
  -2   4   6  842.45   28.73
  -2   4   6  846.78   28.61
  -2   4   6  889.91   28.60
  -2  -4   6  813.72   27.63
  -2  -4   6  816.72   28.02
  -2  -4   6  820.75   28.55
  -2  -4   6  843.72   29.66
  -2  -4   6  857.07   27.63
  -2  -4   6  861.61   27.24
   5   5   0   56.50    3.11
   5   5   0   63.09    3.79
   5   5   0   64.71    2.27
   5  -5   0   57.67    3.54
   5  -5   0   62.78    3.53
   5  -5   0   65.06    3.64
   5  -5   0   67.24    3.44
  -5   5   0   55.75    3.39
  -5   5   0   55.84    3.57
  -5   5   0   61.99    3.84
  -5  -5   0   56.23    2.40
  -5  -5   0   56.77    3.49
  -5  -5   0   60.98    3.47
   6   2  -1   89.48    3.59
   6   2  -1   95.75    4.51
   6   2  -1   97.50    4.77
   6   2  -1   97.76    4.11
   6  -2  -1   92.51    4.52
   6  -2  -1   94.71    4.62
   6  -2  -1   96.05    4.19
   6  -2  -1   98.59    4.62
  -6   2   1   89.42    4.71
  -6   2   1   93.17    4.33
  -6   2   1   94.18    4.61
  -6  -2   1   77.90    5.19
  -6  -2   1   86.09    4.54
   6   0   0  770.43   26.59
   6   0   0  807.10   29.08
   6   0   0  821.41   28.01
  -6   0   0  754.95   26.26
  -6   0   0  768.84   26.90
  -6   0   0  818.10   29.87
   4   1  -6  424.09   15.81
   4   1  -6  427.73   15.78
   4   1  -6  438.59   15.60
   4   1  -6  439.63   15.06
   4  -1  -6  427.42   15.70
   4  -1  -6  427.91   15.28
   4  -1  -6  436.97   15.17
   4  -1  -6  439.00   16.27
  -4   1   6  412.71   15.09
  -4   1   6  415.81   17.71
  -4   1   6  432.78   15.70
  -4   1   6  469.68   15.99
  -4  -1   6  407.81   15.61
  -4  -1   6  423.44   15.59
  -4  -1   6  428.28   15.35
  -4  -1   6  444.85   15.51
   6   1  -3  165.89    7.31
   6   1  -3  175.11    6.88
   6   1  -3  175.91    6.46
   6  -1  -3  176.78    6.99
   6  -1  -3  179.71    6.93
   6  -1  -3  181.53    8.12
  -6   1   3  157.60    6.79
  -6   1   3  159.11    6.25
  -6   1   3  165.91    7.09
  -6  -1   3  149.64    8.81
  -6  -1   3  164.36    6.74
  -6  -1   3  164.51    6.39
   0   9   1    0.88    1.65
   0   9   1   -0.33    0.77
   0   9   1   -1.20    0.87
   0   9  -1    0.00    0.33
   0   9  -1    0.32    0.32
   0   9  -1    1.31    1.20
   0  -9   1    0.88    1.21
   0  -9   1   -0.43    1.18
   0  -9   1   -0.64    0.85
   0  -9   1   -1.52    0.87
   3   6   3    0.44    1.53
   3   6   3    1.21    1.21
   3  -6   3    2.47    1.18
   3  -6   3    3.28    1.42
   3  -6   3    4.55    1.41
   3  -6   3    4.77    0.89
   3  -6   3    4.77    1.52
  -3   6  -3    2.39    1.95
  -3   6  -3    3.65    1.82
  -3   6  -3    4.01    0.98
  -3   6  -3    5.52    1.30
  -3  -6  -3    2.06    1.19
  -3  -6  -3    2.95    0.44
  -3  -6  -3    4.05    1.75
  -3  -6  -3    5.77    1.31
  -3  -6  -3    6.18    1.19
   2   6  -5   75.47    3.69
   2   6  -5   76.80    3.68
   2   6  -5   80.28    4.11
   2   6  -5   83.57    3.97
   2  -6  -5   80.66    3.85
  -2   6   5   77.84    4.33
  -2   6   5   79.05    4.54
  -2  -6   5   75.89    4.04
  -2  -6   5   76.34    3.37
  -2  -6   5   77.91    4.00
  -2  -6   5   79.26    3.37
  -2  -6   5   81.73    3.69
  -2  -6   5   85.23    3.91
   2   4   5    6.81    1.21
   2   4   5    8.34    1.28
   2   4   5    9.39    1.75
   2  -4   5    4.71    1.42
   2  -4   5    6.81    1.54
   2  -4   5    7.49    1.95
   2  -4   5    7.92    1.52
   2  -4   5    8.56    0.88
  -2   4  -5    6.98    1.53
  -2   4  -5    8.18    1.64
  -2   4  -5    9.54    1.54
  -2   4  -5   10.53    2.04
  -2  -4  -5    6.05    1.41
  -2  -4  -5    6.33    1.53
  -2  -4  -5    8.27    0.98
   1   9   0   14.82    0.99
   1   9   0   16.06    1.86
   1  -9   0    8.51    2.26
   1  -9   0   14.86    1.31
   3   7   2   17.85    2.08
   3   7   2   25.25    2.08
   3  -7   2   19.37    1.55
   3  -7   2   20.74    1.82
   3  -7   2   23.59    2.59
   3  -7   2   23.99    2.06
  -1   9   0   12.94    2.08
  -1   9   0   15.24    1.17
  -1  -9   0   11.62    2.19
  -3   7  -2   20.25    1.74
  -3   7  -2   20.28    1.73
  -3   7  -2   22.05    2.38
  -3  -7  -2   19.22    1.63
  -3  -7  -2   20.92    2.30
  -3  -7  -2   22.01    0.88
  -3  -7  -2   22.51    1.85
  -3  -7  -2   22.76    0.87
  -3  -7  -2   25.87    2.07
   4   0   4  485.75   17.67
   4   0   4  515.79   17.71
   4   0   4  521.61   17.25
  -4   0  -4  478.78   17.64
  -4   0  -4  488.63   17.03
  -4   0  -4  491.98   17.01
  -4   0  -4  504.82   18.34
   3   8  -1   51.26    2.46
   3  -8  -1   51.81    2.93
   3  -8  -1   56.85    3.56
   6   1   0  299.51   10.97
   6   1   0  309.96   11.08
   6   1   0  319.09   10.98
   6  -1   0  314.22   10.95
   6  -1   0  318.89   13.13
   6  -1   0  325.09   12.24
  -3   8   1   55.62    3.41
  -3   8   1   60.80    3.09
  -3  -8   1   54.28    2.51
  -3  -8   1   54.91    3.38
  -3  -8   1   56.96    3.38
  -3  -8   1   58.53    2.78
  -3  -8   1   59.74    2.50
  -6   1   0  279.58   11.07
  -6   1   0  296.07   10.91
  -6   1   0  303.20   12.41
  -6  -1   0  281.52   14.30
  -6  -1   0  303.46   11.14
  -6  -1   0  311.60   11.48
   4   7  -1  522.75   17.69
   4  -7  -1  507.92   17.57
   4  -7  -1  532.68   19.22
   4  -7  -1  545.22   18.97
  -4   7   1  510.56   17.70
  -4   7   1  526.90   18.32
  -4  -7   1  511.04   19.44
  -4  -7   1  537.00   18.10
  -4  -7   1  540.91   17.29
  -4  -7   1  549.29   19.23
  -4  -7   1  559.37   19.77
   3   0   5    2.85    1.43
   3   0   5    3.79    1.63
   3   0   5   -0.33    1.19
  -3   0  -5    1.97    1.32
  -3   0  -5    2.70    1.30
  -3   0  -5    3.26    1.74
  -3   0  -5    4.22    0.76
  -3   0  -5    5.07    1.62
   2   6   4   33.81    2.74
   2   6   4   33.95    2.53
   2  -6   4   34.70    1.55
   2  -6   4   37.10    2.38
   2  -6   4   37.41    2.31
   2  -6   4   38.25    2.73
   2  -6   4   38.27    3.15
   2  -6   4   38.83    3.15
   5   4  -4   17.87    1.61
   5   4  -4   21.20    2.06
   5   4  -4   22.10    1.82
   5   4  -4   22.48    1.19
   5  -4  -4   17.10    2.47
   5  -4  -4   19.65    2.10
   5  -4  -4   22.42    2.59
   5  -4  -4   24.93    1.96
  -2   6  -4   32.36    2.68
  -2   6  -4   32.81    2.83
  -2   6  -4   34.16    2.07
  -2  -6  -4   25.83    2.40
  -2  -6  -4   31.94    2.49
  -2  -6  -4   33.77    1.85
  -5   4   4   19.18    2.52
  -5   4   4   21.84    2.16
  -5  -4   4   18.93    2.07
  -5  -4   4   23.15    1.94
  -5  -4   4   24.13    2.27
   0   6   5  593.16   22.06
   0   6   5  616.42   22.21
   0   6  -5  601.34   20.70
   0   6  -5  618.24   21.93
   0   6  -5  630.19   21.47
   0   6  -5  636.90   21.11
   0  -6   5  610.65   23.37
   0  -6   5  615.19   20.25
   0  -6   5  615.69   22.37
   0  -6   5  633.94   21.07
   0  -6   5  638.02   23.05
   0  -6   5  654.75   22.21
   0  -6  -5  593.12   24.66
   0  -6  -5  599.89   21.51
   0  -6  -5  626.05   21.79
   5   3   2   89.99    3.88
   5   3   2   91.21    4.67
   5   3   2   93.48    3.47
   5   3   2   96.45    4.45
   5  -3   2   89.03    4.42
   5  -3   2   89.74    4.86
   5  -3   2   90.61    4.67
   5  -3   2   94.39    3.94
  -5   3  -2   83.67    4.27
  -5   3  -2   87.91    4.21
  -5   3  -2   92.47    4.79
  -5   3  -2  100.15    4.88
  -5  -3  -2   70.33    4.89
  -5  -3  -2   83.92    3.81
  -5  -3  -2   84.59    4.24
  -5  -3  -2   95.52    4.02
   1   9  -1  225.79   10.13
   1  -9  -1  233.01    9.34
   5   2  -5    0.11    0.86
   5   2  -5    0.43    1.20
   5   2  -5    0.64    1.50
   5   2  -5    1.94    1.51
   5  -2  -5    0.44    0.55
   5  -2  -5    0.44    1.75
   5  -2  -5    3.33    1.72
   5  -2  -5   -0.22    1.73
  -1   9   1  226.33    9.47
  -1   9   1  234.20    8.45
  -1   9   1  235.14    8.23
  -1  -9   1  218.51    9.80
  -1  -9   1  226.10    8.97
  -1  -9   1  235.41    9.22
  -1  -9   1  240.91    9.10
  -5   2   5   -0.54    1.19
  -5   2   5   -1.65    1.98
  -5  -2   5    1.41    1.09
  -5  -2   5    1.85    1.31
  -5  -2   5    2.39    1.63
  -2   8   3  116.67    5.34
  -2   8   3  117.53    5.07
  -2   8   3  118.72    5.83
  -2  -8   3  110.35    5.33
  -2  -8   3  111.50    5.56
  -2  -8   3  117.30    5.24
  -2  -8   3  123.05    5.21
  -2  -8   3  126.49    5.47
   4   1   4  517.81   20.63
   4   1   4  523.71   18.98
   4   1   4  536.73   17.56
   4  -1   4  490.99   18.09
   4  -1   4  524.81   19.34
   4  -1   4  535.00   17.91
   5   5  -3    0.00    0.65
   5   5  -3    0.11    1.18
   5   5  -3   -1.40    1.51
   5  -5  -3    0.44    1.31
   5  -5  -3   -0.65    1.61
   5  -5  -3   -1.11    1.88
  -4   1  -4  499.12   18.19
  -4   1  -4  508.22   17.34
  -4   1  -4  511.43   17.91
  -4   1  -4  518.84   18.78
  -4  -1  -4  490.80   17.34
  -4  -1  -4  500.39   17.75
  -4  -1  -4  525.22   18.23
  -5   5   3    0.21    1.07
  -5   5   3   -0.65    0.86
  -5  -5   3    3.68    1.73
  -5  -5   3   -1.94    0.97
  -5  -5   3   -1.96    0.98
   3   8   0  163.15    6.02
   3  -8   0  154.94    6.37
   3  -8   0  162.15    7.87
   3  -8   0  164.95    7.03
  -3   8   0  152.53    6.28
  -3   8   0  153.44    6.92
  -3   8   0  155.82    6.49
  -3  -8   0  155.61    6.78
  -3  -8   0  161.31    6.13
  -3  -8   0  163.56    6.41
  -3  -8   0  165.23    7.09
   3   1   5  337.44   12.40
   3   1   5  341.48   12.78
   3   1   5  353.21   12.36
   3  -1   5  347.52   11.94
   3  -1   5  348.50   12.16
   3  -1   5  349.78   12.41
  -3   1  -5  319.16   12.48
  -3   1  -5  322.58   11.99
  -3   1  -5  328.32   11.11
  -3   1  -5  337.00   12.86
  -3   1  -5  343.13   12.39
  -3  -1  -5  330.21   11.99
  -3  -1  -5  330.62   12.32
  -3  -1  -5  333.22   12.40
  -3  -1  -5  344.83   13.06
   2   8   2   63.10    3.29
   2   8   2   68.20    3.73
   2  -8   2   63.76    3.01
   2  -8   2   65.22    3.77
   2  -8   2   65.73    3.88
  -2   8  -2   53.49    3.48
  -2   8  -2   63.18    2.91
  -2   8  -2   63.28    3.67
  -2  -8  -2   60.16    2.67
  -2  -8  -2   65.95    3.15
  -2  -8  -2   71.48    3.82
   0   4   6  148.91    7.12
   0   4   6  152.74    6.35
   0   4  -6  153.23    6.48
   0   4  -6  154.25    6.67
   0   4  -6  157.30    6.73
   0   4  -6  159.39    5.43
   0   4  -6  163.41    6.43
   0  -4   6  149.23    6.53
   0  -4   6  151.80    5.65
   0  -4   6  161.00    6.62
   0  -4   6  168.79    7.12
   0  -4   6  169.21    7.51
   0  -4  -6  147.72    7.30
   0  -4  -6  149.89    7.02
   0  -4  -6  158.90    6.74
   4   7  -2   30.96    1.95
   4   7  -2   31.88    1.93
   4  -7  -2   26.79    2.70
   4  -7  -2   29.92    2.89
   4  -7  -2   30.89    2.38
  -4   7   2   31.22    2.57
  -4  -7   2   30.23    1.96
  -4  -7   2   31.51    1.84
  -4  -7   2   32.78    1.63
  -4  -7   2   33.24    2.49
  -4  -7   2   34.53    2.83
   4   2  -6  212.55    8.23
   4   2  -6  217.85    8.52
   4   2  -6  231.81    9.03
   4   2  -6  235.31    9.13
   4   7   0  359.52   12.88
   4  -2  -6  219.69    8.71
   4  -2  -6  220.57    8.57
   4  -2  -6  224.97    8.60
   4  -2  -6  235.26    9.52
   4  -7   0  354.61   13.49
   4  -7   0  358.40   13.97
   4  -7   0  359.83   14.48
   4  -7   0  379.98   15.55
   6   2  -3  153.03    8.37
   6   2  -3  163.50    6.98
   6   2  -3  166.51    5.68
   6   2  -3  171.22    6.43
   6  -2  -3  165.12    7.63
   6  -2  -3  167.30    7.27
   6  -2  -3  169.30    6.71
   6  -2  -3  176.25    6.93
  -4   2   6  198.97   10.53
  -4   2   6  210.02    9.48
  -4   2   6  211.54    8.58
  -4   2   6  218.81    8.68
  -4   7   0  352.77   12.84
  -4   7   0  374.71   13.54
  -4  -2   6  216.57    8.99
  -4  -2   6  217.59    8.71
  -4  -2   6  220.00    8.78
  -4  -2   6  224.36    9.21
  -4  -7   0  352.39   14.66
  -4  -7   0  368.84   12.44
  -4  -7   0  371.01   13.26
  -4  -7   0  371.41   11.79
  -4  -7   0  391.00   15.45
  -6   2   3  157.11    6.48
  -6   2   3  162.70    6.57
  -6   2   3  169.85    7.51
  -6  -2   3  156.32    8.50
  -6  -2   3  159.81    6.29
  -6  -2   3  172.24    7.26
   1   7   4  346.99   13.47
   1   7   4  380.78   13.92
   1  -7   4  350.46   12.70
   1  -7   4  356.21   12.92
   1  -7   4  368.23   12.63
   1  -7   4  370.97   14.41
   1  -7   4  373.82   13.90
   1  -7   4  374.58   13.50
  -1   7  -4  354.16   12.64
  -1   7  -4  363.92   12.89
  -1   7  -4  370.39   13.40
  -1  -7  -4  343.90   15.01
  -1  -7  -4  348.49   13.82
  -1  -7  -4  354.76   12.87
   1   9   1   25.65    2.63
   1   9   1   26.21    1.74
   1   9   1   27.39    1.76
   1  -9   1   24.59    2.43
   1  -9   1   24.95    2.57
   1  -9   1   25.49    1.53
   1  -9   1   26.06    2.46
   3   8  -2  738.51   24.02
   3  -8  -2  709.92   25.77
   3  -8  -2  777.43   27.71
  -1   9  -1   32.19    2.62
  -1  -9  -1   25.06    2.52
  -3   8   2  727.03   24.25
  -3   8   2  770.48   25.79
  -3  -8   2  688.33   28.84
  -3  -8   2  725.46   25.19
  -3  -8   2  739.05   25.29
  -3  -8   2  756.25   24.35
  -3  -8   2  770.62   25.59
   1   3   6    1.18    1.29
   1   3   6   -0.21    1.07
   1   3   6   -0.33    1.74
   1  -3   6    0.65    1.52
   1  -3   6    3.14    1.84
   1  -3   6   -1.42    1.31
  -1   3  -6    0.87    1.20
  -1   3  -6    1.85    1.53
  -1   3  -6    4.17    1.53
  -1   3  -6   -2.58    1.51
  -1  -3  -6    1.19    1.62
  -1  -3  -6   -0.43    0.87
  -1  -3  -6   -0.44    1.31
   6   2   0  233.69   10.30
   6   2   0  239.99   10.21
   6   2   0  242.00    8.62
   6   2   0  255.46    8.38
   6  -2   0  246.81    9.15
   6  -2   0  249.00    9.77
   6  -2   0  252.06    9.52
  -6   2   0  232.11    9.31
  -6   2   0  233.65    9.33
  -6   2   0  249.20   10.45
  -6  -2   0  223.83    9.08
  -6  -2   0  237.22    9.98
   1   8   3   58.84    3.20
   1   8   3   59.05    2.63
   1  -8   3   55.19    3.80
   1  -8   3   57.24    3.52
   1  -8   3   58.78    2.57
   1  -8   3   60.06    3.65
   1  -8   3   63.92    3.58
  -1   8  -3    3.61    1.09
  -1   8  -3   58.54    3.04
  -1   8  -3   67.96    3.46
  -1  -8  -3   61.27    2.88
  -1  -8  -3   69.67    3.47
   6   3  -2   13.11    2.17
   6   3  -2   18.24    2.04
   6   3  -2   20.21    1.71
   6  -3  -2   14.38    2.15
   6  -3  -2   19.42    2.32
   6  -3  -2   20.08    1.99
  -6   3   2   15.47    2.35
  -6   3   2   16.80    1.62
  -6   3   2   18.75    2.41
  -6  -3   2   12.18    1.83
  -6  -3   2   18.48    2.38
   4   6  -4    1.07    0.64
   4   6  -4    1.94    1.51
   4   6  -4    2.48    0.97
   4   6  -4    2.70    0.97
   4  -6  -4    1.28    1.71
   4  -6  -4    2.05    1.41
   4  -6  -4    4.03    1.42
   4  -6  -4   -0.67    1.45
  -4   6   4    2.28    1.84
  -4   6   4    4.79    1.31
  -4  -6   4    2.07    0.76
  -4  -6   4    2.28    1.19
  -4  -6   4    3.10    0.96
  -4  -6   4    4.24    1.30
  -4  -6   4    4.29    0.97
   6   3  -1  139.49    5.26
   6   3  -1  145.68    6.34
   6   3  -1  149.34    4.83
   6   3  -1  155.79    6.72
   6  -3  -1  134.72    6.13
   6  -3  -1  141.05    6.32
   6  -3  -1  152.76    6.63
   6  -3  -1  154.76    6.30
  -6   3   1  137.09    6.63
  -6   3   1  145.22    6.37
  -6   3   1  152.23    6.06
  -6  -3   1  145.11    6.93
  -6  -3   1  146.58    6.06
   4   2   4    1.73    0.97
   4   2   4    2.05    0.97
   4   2   4    2.74    1.75
   4  -2   4    0.11    0.65
   4  -2   4    0.76    1.09
   4  -2   4    1.30    1.30
   4  -2   4    1.31    0.98
  -4   2  -4    0.32    1.08
  -4   2  -4    0.33    0.98
  -4   2  -4    1.41    1.30
  -4   2  -4   -0.54    0.54
  -4  -2  -4    0.65    1.30
  -4  -2  -4    0.87    1.63
  -4  -2  -4    1.30    1.09
   3   4  -6  198.28    8.83
   3   4  -6  199.81    7.38
   3   4  -6  201.57    8.10
   3   4  -6  202.38    8.10
   3  -4  -6  192.39    8.27
   3  -4  -6  198.45    8.18
   3  -4  -6  210.83    8.38
  -3   4   6  196.63    8.23
  -3   4   6  199.83    8.19
  -3   4   6  208.70    8.52
  -3  -4   6  189.90    7.54
  -3  -4   6  192.56    8.04
  -3  -4   6  195.72    7.30
  -3  -4   6  198.18    7.72
  -3  -4   6  207.41    8.59
  -3  -4   6  217.35    8.26
   3   2   5  256.25   10.20
   3   2   5  257.03    9.93
   3   2   5  260.79    8.99
   3   2   5  271.73    9.63
   3  -2   5  260.97    9.66
   3  -2   5  270.69   10.54
   3  -2   5  271.19   10.64
  -3   2  -5  255.80    9.91
  -3   2  -5  266.48   10.47
  -3   2  -5  277.91   10.87
  -3  -2  -5  252.36    9.40
  -3  -2  -5  263.35   10.02
  -3  -2  -5  264.89   10.63
  -3  -2  -5  265.39    9.95
   3   7  -4    0.76    1.19
   3   7  -4    1.50    0.96
   3   7  -4    3.46    1.51
   3  -7  -4    0.00    1.07
   3  -7  -4    0.11    1.21
   3  -7  -4    1.63    1.19
   3  -7  -4   -0.67    1.45
  -3   7   4   -1.41    1.52
  -3   7   4   -1.54    1.32
  -3  -7   4    0.64    0.64
  -3  -7   4    0.76    0.87
  -3  -7   4    0.98    0.98
  -3  -7   4    1.74    1.41
  -3  -7   4   -0.22    0.66
  -3  -7   4   -1.39    1.07
   3   5   4  124.37    4.85
   3   5   4  126.85    5.37
   3   5   4  127.06    6.47
   3  -5   4   98.16    6.63
   3  -5   4  107.78    6.60
   3  -5   4  124.91    4.49
   3  -5   4  129.72    6.40
   3  -5   4  131.46    5.86
   4   6   2   37.85    2.61
   4  -6   2   23.91    3.07
   4  -6   2   29.76    2.00
   4  -6   2   32.44    2.36
   4  -6   2   35.08    2.70
  -3   5  -4  122.25    6.22
  -3   5  -4  129.62    5.70
  -3   5  -4  130.23    5.75
  -3  -5  -4  124.29    6.46
  -3  -5  -4  125.67    4.70
  -3  -5  -4  126.68    5.53
  -3  -5  -4  131.82    5.78
  -4   6  -2   29.48    2.38
  -4   6  -2   32.85    2.29
  -4   6  -2   34.70    2.60
  -4  -6  -2   23.88    2.39
  -4  -6  -2   31.88    1.95
  -4  -6  -2   32.85    2.96
  -4  -6  -2   38.23    2.39
   0   9   2   71.89    3.40
   0   9   2   75.17    4.41
   0   9   2   79.10    3.60
   0   9  -2   77.98    4.24
   0  -9   2   69.37    4.07
   0  -9   2   74.13    4.13
   0  -9   2   76.57    4.06
   0  -9   2   79.26    4.09
   0  -9  -2   77.36    3.81
  -1   9   2   71.96    3.51
  -1   9   2   77.31    3.81
  -1   9   2   79.44    4.19
  -1  -9   2   72.67    4.39
  -1  -9   2   76.38    4.03
  -1  -9   2   78.03    4.03
  -1  -9   2   80.38    4.09
  -1  -9   2   85.22    4.29
   6   0  -4  280.96   10.74
   6   0  -4  286.67   12.03
   6   0  -4  293.65   10.44
  -6   0   4  283.51    9.57
  -6   0   4  296.90   11.88
  -6   0   4  299.10   11.37
   2   0  -7    0.22    1.18
   2   0  -7    2.06    1.84
   2   0  -7    2.27    1.73
   2   0  -7   -1.30    1.30
   5   3  -5   17.91    1.82
   5   3  -5   19.55    1.51
   5   3  -5   20.23    2.15
   5   3  -5   26.13    2.49
   5  -3  -5   16.04    2.20
   5  -3  -5   18.38    1.41
   5  -3  -5   20.01    2.38
   5  -3  -5   20.52    2.36
  -2   0   7    0.65    1.73
  -2   0   7    0.86    1.19
  -2   0   7   -0.43    1.19
  -2   0   7   -0.77    1.76
  -5   3   5   15.95    2.50
  -5   3   5   20.42    2.20
  -5  -3   5   19.17    2.17
  -5  -3   5   19.76    2.28
  -5  -3   5   20.00    2.17
   5   5   1    1.83    1.40
   5  -5   1    1.65    1.32
   5  -5   1    1.83    1.08
   5  -5   1    2.77    1.33
   5  -5   1    4.93    1.71
  -5   5  -1    2.17    1.84
  -5   5  -1   -1.40    1.40
  -5  -5  -1    0.54    1.30
  -5  -5  -1    0.76    0.65
  -5  -5  -1    1.09    1.30
  -5  -5  -1    3.38    1.31
   1   0  -7  122.90    5.95
   1   0  -7  127.98    5.43
   1   0  -7  129.27    5.99
   1   0  -7  131.66    6.03
  -1   0   7  100.83    6.16
  -1   0   7  125.13    5.70
  -1   0   7  131.05    5.73
   3   6  -5   13.04    1.83
   3   6  -5   13.10    1.61
   3   6  -5   15.41    1.94
   3   8   1  211.39    8.47
   3  -6  -5    6.01    1.78
   3  -6  -5   14.31    1.82
   3  -8   1  202.15    9.72
   3  -8   1  204.78    7.74
   3  -8   1  211.06    8.88
   4   5  -5  117.07    5.03
   4   5  -5  119.72    5.07
   4   5  -5  125.38    5.38
   4   5  -5  126.95    5.72
   4  -5  -5   97.25    6.21
   4  -5  -5  118.77    5.80
   4  -5  -5  123.32    4.88
   4  -5  -5  129.48    5.57
  -3   6   5   11.58    2.10
  -3   6   5   12.80    1.74
  -3   8  -1  198.53    8.54
  -3   8  -1  210.59    8.32
  -3   8  -1  229.59    8.36
  -3  -6   5    9.22    1.74
  -3  -6   5   11.22    1.63
  -3  -6   5   14.53    1.40
  -3  -6   5   15.03    1.43
  -3  -6   5   15.39    1.19
  -3  -6   5   16.63    1.52
  -3  -8  -1  205.06    9.09
  -3  -8  -1  217.87    8.50
  -3  -8  -1  221.51    8.37
  -3  -8  -1  221.89    7.67
  -4   5   5  117.50    6.09
  -4   5   5  121.73    5.26
  -4  -5   5  113.37    5.21
  -4  -5   5  117.12    4.99
  -4  -5   5  119.12    5.22
  -4  -5   5  119.27    4.78
  -4  -5   5  123.07    5.14
  -4  -5   5  123.32    4.42
   5   0   3  446.56   18.12
   5   0   3  476.67   17.01
   5   0   3  488.32   16.86
   5   0   3  505.34   16.84
  -5   0  -3  446.17   16.78
  -5   0  -3  470.35   16.40
  -5   0  -3  470.36   16.19
  -5   0  -3  472.02   15.43
  -5   0  -3  489.02   17.27
   2   9  -1   52.60    2.19
   2   9  -1   53.49    2.04
   2  -9  -1   47.67    3.88
   2  -9  -1   50.60    2.74
  -2   9   1   38.91    2.73
  -2   9   1   51.19    2.89
  -2   9   1   53.18    3.19
  -2  -9   1   42.31    2.95
  -2  -9   1   48.67    3.00
  -2  -9   1   48.78    1.97
  -2  -9   1   48.97    3.39
  -2  -9   1   51.76    3.28
   6   1  -4    3.54    0.86
   6   1  -4    4.93    1.61
   6   1  -4    6.10    1.39
   6   1  -4    8.17    2.07
   6  -1  -4    2.05    1.29
   6  -1  -4    2.63    1.42
   6  -1  -4    3.75    1.93
  -6   1   4    4.74    1.83
  -6   1   4    4.94    0.86
  -6   1   4    7.12    1.86
  -6  -1   4    3.66    1.72
  -6  -1   4    5.66    1.63
  -6  -1   4    5.82    0.75
   2   1  -7   86.47    3.91
   2   1  -7   87.20    4.23
   2   1  -7   87.97    4.63
   2   1  -7   91.50    4.77
   2   1  -7   97.89    4.75
   2   9   0   62.24    3.93
   2   9   0   67.92    2.92
   2  -1  -7   85.27    4.66
   2  -1  -7   89.03    4.35
   2  -1  -7   89.37    4.41
   2  -1  -7   90.20    4.65
   2  -9   0   58.65    4.58
   2  -9   0   65.28    4.19
   2  -9   0   73.12    3.16
   5   6  -1    0.97    0.65
   5   6  -1    1.84    1.73
   5   6  -1    4.07    1.39
   5  -6  -1    1.33    1.78
   5  -6  -1    3.71    1.38
   5  -6  -1    3.97    1.29
   5  -6  -1   -1.31    1.20
  -2   1   7   77.14    4.75
  -2   1   7   90.78    4.85
  -2   1   7   97.39    4.88
  -2   9   0   73.24    3.30
  -2   9   0   75.53    3.95
  -2  -1   7   81.83    3.97
  -2  -1   7   82.45    5.09
  -2  -1   7   89.98    4.52
  -2  -1   7   91.28    4.88
  -2  -1   7   92.99    4.54
  -2  -9   0   56.95    4.37
  -2  -9   0   71.00    3.28
  -2  -9   0   73.31    3.15
  -5   6   1    1.59    1.49
  -5   6   1    2.37    1.61
  -5  -6   1    1.19    0.65
  -5  -6   1   -0.11    1.09
  -5  -6   1   -1.52    0.98
   1   1  -7  521.30   19.09
   1   1  -7  530.21   18.35
   1   1  -7  534.73   19.17
   1   1  -7  541.48   18.04
   1   1  -7  547.18   19.69
   1   5  -6  105.52    4.76
   1   5  -6  110.20    4.98
   1   5  -6  111.71    5.73
   1   5  -6  111.86    5.06
   1   5  -6  118.85    4.90
   1  -1  -7  503.52   18.10
   1  -1  -7  536.55   18.42
   1  -1  -7  543.96   19.39
   1  -1  -7  552.98   18.54
   1  -5  -6  103.19    5.10
   1  -5  -6  104.34    4.96
   1  -5  -6  106.32    5.49
   2   0   6  383.98   16.67
   2   0   6  395.32   15.42
   2   0   6  433.93   15.29
  -1   1   7  524.33   21.56
  -1   1   7  542.38   19.45
  -1   1   7  553.71   19.20
  -1   5   6  108.19    5.40
  -1   5   6  108.60    5.10
  -1   5   6  124.75    5.54
  -1  -1   7  494.94   19.59
  -1  -1   7  505.27   20.38
  -1  -1   7  533.92   18.83
  -1  -5   6  104.45    4.38
  -1  -5   6  109.26    4.88
  -1  -5   6  112.59    5.99
  -1  -5   6  112.70    5.21
  -1  -5   6  114.18    5.25
  -2   0  -6  397.30   14.88
  -2   0  -6  403.03   14.31
  -2   0  -6  414.58   14.98
  -2   0  -6  415.83   14.96
  -2   0  -6  428.18   14.72
   6   0   1    0.00    1.08
   6   0   1   -0.33    0.87
   6   0   1   -2.17    1.09
  -6   0  -1   -0.11    1.19
  -6   0  -1   -0.54    0.98
  -6   0  -1   -0.97    0.97
  -6   0  -1   -1.73    1.41
   5   1   3   12.90    1.52
   5   1   3   12.97    1.85
   5   1   3   16.81    1.63
   5   1   3   20.19    1.85
   5  -1   3   15.62    1.41
   5  -1   3   16.20    2.07
   5  -1   3   17.37    1.85
   5  -1   3   17.38    2.17
  -5   1  -3   14.66    1.95
  -5   1  -3   15.27    1.73
  -5   1  -3   17.02    1.63
  -5   1  -3   19.18    2.38
  -5  -1  -3    8.57    2.17
  -5  -1  -3   16.18    1.74
  -5  -1  -3   17.79    1.09
  -5  -1  -3   20.59    1.62
   4   3  -6  333.76   12.75
   4   3  -6  338.74   12.31
   4   3  -6  340.28   13.23
   4   3  -6  355.07   12.27
   4  -3  -6  333.78   12.15
   4  -3  -6  334.60   13.00
   4  -3  -6  339.10   12.42
   4  -3  -6  340.56   12.86
   6   3  -3   85.35    3.37
   6   3  -3   99.53    5.21
   6   3  -3  102.99    4.39
   6   3  -3  103.89    3.35
   6   3  -3  106.75    4.51
   6  -3  -3   86.63    6.29
   6  -3  -3  103.02    4.63
   6  -3  -3  105.81    5.26
   6  -3  -3  108.13    5.18
  -4   3   6  323.32   15.09
  -4   3   6  333.25   13.67
  -4   3   6  337.67   12.86
  -4  -3   6  316.60   12.96
  -4  -3   6  323.89   11.98
  -4  -3   6  335.97   13.00
  -4  -3   6  344.05   12.04
  -4  -3   6  345.37   12.48
  -6   3   3   91.94    5.05
  -6   3   3   93.37    5.25
  -6   3   3  102.82    4.30
  -6  -3   3  101.10    5.09
  -6  -3   3  104.69    4.85
   4   7  -3  200.09    8.65
   4   7  -3  200.60    7.89
   4   7  -3  210.80    7.62
   4  -7  -3  164.11    9.81
   4  -7  -3  198.29    8.15
   4  -7  -3  213.21    8.34
   5   6  -2   32.69    1.94
   5   6  -2   32.79    2.36
   5   6  -2   37.48    3.13
   5  -6  -2   34.17    2.58
   5  -6  -2   35.21    2.78
   5  -6  -2   35.63    2.83
  -4   7   3  211.82    8.54
  -4  -7   3  200.98    8.59
  -4  -7   3  204.95    8.09
  -4  -7   3  206.48    7.30
  -4  -7   3  207.06    8.28
  -5   6   2   32.27    2.47
  -5   6   2   34.94    2.98
  -5  -6   2   33.05    2.83
  -5  -6   2   34.21    2.07
  -5  -6   2   37.08    2.49
   4   5   3    5.25    1.42
   4  -5   3    1.41    1.19
   4  -5   3    2.06    1.30
   4  -5   3    3.23    1.08
   4  -5   3    4.08    1.65
   4  -5   3    4.18    0.88
  -4   5  -3    1.31    1.85
  -4   5  -3    2.93    1.52
  -4   5  -3    4.56    0.87
  -4   5  -3    6.77    1.72
  -4  -5  -3    3.39    1.53
  -4  -5  -3    4.23    0.98
  -4  -5  -3    5.20    1.08
  -4  -5  -3    6.40    1.41
   5   4   2  175.99    5.95
   5   4   2  178.97    6.64
   5   4   2  183.11    7.59
   5  -4   2  139.03    8.30
   5  -4   2  164.43    6.78
   5  -4   2  182.98    7.48
   5  -4   2  185.86    7.48
  -5   4  -2  170.15    7.52
  -5   4  -2  170.22    7.21
  -5   4  -2  171.35    7.37
  -5   4  -2  179.22    7.22
  -5  -4  -2  159.89    7.09
  -5  -4  -2  176.32    6.75
  -5  -4  -2  176.62    7.28
  -5  -4  -2  182.87    7.16
   2   5  -6  167.19    6.94
   2   5  -6  175.47    7.44
   2   5  -6  176.12    7.43
   2   5  -6  176.41    6.71
   2   5  -6  186.50    7.88
   2  -5  -6  168.77    7.41
   2  -5  -6  173.12    7.57
   2  -5  -6  186.76    7.63
   2  -5  -6  187.17    7.69
  -2   5   6  180.38    8.20
  -2   5   6  185.00    7.42
  -2   5   6  186.84    7.47
  -2  -5   6  154.78    9.26
  -2  -5   6  168.86    6.55
  -2  -5   6  180.53    7.39
  -2  -5   6  181.00    6.88
  -2  -5   6  181.14    7.19
  -2  -5   6  186.89    6.62
   1   6   5   26.54    2.29
   1   6   5   32.88    2.43
   1  -6   5   19.02    2.61
   1  -6   5   28.87    2.07
   1  -6   5   30.37    2.30
   1  -6   5   32.07    1.52
   1  -6   5   33.31    2.84
   1  -6   5   36.59    2.71
   2   1   6   16.19    1.10
   2   1   6   16.63    2.05
   2   1   6   20.41    2.62
   2   1   6   21.74    2.16
   2  -1   6   15.60    2.17
   2  -1   6   16.83    2.19
   2  -1   6   18.43    2.17
  -1   6  -5   27.90    1.98
  -1   6  -5   31.73    2.63
  -1   6  -5   32.45    2.39
  -1   6  -5   33.96    2.79
  -1  -6  -5   25.27    2.27
  -1  -6  -5   33.58    2.28
  -1  -6  -5   37.45    3.16
  -2   1  -6   15.83    1.94
  -2   1  -6   17.39    0.98
  -2   1  -6   18.08    2.06
  -2   1  -6   19.20    2.29
  -2   1  -6   19.22    1.97
  -2   1  -6   19.82    0.98
  -2  -1  -6   16.68    1.96
  -2  -1  -6   19.62    2.26
  -2  -1  -6   20.08    2.51
   6   1   1    0.22    0.98
   6   1   1    1.20    0.98
   6   1   1    2.05    1.29
   6   3   0    9.60    1.08
   6   3   0    9.96    1.62
   6   3   0   10.75    0.86
   6   3   0   10.94    1.61
   6  -1   1    2.07    0.98
   6  -1   1    2.69    1.72
   6  -1   1    3.47    1.30
   6  -3   0    8.81    1.87
   6  -3   0    9.28    1.99
   6  -3   0    9.91    1.51
   6  -3   0   12.02    2.04
  -6   1  -1    0.65    0.98
  -6   1  -1    0.86    0.75
  -6   1  -1    1.62    1.19
  -6   1  -1    1.73    1.63
  -6   3   0    7.45    1.97
  -6   3   0    9.44    2.04
  -6   3   0   12.78    1.63
  -6  -1  -1    0.43    1.52
  -6  -1  -1    0.86    0.86
  -6  -1  -1    4.00    1.62
  -6  -1  -1    4.21    1.62
  -6  -3   0    9.11    1.52
  -6  -3   0    9.19    1.95
  -6  -3   0   11.03    0.86
   4   7   1   80.82    4.21
   4  -7   1   70.32    4.29
   4  -7   1   70.67    4.80
   4  -7   1   81.59    4.82
   4  -7   1   84.61    3.89
  -4   7  -1   78.31    4.05
  -4   7  -1   79.47    4.29
  -4   7  -1   84.73    4.43
  -4  -7  -1   77.24    3.48
  -4  -7  -1   78.81    4.60
  -4  -7  -1   83.50    4.13
  -4  -7  -1   83.88    4.02
   2   5   5    2.79    0.97
   2   5   5   -0.33    1.10
   2   5   5   -0.98    1.20
   2  -5   5    2.50    1.30
   2  -5   5    2.73    0.87
   2  -5   5    2.85    0.88
   2  -5   5    2.93    1.41
   2  -5   5    3.51    1.43
  -2   5  -5    2.07    0.98
  -2   5  -5    2.58    1.29
  -2   5  -5    6.11    1.96
  -2  -5  -5    2.92    1.62
  -2  -5  -5    2.95    1.75
  -2  -5  -5   -0.11    0.87
   4   3   4    0.11    1.29
   4   3   4    1.19    0.76
   4   3   4    1.21    1.21
   4  -3   4    0.65    1.63
   4  -3   4    0.87    0.98
   4  -3   4   -0.54    0.33
   4  -3   4   -0.98    1.31
  -4   3  -4    0.54    0.54
  -4   3  -4   -0.11    0.97
  -4   3  -4   -1.96    1.63
  -4   3  -4   -2.39    1.52
  -4  -3  -4    1.30    1.19
  -4  -3  -4   -0.76    1.09
  -4  -3  -4   -1.19    0.87
   3   3   5   57.16    2.74
   3   3   5   60.65    3.01
   3   3   5   60.65    3.83
   3   3   5   64.39    3.44
   3  -3   5   46.34    3.47
   3  -3   5   49.62    3.73
   3  -3   5   64.41    3.47
  -3   3  -5   58.72    4.03
  -3   3  -5   61.49    3.88
  -3   3  -5   62.74    3.37
  -3  -3  -5   51.60    2.95
  -3  -3  -5   58.90    3.46
  -3  -3  -5   60.49    3.70
  -3  -3  -5   61.58    2.85
   3   8  -3  255.92    8.77
   3   8  -3  270.01   10.10
   3  -8  -3  262.74   10.20
   3  -8  -3  265.90   11.17
   5   5  -4    1.40    0.65
   5   5  -4    1.93    0.97
   5   5  -4   -0.11    1.73
   5   5  -4   -0.86    1.07
   5  -5  -4    1.72    1.40
   5  -5  -4    3.02    1.94
   5  -5  -4    3.15    1.41
   5  -5  -4   -1.22    1.55
  -3   8   3  261.11   10.43
  -3   8   3  267.01   10.86
  -3  -8   3  246.52   10.01
  -3  -8   3  250.67    8.66
  -3  -8   3  255.63   11.07
  -3  -8   3  257.35    8.58
  -3  -8   3  260.90    9.56
  -3  -8   3  266.12   10.09
  -3  -8   3  267.32    9.95
  -5   5   4    1.51    1.41
  -5  -5   4    1.41    0.98
  -5  -5   4    1.52    1.73
  -5  -5   4    2.90    0.97
   1   8  -4   20.52    2.14
   1   9   2    1.43    1.76
   1   9   2    1.98    1.10
   1   9   2    2.28    1.19
   1  -8  -4   18.42    2.28
   1  -8  -4   20.51    2.13
   1  -9   2    0.00    0.97
   1  -9   2    0.65    0.54
   1  -9   2    1.07    1.82
   1  -9   2    1.95    1.62
   1  -9   2   -0.11    1.10
  -1   8   4   16.76    2.43
  -1   8   4   19.59    1.87
  -1   8   4   23.30    2.38
  -1   9  -2    2.50    1.63
  -1  -8   4   16.07    1.85
  -1  -8   4   18.11    1.96
  -1  -8   4   18.53    2.07
  -1  -8   4   19.12    2.14
  -1  -8   4   19.83    0.87
  -1  -8   4   19.99    1.85
  -1  -8   4   20.66    0.86
  -1  -9  -2    0.33    0.98
  -1  -9  -2    0.44    1.20
   6   2  -4    2.46    1.07
   6   2  -4    4.08    0.86
   6   2  -4    4.82    1.71
   6   2  -4    4.89    1.52
   6  -2  -4    0.64    1.72
   6  -2  -4    2.20    0.88
   6  -2  -4    3.62    1.65
   6  -2  -4    4.85    1.51
  -6   2   4    1.43    1.54
  -6   2   4    3.99    1.40
  -6   2   4    4.51    0.97
  -6  -2   4    0.65    1.08
  -6  -2   4    1.41    1.41
  -6  -2   4    3.17    1.53
  -6  -2   4    4.65    0.65
   2   2  -7  277.14   11.31
   2   2  -7  281.55   11.00
   2   2  -7  288.62   10.53
   2   2  -7  292.15   11.55
   2   2  -7  305.06   10.96
   2  -2  -7  273.28   11.37
   2  -2  -7  283.39   11.89
   2  -2  -7  293.85   11.20
   2  -2  -7  296.39   11.27
  -2   2   7  266.95   11.18
  -2   2   7  270.07   11.76
  -2   2   7  301.36   11.38
  -2  -2   7  267.50   10.60
  -2  -2   7  296.09   10.64
  -2  -2   7  297.20   10.84
  -2  -2   7  300.68   10.96
   1   2  -7  165.74    6.96
   1   2  -7  168.19    7.67
   1   2  -7  168.68    6.51
   1   2  -7  169.82    7.11
   1   2  -7  175.79    7.20
   1  -2  -7  167.34    6.58
   1  -2  -7  167.83    7.43
   1  -2  -7  176.91    7.40
   1  -2  -7  177.88    7.16
   5   6   0  101.53    4.72
   5  -6   0  100.90    5.01
   5  -6   0  101.60    5.38
   5  -6   0  104.70    5.01
   5  -6   0  109.72    5.26
  -1   2   7  172.15    7.48
  -1   2   7  190.50    7.54
  -1  -2   7  145.58    8.13
  -1  -2   7  153.70    6.52
  -1  -2   7  155.78    6.55
  -1  -2   7  170.94    7.39
  -5   6   0  102.45    4.86
  -5   6   0  113.74    5.23
  -5  -6   0  101.08    5.35
  -5  -6   0  104.97    5.10
  -5  -6   0  106.76    5.21
  -5  -6   0  109.43    3.82
   1   4   6    3.49    1.53
   1   4   6    5.35    1.39
   1  -4   6    3.16    0.98
   1  -4   6    3.47    1.41
   1  -4   6    3.93    1.53
   1  -4   6    5.43    1.85
  -1   4  -6    3.29    1.10
  -1   4  -6    3.33    1.29
  -1   4  -6    4.58    1.74
  -1   4  -6    5.56    1.42
  -1  -4  -6    3.17    1.53
  -1  -4  -6    4.14    1.41
  -1  -4  -6    4.64    1.30
   3   0  -7    2.28    1.09
   3   0  -7    2.48    1.29
   3   0  -7    3.24    0.76
   3   0  -7   -0.54    1.50
   5   2   3  524.19   18.56
   5   2   3  552.54   18.10
   5   2   3  578.28   19.52
   5  -2   3  533.70   19.68
   5  -2   3  534.22   18.92
   5  -2   3  536.27   19.23
   5  -2   3  548.59   19.56
  -3   0   7    2.20    1.65
  -3   0   7    3.13    1.84
  -3   0   7    4.21    1.51
  -3   0   7    6.85    2.10
  -5   2  -3  505.58   18.29
  -5   2  -3  507.02   18.25
  -5   2  -3  512.02   19.37
  -5   2  -3  525.84   19.02
  -5  -2  -3  504.50   18.06
  -5  -2  -3  519.35   18.30
  -5  -2  -3  529.15   17.69
  -5  -2  -3  539.16   19.32
   2  -9  -2   95.04    6.07
   2  -9  -2  104.85    4.61
  -2   9   2   92.73    4.23
  -2   9   2  102.24    5.29
  -2  -9   2   92.78    4.68
  -2  -9   2  105.69    4.70
  -2  -9   2  105.89    5.17
  -2  -9   2  107.24    5.57
  -2  -9   2  110.23    4.63
   0   0   7    0.32    1.30
   0   0   7    0.65    1.31
   0   0   7   -2.05    1.62
   0   0  -7    0.11    0.87
   0   0  -7    0.33    1.63
   0   0  -7    0.44    1.75
   0   0  -7    0.65    1.18
   0   5   6  478.55   18.22
   0   5   6  514.84   17.00
   0   5  -6  470.47   18.04
   0   5  -6  473.69   17.19
   0   5  -6  477.20   17.03
   0   5  -6  488.77   17.10
   0  -5   6  448.26   20.62
   0  -5   6  466.92   15.76
   0  -5   6  473.08   17.75
   0  -5   6  488.65   17.96
   0  -5   6  517.47   18.53
   0  -5  -6  470.02   17.06
   0  -5  -6  484.27   17.11
   0  -5  -6  501.94   17.27
   2   9   1  120.05    6.35
   2   9   1  134.47    5.15
   2  -9   1  127.91    5.31
   2  -9   1  129.34    6.73
   2  -9   1  131.42    6.44
   6   4  -2  317.48   12.34
   6   4  -2  327.50   11.57
   6   4  -2  335.65   11.72
   6  -4  -2  318.73   11.72
   6  -4  -2  321.76   12.27
   6  -4  -2  322.77   12.75
  -2   9  -1  121.11    5.63
  -2   9  -1  129.93    4.82
  -2   9  -1  131.34    6.12
  -2  -9  -1  105.25    6.88
  -2  -9  -1  130.31    5.34
  -2  -9  -1  138.27    5.75
  -6   4   2  307.94   11.87
  -6   4   2  324.27   13.23
  -6   4   2  327.51   11.63
  -6  -4   2  314.77   12.24
  -6  -4   2  331.05   13.94
   1   7  -5   79.34    4.56
   1   7  -5  104.59    4.87
   1   7  -5  107.73    5.32
   1   7  -5  112.55    4.71
   1  -7  -5  102.09    4.92
   1  -7  -5  115.73    5.52
  -1   7   5  104.12    5.62
  -1   7   5  106.97    5.20
  -1  -7   5   89.87    6.43
  -1  -7   5  103.83    4.02
  -1  -7   5  104.52    4.65
  -1  -7   5  105.50    4.46
  -1  -7   5  106.04    5.54
  -1  -7   5  109.24    4.24
  -1  -7   5  120.22    5.22
   2   2   6   22.54    1.54
   2   2   6   25.53    2.40
   2   2   6   28.20    2.91
   2   2   6   31.58    2.26
   2  -2   6   24.61    2.41
   2  -2   6   27.31    2.49
   2  -2   6   27.57    1.31
   2  -2   6   28.96    2.71
  -2   2  -6   28.41    2.48
  -2   2  -6   28.64    2.73
  -2   2  -6   29.35    2.40
  -2   2  -6   29.44    2.82
  -2  -2  -6   17.36    2.29
  -2  -2  -6   26.21    2.59
  -2  -2  -6   29.52    2.29
   6   4  -1   37.48    2.03
   6   4  -1   38.59    2.68
   6   4  -1   39.36    2.92
   6  -4  -1   31.61    2.76
   6  -4  -1   34.74    3.10
   6  -4  -1   37.53    2.88
   6  -4  -1   38.63    2.79
  -6   4   1   36.58    2.63
  -6   4   1   39.04    2.81
  -6   4   1   40.16    3.20
  -6  -4   1   38.02    2.60
  -6  -4   1   41.05    3.14
   6   2   1   90.62    3.69
   6   2   1   94.44    4.88
   6   2   1   95.50    4.85
   6  -2   1   87.64    4.34
   6  -2   1   89.37    4.63
   6  -2   1   90.10    4.81
  -6   2  -1   82.71    4.76
  -6   2  -1   84.08    3.94
  -6   2  -1   84.10    4.24
  -6  -2  -1   82.91    4.32
  -6  -2  -1   82.93    4.43
  -6  -2  -1   94.16    4.89
   3   1  -7  493.82   17.20
   3   1  -7  503.70   18.08
   3   1  -7  510.16   18.79
   3   1  -7  520.51   17.90
   3  -1  -7  496.93   18.18
   3  -1  -7  516.45   18.30
   3  -1  -7  528.80   18.02
  -3   1   7  465.91   17.97
  -3   1   7  526.57   18.60
  -3   1   7  528.30   19.28
  -3   1   7  530.84   18.41
  -3  -1   7  484.19   17.98
  -3  -1   7  498.57   17.32
  -3  -1   7  514.74   18.26
  -3  -1   7  528.92   19.05
  -3  -1   7  540.84   18.41
   0   8   4   19.73    1.97
   0   8   4   26.08    2.27
   0   8   4   27.39    2.21
   0   8  -4   15.21    1.31
   0   8  -4   19.78    2.16
   0   8  -4   22.11    2.24
   0  -8   4   14.57    2.50
   0  -8   4   20.65    2.07
   0  -8   4   22.25    1.28
   0  -8   4   22.68    1.74
   0  -8   4   23.06    2.47
   0  -8   4   24.99    2.19
   0  -8  -4   20.46    1.84
   0  -8  -4   24.18    2.13
   0   1   7  371.68   13.55
   0   1   7  389.45   14.02
   0   1   7  391.92   14.25
   0   1  -7  357.76   14.09
   0   1  -7  361.88   13.67
   0   1  -7  373.42   12.92
   0   1  -7  387.70   14.96
   0   1  -7  403.69   14.69
   0  -1   7  371.74   14.60
   0  -1   7  382.70   13.97
   0  -1   7  397.63   15.84
   0  -1  -7  371.31   14.44
   0  -1  -7  375.41   13.90
   0  -1  -7  378.98   13.11
   0  -1  -7  408.78   15.00
   5   6  -3   61.31    3.13
   5   6  -3   64.37    3.32
   5   6  -3   69.08    3.89
   5  -6  -3   61.95    3.67
   5  -6  -3   69.39    3.70
   5  -6  -3   75.41    4.45
  -5   6   3   71.05    4.19
  -5  -6   3   50.38    3.27
  -5  -6   3   60.44    3.80
  -5  -6   3   62.13    3.34
   2   8  -4    4.45    1.52
   2   8  -4    4.81    1.39
   2  -8  -4    5.74    1.70
  -2   8   4    4.19    1.88
  -2   8   4    4.24    1.20
  -2  -8   4    1.74    1.63
  -2  -8   4    5.54    1.28
  -2  -8   4    6.52    1.19
  -2  -8   4    6.95    1.52
  -2  -8   4    7.64    1.75
   3   7   3  615.20   22.81
   3   7   3  644.07   22.70
   3  -7   3  634.54   22.79
   3  -7   3  670.16   23.06
   3  -7   3  686.45   23.73
   3  -7   3  694.05   23.77
   3  -7   3  701.89   23.94
  -3   7  -3  615.82   22.70
  -3   7  -3  648.72   22.86
  -3   7  -3  652.12   23.07
  -3   7  -3  660.64   23.21
  -3  -7  -3  643.00   23.05
  -3  -7  -3  646.40   21.19
  -3  -7  -3  661.26   23.00
  -3  -7  -3  665.95   23.25
   2   7  -5    0.21    1.18
   2   7  -5    1.41    1.62
   2  -7  -5    1.07    1.17
  -2   7   5    0.54    1.30
  -2   7   5   -1.11    1.77
  -2  -7   5    0.22    0.54
  -2  -7   5    0.43    0.76
  -2  -7   5    0.65    1.53
  -2  -7   5    0.98    0.76
  -2  -7   5   -0.11    1.18
  -2  -7   5   -1.09    0.87
   5   4  -5   15.04    1.30
   5   4  -5   15.13    2.04
   5   4  -5   18.52    1.94
   5   4  -5   20.01    2.38
   5  -4  -5   14.51    2.06
   5  -4  -5   17.46    1.63
   5  -4  -5   18.04    2.15
   5  -4  -5   19.40    2.87
  -5   4   5   12.04    2.06
  -5   4   5   19.74    2.85
  -5  -4   5   11.95    2.06
  -5  -4   5   12.79    2.17
  -5  -4   5   16.65    1.62
  -5  -4   5   17.04    0.86
   5   0  -6    1.42    1.31
   5   0  -6   -1.40    1.82
   5   0  -6   -1.93    1.18
   5   0  -6   -2.17    1.74
  -5   0   6    0.54    1.85
  -5   0   6    1.21    1.65
  -5   0   6    1.85    1.74
  -5   0   6   -1.84    1.84
   2   8   3  341.26   12.53
   2   8   3  352.19   12.52
   2  -8   3  355.30   12.85
   2  -8   3  370.71   14.04
   2  -8   3  375.30   14.39
   2  -8   3  379.01   14.20
   2  -8   3  393.09   15.17
  -2   8  -3  341.46   12.88
  -2   8  -3  355.99   13.99
  -2   8  -3  362.62   12.90
  -2  -8  -3  328.69   15.22
  -2  -8  -3  359.02   12.87
   3   5  -6    0.32    1.08
   3   5  -6    0.97    1.29
   3   5  -6   -0.54    1.18
   3  -5  -6    0.54    1.07
   3  -5  -6    0.67    1.33
  -3   5   6    1.33    1.44
  -3   5   6   -1.51    1.84
  -3  -5   6    0.00    0.98
  -3  -5   6    0.33    1.20
  -3  -5   6    0.54    1.09
  -3  -5   6    0.65    0.98
  -3  -5   6    0.76    0.76
  -3  -5   6    0.88    1.10
   2   7   4   28.90    2.42
   2   7   4   37.66    2.63
   2  -7   4   30.36    3.16
   2  -7   4   31.38    2.04
   2  -7   4   32.51    2.72
   2  -7   4   32.57    2.53
   2  -7   4   40.66    3.25
  -2   7  -4   29.63    2.78
  -2   7  -4   32.11    2.29
  -2   7  -4   39.67    3.04
  -2  -7  -4   31.91    1.96
  -2  -7  -4   32.68    2.60
  -2  -7  -4   33.64    2.72
   0   7   5  114.78    5.93
   0   7   5  116.53    5.41
   0   7  -5  109.95    5.46
   0   7  -5  115.68    5.30
   0   7  -5  120.57    4.72
   0   7  -5  124.63    6.00
   0  -7   5  109.35    4.90
   0  -7   5  121.65    4.90
   0  -7   5  121.84    5.32
   0  -7   5  122.80    5.69
   0  -7   5  126.33    6.42
   0  -7   5  129.54    5.66
   0  -7  -5  113.35    5.16
   0  -7  -5  114.79    6.02
   0  -7  -5  122.32    5.43
   5   1  -6  720.79   26.30
   5   1  -6  750.51   26.12
   5   1  -6  765.46   25.36
   5   1  -6  778.84   27.76
   5  -1  -6  722.18   28.73
   5  -1  -6  736.60   25.67
   5  -1  -6  741.76   25.06
   5  -1  -6  746.96   23.65
   5  -1  -6  748.96   24.42
  -5   1   6  717.23   26.84
  -5   1   6  779.77   27.01
  -5   1   6  781.95   28.40
  -5  -1   6  718.48   26.20
  -5  -1   6  746.15   25.65
  -5  -1   6  758.92   27.44
  -5  -1   6  769.26   26.58
  -1   9   3    5.11    1.20
  -1   9   3    5.63    1.88
  -1   9   3    7.80    1.32
  -1  -9   3    5.00    1.30
  -1  -9   3    6.07    1.81
  -1  -9   3    8.12    1.73
  -1  -9   3    9.63    2.08
  -1  -9   3   10.03    1.74
   3   2  -7  274.08   11.53
   3   2  -7  278.05   10.13
   3   2  -7  282.61   11.29
   3   2  -7  283.07    9.79
   3  -2  -7  273.03   11.00
   3  -2  -7  275.92   10.60
   3  -2  -7  275.96   10.12
   4   4  -6   75.95    4.32
   4   4  -6   80.31    3.85
   4   4  -6   81.25    4.30
   4   4  -6   93.40    4.00
   4  -4  -6   76.45    4.52
   4  -4  -6   80.36    4.61
   4  -4  -6   82.79    5.05
  -3   2   7  262.85   11.30
  -3   2   7  278.76   10.72
  -3   2   7  286.39   10.93
  -3  -2   7  251.98   10.02
  -3  -2   7  273.09   10.61
  -3  -2   7  274.39   10.73
  -3  -2   7  282.24   10.62
  -3  -2   7  293.15   10.84
  -4   4   6   82.89    5.10
  -4   4   6   84.21    4.94
  -4  -4   6   75.04    4.06
  -4  -4   6   79.21    4.67
  -4  -4   6   81.80    3.91
  -4  -4   6   83.65    4.36
  -4  -4   6   86.35    4.24
   6   4  -3   23.25    2.25
   6   4  -3   24.51    1.93
   6   4  -3   26.40    2.60
   6  -4  -3   23.94    2.68
   6  -4  -3   26.32    1.98
   6  -4  -3   27.96    2.65
  -6   4   3   23.20    2.15
  -6   4   3   24.82    2.46
  -6   4   3   25.00    2.85
  -6  -4   3   24.76    1.86
  -6  -4   3   25.63    2.49
  -6  -4   3   25.73    2.37
   0   2   7   65.22    3.94
   0   2   7   73.23    3.98
   0   2   7   73.75    4.30
   0   2  -7   63.00    3.98
   0   2  -7   67.47    3.90
   0   2  -7   70.81    3.80
   0   2  -7   72.33    2.92
   0   2  -7   74.14    4.06
   0  -2   7   70.45    4.03
   0  -2   7   74.09    4.23
   0  -2   7   82.18    4.56
   0  -2  -7   69.87    3.74
   0  -2  -7   70.75    4.59
   0  -2  -7   71.64    4.31
   0  -2  -7   74.81    4.13
   6   3  -4  773.70   26.72
   6   3  -4  788.69   26.15
   6   3  -4  802.82   28.67
   6   3  -4  821.03   25.93
   6  -3  -4  766.48   27.11
   6  -3  -4  801.24   28.69
   6  -3  -4  802.16   27.56
   6  -3  -4  819.87   26.99
  -6   3   4  725.35   27.60
  -6   3   4  775.91   25.18
  -6   3   4  803.97   29.27
  -6  -3   4  768.24   27.86
  -6  -3   4  793.82   28.70
  -6  -3   4  797.80   25.71
  -6  -3   4  839.79   28.39
   2   3  -7  640.71   22.95
   2   3  -7  648.04   23.33
   2   3  -7  660.64   22.75
   2   3  -7  665.67   23.37
   2   3  -7  674.35   23.52
   2  -3  -7  648.03   23.12
   2  -3  -7  652.84   24.92
   2  -3  -7  659.61   23.54
   2  -3  -7  670.81   23.59
  -2   3   7  653.05   24.09
  -2   3   7  657.26   23.17
  -2   3   7  667.22   22.87
  -2  -3   7  625.45   21.74
  -2  -3   7  635.07   22.92
  -2  -3   7  635.37   22.25
  -2  -3   7  705.01   22.73
  -2  -3   7  725.08   23.13
   0   9   3   98.90    5.30
   0   9   3  104.92    4.94
   0   9   3  106.89    5.10
   0  -9   3  101.63    4.78
   0  -9   3  109.15    5.34
   0  -9   3  110.06    5.50
   0  -9   3  110.73    5.54
   0  -9   3  124.56    5.74
   0  -9  -3  106.03    4.89
   1   3  -7   27.75    2.81
   1   3  -7   28.00    2.51
   1   3  -7   31.03    1.72
   1   3  -7   32.05    2.69
   1   3  -7   32.20    2.29
   1  -3  -7   25.84    2.80
   1  -3  -7   26.86    2.71
   1  -3  -7   27.14    2.61
   1  -3  -7   30.61    2.53
  -1   3   7   19.87    2.50
  -1   3   7   30.25    2.97
  -1   3   7   30.64    2.69
  -1  -3   7   27.70    1.77
  -1  -3   7   27.72    2.61
  -1  -3   7   27.96    2.18
  -1  -3   7   30.46    2.93
   3   8   2    2.95    1.31
   3   8   2   -0.11    1.09
   3  -8   2    1.33    0.99
   3  -8   2    2.04    1.18
   3  -8   2   -0.43    0.64
   3  -8   2   -4.43    1.95
  -3   8  -2   -0.44    0.98
  -3   8  -2   -0.54    1.08
  -3   8  -2   -0.97    1.30
  -3  -8  -2    0.22    0.33
  -3  -8  -2    0.22    1.09
  -3  -8  -2    2.17    1.30
  -3  -8  -2   -0.22    0.33
  -3  -8  -2   -0.44    1.10
   6   4   0    3.74    0.75
   6   4   0    3.86    1.61
   6   4   0    5.95    1.41
   6  -4   0    3.43    1.82
   6  -4   0    5.64    1.33
   6  -4   0    6.01    1.40
   6  -4   0    7.74    1.66
  -6   4   0    2.60    1.19
  -6   4   0    4.60    1.50
  -6   4   0    6.45    1.53
  -6  -4   0    3.80    1.63
  -6  -4   0    4.56    1.41
  -6  -4   0    5.79    0.64
   4   8  -1   22.04    1.61
   4  -8  -1   15.09    2.05
   4  -8  -1   21.91    2.48
   4  -8  -1   26.12    2.78
  -4   8   1   18.90    2.12
  -4   8   1   21.24    2.26
  -4  -8   1   20.52    2.40
  -4  -8   1   20.63    2.06
  -4  -8   1   21.85    1.50
  -4  -8   1   23.07    1.42
  -4  -8   1   23.96    1.63
   5   3   3    0.97    0.65
   5   3   3    2.73    1.74
   5   3   3    3.66    1.29
   5  -3   3    0.33    1.52
   5  -3   3    0.54    0.76
   5  -3   3    0.65    1.09
   5  -3   3   -0.87    1.62
  -5   3  -3    0.11    1.41
  -5   3  -3    0.87    1.74
  -5   3  -3    2.07    0.98
  -5   3  -3   -0.33    0.44
  -5   3  -3   -0.86    1.51
  -5  -3  -3    0.33    1.09
  -5  -3  -3    0.33    1.63
  -5  -3  -3    0.43    0.76
  -5  -3  -3   -1.30    0.87
   2   3   6  164.10    8.69
   2   3   6  170.63    7.26
   2   3   6  191.14    8.95
   2   3   6  193.38    7.41
   2  -3   6  166.60    9.22
   2  -3   6  177.83    6.69
   2  -3   6  183.95    7.67
   2  -3   6  191.92    8.25
  -2   3  -6  183.50    7.74
  -2   3  -6  189.15    7.65
  -2   3  -6  193.87    7.88
  -2   3  -6  195.15    8.50
  -2  -3  -6  179.03    7.19
  -2  -3  -6  188.11    7.87
  -2  -3  -6  190.47    8.64
   3   6   4  447.14   16.99
   3   6   4  448.54   16.34
   3  -6   4  452.57   15.42
   3  -6   4  454.96   17.51
   3  -6   4  475.52   17.71
   3  -6   4  480.94   20.13
   3  -6   4  490.60   17.58
  -3   6  -4  455.05   16.27
  -3   6  -4  473.33   18.26
  -3   6  -4  483.04   16.93
  -3  -6  -4  450.94   17.37
  -3  -6  -4  459.03   15.30
  -3  -6  -4  483.90   16.80
   4   4   4   41.07    3.29
   4   4   4   42.09    2.14
   4   4   4   49.38    3.00
   4  -4   4   35.20    2.72
   4  -4   4   38.27    3.42
   4  -4   4   38.30    2.71
   4  -4   4   39.66    1.96
   4  -4   4   43.69    3.26
   6   3   1    0.54    0.86
   6   3   1    0.87    1.52
   6   3   1   -1.51    1.08
   6  -3   1    0.32    1.62
   6  -3   1    0.99    1.33
   6  -3   1    1.21    0.99
   6  -3   1    1.83    1.72
  -4   4  -4   39.15    3.16
  -4   4  -4   39.73    3.23
  -4   4  -4   41.52    3.25
  -4  -4  -4   30.29    2.63
  -4  -4  -4   37.48    2.71
  -4  -4  -4   44.59    3.26
  -6   3  -1    0.87    1.19
  -6   3  -1    3.13    1.83
  -6   3  -1   -1.20    1.42
  -6  -3  -1    0.33    0.65
  -6  -3  -1    0.87    1.63
  -6  -3  -1   -0.22    1.52
   3   4   5  208.32    8.11
   3   4   5  214.48    8.14
   3   4   5  216.15    8.46
   3   4   5  219.18    9.31
   3  -4   5  193.69   10.52
   3  -4   5  214.52    9.08
   3  -4   5  215.15    8.37
  -3   4  -5  207.75    9.51
  -3   4  -5  210.43    9.69
  -3   4  -5  224.47    8.69
  -3  -4  -5  201.27    7.77
  -3  -4  -5  204.10    7.99
  -3  -4  -5  206.37    8.88
  -3  -4  -5  216.07    8.72
   0  10   0  251.60    9.14
   0  10   0  260.33   11.17
   0 -10   0  265.52   10.29
   0 -10   0  278.20   11.11
   5   5   2  140.75    6.07
   5  -5   2  123.20    6.74
   5  -5   2  138.56    7.79
   5  -5   2  148.01    6.75
   5  -5   2  152.68    6.55
  -5   5  -2  132.74    5.79
  -5   5  -2  143.96    6.88
  -5   5  -2  147.43    7.03
  -5   5  -2  147.62    6.97
  -5  -5  -2  133.98    5.55
  -5  -5  -2  134.92    5.97
  -5  -5  -2  136.02    6.01
  -5  -5  -2  151.21    6.29
   5   6   1   11.30    1.83
   5  -6   1    5.00    1.67
   5  -6   1    6.27    1.76
   5  -6   1    7.81    1.82
   5  -6   1    9.65    2.14
  -5   6  -1    0.86    1.50
  -5   6  -1    3.46    1.95
  -5  -6  -1    4.37    1.42
  -5  -6  -1    5.55    0.87
  -5  -6  -1    6.08    1.30
  -5  -6  -1    7.59    1.63
   4   8  -2    0.32    0.96
   4   8  -2    1.73    0.98
   4  -8  -2    3.13    1.83
   4  -8  -2   -0.22    0.97
   4  -8  -2   -0.67    2.11
   5   2  -6   37.97    2.48
   5   2  -6   38.65    2.93
   5   2  -6   38.81    3.04
   5   2  -6   41.32    3.11
   5  -2  -6   31.88    2.47
   5  -2  -6   33.13    3.15
   5  -2  -6   37.88    3.22
   5  -2  -6   38.04    2.95
   5  -2  -6   38.25    1.85
  -4   8   2   -1.07    0.96
  -4  -8   2    0.43    0.65
  -4  -8   2    0.65    0.54
  -4  -8   2    1.09    1.20
  -4  -8   2    1.52    1.73
  -4  -8   2   -0.44    0.87
  -5   2   6   35.87    2.95
  -5   2   6   36.59    2.97
  -5   2   6   37.69    3.26
  -5   2   6   40.26    3.04
  -5  -2   6   32.05    2.72
  -5  -2   6   32.31    2.71
  -5  -2   6   34.87    2.93
  -5  -2   6   42.46    2.95
   4   7  -4   59.09    3.01
   4   7  -4   61.58    3.45
   4   7  -4   63.86    2.82
   4   7  -4   64.84    3.99
   4  -7  -4   58.47    3.82
   4  -7  -4   62.58    3.46
   4  -7  -4   64.33    4.17
   4  -7  -4   69.07    3.90
   6   0  -5    0.43    1.61
   6   0  -5    1.85    1.96
   6   0  -5    2.79    1.82
   6   0  -5   -0.64    1.07
  -4   7   4   60.11    3.60
  -4   7   4   69.00    4.02
  -4  -7   4   51.98    3.31
  -4  -7   4   61.01    3.01
  -4  -7   4   65.43    2.94
  -4  -7   4   65.93    3.48
  -4  -7   4   68.37    3.91
  -6   0   5    2.08    1.53
  -6   0   5   -0.54    1.73
   3   9  -1   -0.96    0.53
   3  -9  -1    0.54    1.83
   3  -9  -1   -1.09    1.19
  -3   9   1    0.85    1.28
  -3   9   1    0.99    1.21
  -3  -9   1    0.11    0.65
  -3  -9   1    0.11    1.09
  -3  -9   1    0.21    0.86
  -3  -9   1   -1.09    1.63
  -3  -9   1   -1.97    0.98
   4   6  -5   52.15    2.95
   4   6  -5   59.08    3.45
   4   6  -5   65.72    3.12
   4   6  -5   67.03    3.88
   4  -6  -5   61.34    4.34
   4  -6  -5   62.99    3.58
   4  -6  -5   64.82    3.94
   4  -6  -5   65.76    4.07
  -4   6   5   57.98    3.69
  -4   6   5   59.35    3.83
  -4  -6   5   58.21    2.79
  -4  -6   5   58.35    3.02
  -4  -6   5   58.97    3.69
  -4  -6   5   59.91    3.06
  -4  -6   5   61.10    3.59
  -4  -6   5   62.22    3.05
   4   8   0    0.32    0.96
   4  -8   0    0.11    1.30
   4  -8   0    0.32    0.97
   4  -8   0    2.12    1.81
   4  -8   0   -3.44    1.67
  -4   8   0    1.51    2.05
  -4   8   0    1.70    1.27
  -4   8   0   -0.11    0.99
  -4  -8   0   -0.11    0.44
  -4  -8   0   -0.11    1.09
  -4  -8   0   -0.22    0.65
  -4  -8   0   -3.59    1.52
   1   8   4    1.98    1.32
   1   8   4    2.52    1.20
   1  -8   4    1.43    1.10
   1  -8   4    1.63    0.87
   1  -8   4    2.28    1.41
   1  -8   4    2.78    0.75
   1  -8   4    3.37    1.41
   1  -8   4   -0.22    1.72
  -1   8  -4    3.20    1.28
  -1   8  -4    4.07    0.88
  -1  -8  -4    2.04    0.75
  -1  -8  -4    3.36    1.30
   1   6  -6  288.59   11.92
   1   6  -6  294.69   10.56
   1   6  -6  294.96   11.28
   1   6  -6  301.47   10.71
   1  -6  -6  289.42   11.20
   1  -6  -6  296.33   12.25
   1  -6  -6  300.03   12.03
   2  -9  -3  103.00    5.12
   4   7   2  126.09    5.44
   4  -7   2  106.39    5.45
   4  -7   2  107.54    5.67
   4  -7   2  120.51    5.80
   4  -7   2  122.11    6.14
   6   1  -5   35.27    3.00
   6   1  -5   37.41    3.00
   6   1  -5   37.46    2.94
   6   1  -5   41.70    2.25
   6  -1  -5   37.79    3.44
   6  -1  -5   38.36    3.22
   6  -1  -5   40.56    3.61
  -1   6   6  290.18   11.49
  -1   6   6  292.13   11.93
  -1  -6   6  277.97   10.80
  -1  -6   6  298.81   10.99
  -1  -6   6  301.03   11.36
  -1  -6   6  301.23   10.96
  -1  -6   6  305.87   11.66
  -1  -6   6  318.76   11.73
  -2   9   3   93.88    5.39
  -2   9   3  105.01    5.12
  -2   9   3  105.48    4.74
  -2  -9   3   94.32    4.89
  -2  -9   3  100.39    5.03
  -2  -9   3  102.33    4.81
  -2  -9   3  103.99    5.34
  -2  -9   3  108.27    4.98
  -4   7  -2  117.02    5.96
  -4   7  -2  125.42    6.26
  -4   7  -2  126.16    5.45
  -4  -7  -2  116.57    5.32
  -4  -7  -2  118.43    5.22
  -4  -7  -2  119.67    5.70
  -4  -7  -2  127.85    5.43
  -6   1   5   34.53    2.92
  -6   1   5   41.54    3.62
  -6  -1   5   32.48    2.83
  -6  -1   5   37.42    2.85
  -6  -1   5   40.69    3.25
   3   9   0  221.88    8.27
   3  -9   0  224.51    9.05
   3  -9   0  226.20    8.23
   3  -9   0  239.69   10.12
  -3   9   0  215.74    8.94
  -3   9   0  218.42    8.79
  -3  -9   0  208.95    9.52
  -3  -9   0  211.41    8.24
  -3  -9   0  220.00    8.11
  -3  -9   0  226.44    9.06
   2   9   2  267.33   11.30
   2   9   2  273.68   10.11
   2  -9   2  269.97   10.96
   2  -9   2  271.29    9.81
   2  -9   2  278.76   11.02
   2  -9   2  279.35   11.19
  -2   9  -2  266.49   10.88
  -2   9  -2  273.59   10.50
  -2   9  -2  276.66    9.60
  -2  -9  -2  256.89   11.67
  -2  -9  -2  279.43    9.99
   0  10   1  167.85    8.13
   0  10   1  170.81    6.49
   0  10   1  175.48    6.43
   0  10  -1  169.69    8.29
   0  10  -1  172.43    5.86
   0  10  -1  177.70    5.68
   0 -10   1  176.26    8.56
   0 -10   1  177.19    7.71
   0 -10   1  185.89    7.85
   0 -10   1  188.84    7.93
   4   6   3  816.36   29.09
   4  -6   3  804.23   26.56
   4  -6   3  810.35   27.64
   4  -6   3  813.42   27.15
   4  -6   3  819.81   27.96
   4  -6   3  851.23   29.67
  -4   6  -3  779.46   26.49
  -4   6  -3  786.19   28.57
  -4   6  -3  799.77   29.13
  -4   6  -3  815.56   28.19
  -4  -6  -3  773.21   27.02
  -4  -6  -3  775.56   28.28
  -4  -6  -3  782.80   29.35
  -4  -6  -3  791.63   27.91
   2   6  -6  104.90    4.87
   2   6  -6  106.37    5.40
   2   6  -6  107.81    5.07
   2   6  -6  110.26    4.95
   2  -6  -6  102.90    5.35
   2  -6  -6  109.33    5.46
   2  -6  -6  109.88    5.84
   6   0   2    0.43    1.20
   6   0   2    2.60    1.08
   6   0   2    6.49    1.62
  -2   6   6  110.31    5.52
  -2   6   6  110.68    5.43
  -2  -6   6  104.52    5.45
  -2  -6   6  110.37    4.57
  -2  -6   6  110.43    4.99
  -2  -6   6  113.59    4.67
  -2  -6   6  114.53    5.32
  -2  -6   6  116.17    5.23
  -6   0  -2    1.62    1.19
  -6   0  -2    3.67    1.40
  -6   0  -2    3.69    1.41
  -6   0  -2    6.92    1.95
   1  10   0    4.15    1.97
   1  10   0    5.48    0.77
   1  10   0   -1.96    0.65
   1 -10   0    8.18    1.72
  -1  10   0    5.70    1.97
  -1  10   0    6.99    1.09
  -1  10   0    9.27    1.28
  -1 -10   0    7.78    1.75
  -1 -10   0    7.93    1.19
   1   5   6    0.87    1.42
   1   5   6    0.88    0.88
   1   5   6   -0.11    0.75
   1  -5   6    0.66    0.98
   1  -5   6    1.31    1.21
   1  -5   6   -0.65    1.20
   1  -5   6   -2.39    1.74
   1  -5   6   -2.50    1.74
  -1   5  -6    0.00    1.29
  -1   5  -6    0.11    0.88
  -1   5  -6   -1.53    1.64
  -1   5  -6   -1.85    1.20
  -1  -5  -6    1.73    1.19
  -1  -5  -6    2.40    1.96
  -1  -5  -6   -1.20    1.09
   3   3  -7  306.22   12.82
   3   3  -7  309.04   11.28
   3   3  -7  317.95   11.97
   3   3  -7  321.45   11.59
   3   7  -5   73.90    3.99
   3   7  -5   76.66    3.75
   3   7  -5   76.91    4.21
   3  -3  -7  303.84   12.37
   3  -3  -7  313.02   12.29
   3  -3  -7  332.35   12.49
   3  -7  -5   77.19    4.37
   3  -7  -5   83.09    5.02
  -3   3   7  303.37   11.68
  -3   3   7  325.63   12.75
  -3   3   7  327.83   12.26
  -3   7   5   75.35    4.31
  -3   7   5   80.30    4.45
  -3  -3   7  298.78   11.65
  -3  -3   7  315.08   11.92
  -3  -3   7  318.50   11.83
  -3  -3   7  335.74   12.82
  -3  -3   7  337.27   12.14
  -3  -7   5   75.43    3.91
  -3  -7   5   76.73    4.13
  -3  -7   5   76.74    3.65
  -3  -7   5   79.57    3.28
  -3  -7   5   80.50    3.24
  -3  -7   5   81.45    4.26
   4   0  -7    0.65    1.19
   4   0  -7    1.08    1.83
   4   0  -7   -0.76    0.43
   4   0  -7   -1.07    1.07
  -4   0   7    0.11    1.32
  -4   0   7    1.62    1.84
  -4   0   7   -0.33    1.43
  -4   0   7   -1.08    1.30
   0   3   7    4.59    1.53
   0   3   7    5.47    1.82
   0   3  -7    3.65    1.40
   0   3  -7    4.93    1.86
   0   3  -7    5.20    1.41
   0   3  -7    5.22    1.41
   0   3  -7    5.37    0.64
   0  -3   7    5.65    1.41
   0  -3   7    5.85    1.73
   0  -3   7    8.58    2.17
   0  -3  -7    1.77    1.55
   0  -3  -7    6.90    2.26
   0  -3  -7    7.20    1.75
   0  -3  -7    7.39    1.52
   6   5  -2  209.63    8.17
   6   5  -2  210.36    7.75
   6   5  -2  219.91    9.19
   6  -5  -2  190.93    9.66
   6  -5  -2  204.52    8.38
   6  -5  -2  229.98    8.83
  -6   5   2  195.72    8.34
  -6   5   2  209.38    7.86
  -6   5   2  210.46    9.80
  -6  -5   2  202.19    8.90
  -6  -5   2  214.64    8.44
   2   6   5   52.74    3.30
   2   6   5   53.76    3.61
   2   6   5   66.23    3.15
   2  -6   5   50.00    3.36
   2  -6   5   52.80    2.97
   2  -6   5   57.88    1.96
   2  -6   5   58.68    3.37
   2  -6   5   59.88    2.11
   2  -6   5   60.91    3.84
   2  -6   5   62.95    4.13
   5   7  -1  253.17    9.00
   5   7  -1  253.69    9.54
   5  -7  -1  245.79   10.59
   5  -7  -1  252.33   10.15
   5  -7  -1  252.78   11.05
   5  -7  -1  255.55    9.78
  -2   6  -5   55.44    3.38
  -2   6  -5   59.11    3.49
  -2   6  -5   64.28    3.97
  -2  -6  -5   54.85    3.93
  -2  -6  -5   54.98    3.68
  -2  -6  -5   57.01    3.05
  -5   7   1  250.79   10.13
  -5   7   1  261.04   11.27
  -5  -7   1  240.96   10.70
  -5  -7   1  244.24   10.94
  -5  -7   1  248.95    8.12
  -5  -7   1  249.94    9.00
  -5  -7   1  251.09    8.16
  -5  -7   1  253.70    8.40
   1  10  -1    4.03    1.96
   1 -10  -1    1.30    1.52
   3   9  -2  146.52    4.94
   3  -9  -2  140.53    6.55
   3  -9  -2  152.77    7.35
   6   1   2  320.48   12.45
   6   1   2  326.97   13.45
   6   1   2  329.32   11.97
   6  -1   2  314.44   12.17
   6  -1   2  330.58   13.27
   6  -1   2  345.44   12.76
  -1  10   1    4.53    1.08
  -1  10   1    5.17    1.65
  -1  10   1   -0.33    1.09
  -1 -10   1    1.21    1.43
  -1 -10   1    2.70    1.40
  -1 -10   1    3.27    1.31
  -1 -10   1    4.38    1.28
  -3   9   2  138.13    6.81
  -3   9   2  145.54    6.68
  -3   9   2  146.21    6.23
  -3  -9   2  136.60    6.25
  -3  -9   2  143.58    6.56
  -3  -9   2  149.20    6.65
  -3  -9   2  149.67    5.09
  -3  -9   2  152.98    7.30
  -6   1  -2  318.84   12.18
  -6   1  -2  325.13   12.01
  -6   1  -2  328.12   13.12
  -6   1  -2  334.57   13.58
  -6  -1  -2  290.99   11.98
  -6  -1  -2  295.93   11.73
  -6  -1  -2  317.31   12.32
  -6  -1  -2  334.01   12.61
   3   8  -4  245.27    9.33
   3   8  -4  260.01    9.75
   3  -8  -4  234.02   10.35
   3  -8  -4  248.22    9.78
   3  -8  -4  248.24    9.61
   3  -8  -4  249.25   10.40
  -3   8   4  231.93    9.69
  -3   8   4  263.99   10.35
  -3  -8   4  233.83    8.97
  -3  -8   4  238.72    9.89
  -3  -8   4  249.69   10.27
  -3  -8   4  249.86    8.28
  -3  -8   4  253.31    8.52
  -3  -8   4  253.85   10.83
  -3  -8   4  257.44    9.24
   1   0   7   20.80    2.29
   1   0   7   24.46    2.49
   1   0   7   27.56    2.92
   6   5  -1    1.82    1.50
   6   5  -1    6.88    0.86
   6   5  -1    7.03    1.62
   6  -5  -1    5.32    1.81
   6  -5  -1    5.43    2.11
   6  -5  -1    7.07    1.55
   6  -5  -1   10.83    2.25
  -1   0  -7   24.18    2.59
  -1   0  -7   24.44    1.63
  -1   0  -7   26.38    2.85
  -1   0  -7   28.95    2.80
  -1   0  -7   29.66    2.50
  -6   5   1    1.86    1.97
  -6   5   1    2.66    1.28
  -6   5   1    5.92    1.83
  -6  -5   1    5.74    1.63
  -6  -5   1    9.66    2.06
   1   9   3  587.30   15.63
   1   9   3  587.95   18.20
   1  -9   3  596.26   21.37
   1  -9   3  605.93   20.15
   1  -9   3  611.96   21.18
   1  -9   3  615.15   21.89
   1  -9   3  627.87   22.13
   4   1  -7   32.78    2.69
   4   1  -7   34.07    2.82
   4   1  -7   36.57    2.80
   4   1  -7   37.91    1.52
   4  -1  -7   34.37    2.69
   4  -1  -7   36.54    3.15
   4  -1  -7   36.87    3.01
  -1   9  -3   -0.77   11.82
  -1   9  -3  574.74   17.25
  -1   9  -3  580.71   15.41
  -1  -9  -3  574.76   21.92
  -1  -9  -3  585.54   20.35
  -4   1   7   35.15    3.14
  -4   1   7   35.78    2.82
  -4   1   7   36.64    3.08
  -4   1   7   39.95    3.30
  -4  -1   7   33.13    3.03
  -4  -1   7   36.59    2.97
  -4  -1   7   39.09    3.25
  -4  -1   7   42.47    3.08
   5   6  -4  249.44   10.58
   5   6  -4  263.08    9.66
   5   6  -4  269.83   10.24
   5   6  -4  277.37    9.26
   5   7  -2    3.35    1.84
   5   7  -2    3.56    0.86
   5   7  -2    3.64    1.18
   5  -6  -4  264.14   10.68
   5  -6  -4  264.47   10.64
   5  -6  -4  287.54   10.83
   5  -6  -4  288.71   11.38
   5  -7  -2    7.06    2.06
   5  -7  -2    8.07    1.94
   5  -7  -2    8.56    1.89
  -5   6   4  256.77   11.37
  -5   7   2    4.52    1.40
  -5   7   2    4.90    1.81
  -5  -6   4  257.83    8.92
  -5  -6   4  258.89   10.63
  -5  -6   4  267.68   10.65
  -5  -6   4  268.21   10.34
  -5  -7   2    3.92    0.33
  -5  -7   2    3.92    1.42
  -5  -7   2    4.02    0.33
  -5  -7   2    4.25    0.98
  -5  -7   2    8.22    1.30
   1   7   5    7.33    1.42
   1   7   5    9.26    1.87
   1  -7   5    5.98    1.96
   1  -7   5    6.39    1.08
   1  -7   5    6.58    1.43
   1  -7   5    7.18    1.96
   1  -7   5    7.27    2.06
   1  -7   5    7.61    0.87
  -1   7  -5    6.39    1.73
  -1   7  -5    7.38    2.14
  -1   7  -5    7.59    1.32
  -1  -7  -5    4.31    1.94
  -1  -7  -5    5.87    1.63
  -1  -7  -5    9.22    1.41
   1   1   7    0.65    1.83
   1   1   7    3.81    1.42
   1   1   7   -1.40    1.51
   1  -1   7    1.09    1.20
   1  -1   7   -0.22    1.30
   1  -1   7   -2.39    1.63
   6   2  -5    0.76    1.41
   6   2  -5    0.97    0.97
   6   2  -5   -0.54    1.07
   6   2  -5   -0.64    1.71
   6  -2  -5    2.47    2.04
   6  -2  -5    3.18    2.08
   6  -2  -5    4.52    1.94
   6  -2  -5   -0.99    0.66
  -1   1  -7    0.54    1.73
  -1   1  -7    1.19    0.54
  -1   1  -7    1.53    1.86
  -1   1  -7    2.80    1.94
  -1   1  -7    3.91    1.85
  -1  -1  -7    0.66    0.99
  -1  -1  -7    1.63    1.30
  -1  -1  -7    1.94    1.94
  -1  -1  -7    3.72    1.53
  -6   2   5    0.22    1.65
  -6   2   5   -1.30    1.30
  -6  -2   5    0.87    1.20
  -6  -2   5    2.06    1.52
  -6  -2   5    2.16    1.62
   4   0   5    1.52    1.30
   4   0   5    2.27    1.30
   4   0   5   -2.08    1.65
  -4   0  -5    0.22    0.75
  -4   0  -5    1.73    1.94
  -4   0  -5   -0.22    1.51
  -4   0  -5   -1.84    1.19
   0   6   6   19.52    2.41
   0   6   6   29.73    2.50
   0   6  -6   22.29    2.36
   0   6  -6   23.29    2.17
   0   6  -6   24.46    2.39
   0   6  -6   25.66    1.97
   0  -6   6   16.85    2.28
   0  -6   6   21.49    2.39
   0  -6   6   22.15    1.31
   0  -6   6   23.40    1.74
   0  -6   6   25.67    2.18
   0  -6   6   26.76    2.51
   0  -6  -6   22.59    2.72
   0  -6  -6   26.51    2.17
   0  -6  -6   28.42    2.91
   6   4  -4    0.75    1.50
   6   4  -4    1.73    0.43
   6   4  -4    3.11    1.50
   6   4  -4    3.46    1.95
   6  -4  -4    0.54    1.29
   6  -4  -4    0.66    1.21
   6  -4  -4    1.29    1.51
   6  -4  -4    4.08    2.32
  -6   4   4    6.67    2.26
  -6   4   4   -1.32    1.54
  -6  -4   4    1.86    0.98
  -6  -4   4    2.26    1.51
  -6  -4   4   -2.49    1.84
   1  10   1   96.69    6.03
   1  10   1  105.03    4.19
   1  10   1  105.66    4.25
   1 -10   1  105.07    4.15
   1 -10   1  109.35    5.56
   1 -10   1  110.83    5.41
   1 -10   1  111.33    5.68
   2   4  -7  438.48   16.06
   2   4  -7  438.70   16.71
   2   4  -7  445.24   16.28
   2   4  -7  450.13   16.83
   2   4  -7  452.32   15.84
   2  -4  -7  432.09   16.91
   2  -4  -7  450.61   16.47
   2  -4  -7  455.52   17.00
   2  -4  -7  468.36   16.40
   5   5  -5  167.37    7.78
   5   5  -5  176.42    7.42
   5   5  -5  182.79    7.13
   5   5  -5  187.92    6.70
   5  -5  -5  163.24    7.49
   5  -5  -5  180.08    8.64
   5  -5  -5  184.22    7.73
   5  -5  -5  188.64    7.06
  -1  10  -1   98.42    4.04
  -1  10  -1   99.39    5.78
  -1 -10  -1  100.60    5.15
  -1 -10  -1  102.62    4.36
  -2   4   7  445.46   16.53
  -2   4   7  446.34   18.31
  -2   4   7  457.36   16.36
  -2  -4   7  429.02   16.94
  -2  -4   7  430.98   15.52
  -2  -4   7  440.00   16.06
  -2  -4   7  457.53   17.20
  -2  -4   7  476.96   17.38
  -5   5   5  168.85    9.44
  -5   5   5  178.86    8.25
  -5  -5   5  176.76    6.12
  -5  -5   5  177.96    7.59
  -5  -5   5  180.35    7.99
  -5  -5   5  187.34    6.63
  -5  -5   5  194.83    8.37
   5   3  -6  150.52    8.13
   5   3  -6  166.39    7.50
   5   3  -6  170.56    7.41
   5   3  -6  177.29    6.92
   5  -3  -6  161.33    7.30
   5  -3  -6  170.16    7.62
   5  -3  -6  171.13    6.84
   5  -3  -6  181.35    7.69
  -5   3   6  172.42    7.80
  -5   3   6  183.34    7.82
  -5   3   6  183.54    7.62
  -5  -3   6  162.72    8.04
  -5  -3   6  177.95    7.52
  -5  -3   6  181.90    6.96
  -5  -3   6  191.95    7.51
   1   4  -7   94.93    4.30
   1   4  -7   95.03    5.29
   1   4  -7   98.52    4.67
   1   4  -7  102.93    4.80
   1   4  -7  105.47    5.16
   1  -4  -7   90.95    5.06
   1  -4  -7   94.92    4.66
   1  -4  -7   99.81    5.21
   1  -4  -7  104.68    5.32
  -1   4   7   96.59    5.18
  -1   4   7  101.54    5.32
  -1   4   7  112.30    5.39
  -1  -4   7   86.64    5.11
  -1  -4   7   93.80    4.19
  -1  -4   7   99.64    5.66
  -1  -4   7  105.62    5.10
   5   4   3    0.43    0.86
   5   4   3    0.44    1.74
   5   4   3    0.65    0.54
   5  -4   3    1.31    0.76
   5  -4   3    1.41    1.63
   5  -4   3    2.59    1.73
   5  -4   3   -0.22    2.10
   5  -4   3   -2.17    1.74
  -5   4  -3    0.86    1.51
  -5   4  -3    1.31    0.98
  -5   4  -3    1.85    0.65
  -5   4  -3   -0.54    1.31
  -5   4  -3   -0.98    1.63
  -5  -4  -3    0.98    1.42
  -5  -4  -3    1.30    1.09
  -5  -4  -3    2.93    1.73
  -5  -4  -3   -0.76    0.87
   4   1   5  403.12   16.69
   4   1   5  417.02   14.96
   4   1   5  423.90   15.06
   4  -1   5  391.52   14.64
   4  -1   5  398.97   15.81
   4  -1   5  404.30   16.08
  -4   1  -5  379.39   14.85
  -4   1  -5  381.47   14.17
  -4   1  -5  381.55   13.53
  -4   1  -5  407.94   14.97
  -4  -1  -5  372.52   14.83
  -4  -1  -5  401.98   14.07
  -4  -1  -5  404.46   14.97
   4   8  -3  552.83   19.34
   4   8  -3  575.06   20.15
   4  -8  -3  550.55   21.24
   4  -8  -3  569.42   20.37
   4  -8  -3  577.43   21.01
   7   0  -2    0.22    1.08
   7   0  -2   -0.22    0.86
   7   0  -2   -0.87    1.31
   7   0  -2   -4.08    1.72
  -4   8   3  561.46   20.44
  -4  -8   3  548.06   21.11
  -4  -8   3  555.26   18.94
  -4  -8   3  559.16   21.87
  -4  -8   3  574.71   19.50
  -4  -8   3  578.14   21.16
  -7   0   2    0.43    1.19
  -7   0   2    0.54    1.41
  -7   0   2   -2.25    1.72
   5   7   0   20.11    1.93
   5  -7   0   15.96    2.62
   5  -7   0   18.43    2.25
   5  -7   0   18.92    2.34
   5  -7   0   20.02    2.45
   6   2   2   19.07    2.28
   6   2   2   26.24    2.06
   6   2   2   26.39    1.95
   6   2   2   30.83    3.03
   6  -2   2   26.97    2.37
   6  -2   2   28.61    2.18
   6  -2   2   31.94    2.39
  -5   7   0   17.24    2.48
  -5   7   0   18.29    2.23
  -5  -7   0   17.34    1.73
  -5  -7   0   20.42    1.20
  -5  -7   0   21.09    2.62
  -5  -7   0   21.36    2.39
  -6   2  -2   16.27    2.39
  -6   2  -2   23.00    2.39
  -6   2  -2   24.81    2.05
  -6   2  -2   27.27    2.18
  -6  -2  -2   24.89    1.85
  -6  -2  -2   25.47    2.38
  -6  -2  -2   31.16    2.93
   2   4   6    2.73    2.07
   2   4   6    3.18    1.10
   2   4   6    3.64    1.28
   2  -4   6    1.42    1.53
   2  -4   6    1.63    1.30
   2  -4   6    2.30    0.66
   2  -4   6    4.45    2.06
  -2   4  -6    1.64    1.42
  -2   4  -6    1.93    1.50
  -2   4  -6    4.16    1.75
  -2   4  -6    5.45    2.07
  -2  -4  -6    1.09    1.09
  -2  -4  -6    3.93    1.53
  -2  -4  -6    6.16    1.95
   6   4   1   61.60    2.78
   6   4   1   62.55    4.01
   6   4   1   62.93    2.47
   6   4   1   63.63    2.61
   6   4   1   66.03    3.87
   6  -4   1   55.40    3.64
   6  -4   1   67.29    3.99
   6  -4   1   67.81    4.00
   6  -4   1   71.79    4.19
  -6   4  -1   61.29    3.50
  -6   4  -1   62.71    3.80
  -6   4  -1   67.83    4.31
  -6  -4  -1   56.24    3.69
  -6  -4  -1   60.77    3.80
  -6  -4  -1   61.87    2.83
   3   9   1   29.82    2.17
   3  -9   1   24.71    3.12
   3  -9   1   25.06    3.09
   3  -9   1   25.71    2.04
  -3   9  -1   21.04    2.48
  -3   9  -1   24.70    2.03
  -3   9  -1   26.36    2.41
  -3  -9  -1   24.05    1.73
  -3  -9  -1   26.26    2.51
  -3  -9  -1   27.26    1.53
  -3  -9  -1   29.34    2.63
   4   2  -7  115.68    4.12
   4   2  -7  121.93    5.64
   4   2  -7  124.00    6.03
   4   2  -7  124.17    5.71
   4   5  -6    3.34    1.29
   4   5  -6    4.30    1.29
   4   5  -6    5.39    1.51
   4   8   1   83.88    4.21
   4  -2  -7  100.64    6.11
   4  -2  -7  117.51    6.13
   4  -2  -7  118.54    5.37
   4  -5  -6    5.20    1.77
   4  -5  -6    6.48    2.42
   4  -5  -6    6.85    2.03
   4  -8   1   86.12    5.45
   4  -8   1   86.32    5.00
   4  -8   1   87.92    4.29
   4  -8   1   88.64    4.34
  -4   2   7  107.56    5.61
  -4   2   7  125.07    6.17
  -4   2   7  130.32    6.74
  -4   2   7  133.40    6.39
  -4   5   6    4.40    2.09
  -4   5   6    5.74    2.06
  -4   8  -1   83.65    4.39
  -4   8  -1   86.93    4.97
  -4   8  -1   94.23    4.60
  -4  -2   7  110.58    5.62
  -4  -2   7  117.68    5.38
  -4  -2   7  121.97    6.18
  -4  -2   7  123.83    6.29
  -4  -2   7  127.72    5.64
  -4  -5   6    3.80    1.20
  -4  -5   6    3.80    1.41
  -4  -5   6    4.12    1.41
  -4  -5   6    4.45    0.76
  -4  -5   6    6.62    1.52
  -4  -5   6    7.25    1.43
  -4  -8  -1   65.73    4.67
  -4  -8  -1   86.56    4.68
  -4  -8  -1   87.33    4.71
  -4  -8  -1   90.39    3.81
   6   5  -3  215.11    8.59
   6   5  -3  227.94    8.29
   6   5  -3  235.05    9.95
   6  -5  -3  226.36    9.25
   6  -5  -3  229.33   10.10
   6  -5  -3  238.32    9.57
  -6   5   3  211.06    9.43
  -6   5   3  218.85    8.50
  -6   5   3  240.29    9.97
  -6  -5   3  228.15    8.54
  -6  -5   3  231.07   10.73
  -6  -5   3  245.25    9.71
   7   1  -2   98.27    4.95
   7   1  -2  100.19    4.54
   7   1  -2  102.72    5.12
   7   1  -2  106.44    4.44
   7  -1  -2   95.92    4.84
   7  -1  -2  104.33    5.37
   7  -1  -2  105.52    4.99
   7  -1  -2  109.66    5.27
  -7   1   2   89.10    5.24
  -7   1   2   89.54    4.32
  -7   1   2   90.33    5.68
  -7  -1   2   93.07    5.49
  -7  -1   2   98.96    4.65
  -7  -1   2  105.38    5.53
   7   0  -1  401.22   15.71
   7   0  -1  432.20   16.05
   7   0  -1  453.61   14.86
  -7   0   1  402.95   15.42
  -7   0   1  413.05   14.84
  -7   0   1  425.23   18.00
   1   2   7    0.11    1.29
   1   2   7    0.22    1.96
   1   2   7   -0.11    1.61
   1  -2   7    1.30    1.41
   1  -2   7    1.31    1.74
   1  -2   7   -0.22    1.63
  -1   2  -7    1.63    1.63
  -1   2  -7    2.30    1.21
  -1   2  -7   -0.22    0.32
  -1   2  -7   -0.43    1.83
  -1   2  -7   -0.54    1.20
  -1  -2  -7    0.75    1.40
  -1  -2  -7    1.30    1.20
  -1  -2  -7   -0.77    1.42
   6   5   0  204.16    9.41
   6   5   0  206.07    8.79
   6   5   0  214.38    7.23
   6  -5   0  182.90    9.74
   6  -5   0  208.28    8.89
   6  -5   0  215.66    9.34
   6  -5   0  218.52    8.68
  -6   5   0  195.10    8.32
  -6   5   0  207.56    8.55
  -6   5   0  213.20    9.30
  -6  -5   0  190.44    8.82
  -6  -5   0  201.11    6.78
  -6  -5   0  213.01    9.23
   3   6  -6   10.87    1.83
   3   6  -6   10.96    1.83
   3   6  -6   12.49    1.51
   3  -6  -6    9.12    2.00
   3  -6  -6   11.11    1.82
  -3   6   6   11.57    2.49
  -3   6   6   14.16    2.10
  -3  -6   6   13.67    1.52
  -3  -6   6   14.88    1.96
  -3  -6   6   15.75    1.53
  -3  -6   6   16.99    2.18
  -3  -6   6   17.15    1.63
  -3  -6   6   17.28    1.96
   0  10   2   51.26    2.94
   0  10   2   52.89    2.86
   0  10   2   56.07    3.97
   0  10  -2   54.63    4.35
   0 -10   2   49.09    3.44
   0 -10   2   50.06    3.95
   0 -10   2   54.00    3.63
   0 -10   2   54.50    3.80
   3   0   6    0.00    0.97
   3   0   6    1.95    1.30
   3   0   6   -4.05    1.75
  -3   0  -6    0.65    0.65
  -3   0  -6   -0.54    1.19
  -3   0  -6   -0.99    0.99
  -3   0  -6   -1.41    1.30
  -3   0  -6   -1.62    1.84
   1 -10  -2   64.30    4.46
  -1  10   2   63.83    4.19
  -1  10   2   64.74    3.48
  -1  10   2   66.55    3.29
  -1 -10   2   55.26    3.73
  -1 -10   2   60.28    3.82
  -1 -10   2   61.22    4.18
  -1 -10   2   63.20    3.76
  -1 -10   2   70.17    3.81
   5   0   4    0.22    1.19
   5   0   4    1.53    1.31
   5   0   4   -2.93    1.09
  -5   0  -4    0.33    1.30
  -5   0  -4    0.75    1.08
  -5   0  -4    0.76    1.08
  -5   0  -4   -4.32    1.94
   7   1  -1   18.36    1.74
   7   1  -1   18.89    1.41
   7   1  -1   19.36    2.61
   7   1  -1   22.01    2.68
   7  -1  -1   16.22    2.15
   7  -1  -1   20.10    1.95
   7  -1  -1   21.34    2.19
  -7   1   1   13.40    2.40
  -7   1   1   15.14    1.95
  -7   1   1   19.87    2.36
  -7  -1   1   14.89    2.05
  -7  -1   1   16.22    2.38
  -7  -1   1   24.66    2.27
   4   5   4  324.56   12.93
   4   5   4  325.34   11.05
   4  -5   4  320.79   11.34
   4  -5   4  321.29   12.81
   4  -5   4  327.72   12.68
   4  -5   4  332.71   12.73
   4  -5   4  339.74   13.16
   7   0  -3   19.68    2.84
   7   0  -3   23.51    3.01
   7   0  -3   24.77    1.82
   7   0  -3   30.34    2.81
  -4   5  -4  311.04   12.47
  -4   5  -4  326.26   12.47
  -4   5  -4  334.78   13.35
  -4  -5  -4  303.07   12.91
  -4  -5  -4  306.80   12.38
  -4  -5  -4  339.16   11.50
  -4  -5  -4  347.22   13.59
  -7   0   3   20.83    2.79
  -7   0   3   24.16    2.94
  -7   0   3   27.31    1.84
   5   7  -3   49.94    2.78
   5   7  -3   52.43    2.81
   5   7  -3   52.56    3.56
   5  -7  -3   48.76    3.13
   5  -7  -3   52.43    3.36
   5  -7  -3   54.07    3.68
  -5   7   3   49.47    3.33
  -5  -7   3   43.23    2.80
  -5  -7   3   49.06    2.83
  -5  -7   3   49.38    1.96
  -5  -7   3   49.98    3.59
   3   5   5    0.00    1.20
   3   5   5    0.53    0.86
   3   5   5    1.64    1.09
   3  -5   5    0.76    0.98
   3  -5   5    0.98    1.63
   3  -5   5    3.85    2.09
   3  -5   5   -0.22    1.20
  -3   5  -5    0.76    1.42
  -3   5  -5    0.87    1.41
  -3   5  -5    1.18    1.83
  -3  -5  -5    0.22    0.65
  -3  -5  -5    1.84    1.19
  -3  -5  -5   -0.54    1.20
   4   2   5  152.95    7.57
   4   2   5  156.75    6.70
   4   2   5  162.55    6.39
   4  -2   5  136.83    7.67
   4  -2   5  166.01    7.06
   4  -2   5  166.59    7.81
  -4   2  -5  144.96    5.23
  -4   2  -5  145.59    7.13
  -4   2  -5  146.86    6.95
  -4   2  -5  158.08    6.94
  -4  -2  -5  139.55    6.09
  -4  -2  -5  146.40    6.71
  -4  -2  -5  153.29    7.16
   3   1   6  122.71    6.68
   3   1   6  136.24    5.96
   3   1   6  141.07    6.28
   3  -1   6  124.45    5.97
   3  -1   6  136.55    6.36
   3  -1   6  137.06    6.18
  -3   1  -6  122.60    6.17
  -3   1  -6  125.94    6.14
  -3   1  -6  131.24    4.52
  -3   1  -6  135.89    6.90
  -3   1  -6  143.85    7.18
  -3  -1  -6  124.42    5.91
  -3  -1  -6  126.32    5.23
  -3  -1  -6  139.71    7.40
  -3  -1  -6  140.37    6.37
   2  10  -1   35.62    1.50
   2  10  -1   36.43    1.52
   2 -10  -1   32.34    2.30
   2 -10  -1   37.52    3.13
   5   1   4   17.14    2.17
   5   1   4   18.81    2.30
   5   1   4   22.95    2.06
   5  -1   4   13.00    2.08
   5  -1   4   18.87    1.52
   5  -1   4   21.48    2.17
   5  -1   4   26.30    2.61
  -2  10   1   33.00    2.75
  -2  10   1   36.39    2.30
  -2  10   1   40.16    2.47
  -2 -10   1   32.87    2.95
  -2 -10   1   35.65    3.06
  -2 -10   1   37.44    2.57
  -2 -10   1   39.03    2.51
  -5   1  -4   14.10    2.06
  -5   1  -4   15.59    2.17
  -5   1  -4   20.90    1.62
  -5   1  -4   21.22    2.38
  -5  -1  -4   14.87    1.74
  -5  -1  -4   16.61    2.16
  -5  -1  -4   19.07    2.17
  -5  -1  -4   19.40    1.72
   2  10   0    1.63    2.82
   2  10   0  172.84    7.86
   2  10   0  175.05    4.65
   2 -10   0  157.99    6.33
   2 -10   0  167.43    8.43
   2 -10   0  174.29    7.74
  -2  10   0  175.08    5.02
  -2  10   0  178.26    6.70
  -2 -10   0  134.36    7.54
  -2 -10   0  164.98    7.66
  -2 -10   0  174.17    6.64
   1   8  -5    0.54    0.65
   1   8  -5    2.03    1.71
   1   8  -5    2.16    1.19
   1   8  -5    5.87    1.52
   1  -8  -5    1.17    1.38
   1  -8  -5   -0.65    1.62
  -1   8   5    2.16    1.84
  -1   8   5    2.42    1.98
  -1   8   5    2.97    1.43
  -1  -8   5    1.09    0.98
  -1  -8   5    2.04    1.29
  -1  -8   5    2.28    0.65
  -1  -8   5    2.92    0.76
  -1  -8   5    3.48    0.87
  -1  -8   5    3.70    1.85
  -1  -8   5    4.35    1.74
   6   3  -5    5.25    1.82
   6   3  -5    6.40    2.17
   6   3  -5    8.57    1.61
   6   3  -5   10.48    1.19
   6  -3  -5    8.07    1.94
   6  -3  -5    8.68    1.87
   6  -3  -5   10.10    1.32
   6  -3  -5   12.69    1.94
  -6   3   5    8.67    1.87
  -6   3   5    9.41    1.95
  -6  -3   5    8.07    1.42
  -6  -3   5    8.57    2.28
  -6  -3   5    9.72    1.94
   7   1  -3   29.65    3.05
   7   1  -3   31.78    2.68
   7   1  -3   34.83    1.94
   7   1  -3   35.51    2.69
   7  -1  -3   31.35    3.51
   7  -1  -3   35.00    3.11
   7  -1  -3   37.96    3.14
  -7   1   3   27.41    2.62
  -7   1   3   28.09    3.11
  -7   1   3   33.62    2.16
  -7  -1   3   30.80    3.15
  -7  -1   3   31.89    2.05
  -7  -1   3   32.89    3.01
   3   4  -7    8.86    1.19
   3   4  -7    9.58    1.83
   3   4  -7    9.92    1.51
   3   4  -7   12.50    2.05
   3  -4  -7    7.40    2.15
   3  -4  -7    7.51    1.82
   3  -4  -7    8.04    1.87
  -3   4   7    8.08    2.44
  -3   4   7   10.90    2.59
  -3   4   7   11.30    1.96
  -3  -4   7    4.73    1.32
  -3  -4   7    5.33    1.63
  -3  -4   7    6.92    1.73
  -3  -4   7    8.90    1.41
  -3  -4   7    9.08    1.75
   3  -9  -3    0.88    1.53
   3  -9  -3   -0.43    1.41
  -3   9   3    1.19    1.63
  -3   9   3   -0.66    1.75
  -3  -9   3    0.22    0.97
  -3  -9   3    1.30    1.20
  -3  -9   3    1.71    1.18
  -3  -9   3    2.73    0.98
  -3  -9   3    7.06    2.06
   7   2  -2   15.86    2.50
   7   2  -2   17.58    1.09
   7   2  -2   17.93    2.04
   7   2  -2   22.69    1.94
   7  -2  -2   17.29    2.36
   7  -2  -2   19.79    2.31
   7  -2  -2   20.12    2.03
  -7   2   2   14.22    2.63
  -7   2   2   16.47    2.46
  -7   2   2   19.95    1.94
  -7  -2   2   13.84    2.59
  -7  -2   2   17.63    1.73
  -7  -2   2   19.73    2.70
   1   9  -4   10.89    1.60
   1  -9  -4    7.48    1.52
   1  -9  -4   12.20    1.80
  -1   9   4    5.83    1.87
  -1   9   4    8.82    1.98
  -1   9   4    9.43    1.73
  -1  -9   4    9.27    1.60
  -1  -9   4    9.50    1.75
  -1  -9   4    9.99    1.85
  -1  -9   4   10.20    1.52
  -1  -9   4   15.80    2.29
   0   4   7   33.80    2.68
   0   4   7   34.06    3.51
   0   4  -7   30.07    3.01
   0   4  -7   32.65    2.61
   0   4  -7   34.08    1.52
   0   4  -7   36.95    3.36
   0   4  -7   38.48    2.85
   0  -4   7   31.11    3.25
   0  -4   7   32.70    2.61
   0  -4   7   42.28    3.37
   0  -4  -7   29.00    3.23
   0  -4  -7   29.89    2.39
   0  -4  -7   30.29    3.27
   3   8   3  268.81   10.63
   3   8   3  273.71   10.74
   3  -8   3  261.94   10.49
   3  -8   3  262.76   10.43
   3  -8   3  280.57   11.48
   3  -8   3  281.32   12.94
   3  -8   3  298.91   12.02
  -3   8  -3  267.47   11.06
  -3   8  -3  272.21   11.71
  -3   8  -3  285.89   10.61
  -3  -8  -3  269.48   10.98
  -3  -8  -3  280.22   11.00
  -3  -8  -3  281.54   10.97
  -3  -8  -3  282.67    9.19
   5   6   2    6.60    1.84
   5  -6   2    8.49    1.98
   5  -6   2    8.67    1.93
   5  -6   2   11.08    1.66
   5  -6   2   11.76    2.37
  -5   6  -2    6.77    1.09
  -5   6  -2    9.66    2.39
  -5   6  -2   11.12    1.83
  -5  -6  -2    6.30    0.98
  -5  -6  -2    7.69    1.52
  -5  -6  -2   10.83    2.08
  -5  -6  -2   14.22    1.85
   2   8  -5  113.88    5.46
   2   8  -5  116.64    5.74
   2  -8  -5  121.32    5.54
  -2   8   5  122.10    5.53
  -2   8   5  133.33    5.97
  -2  -8   5  113.84    4.34
  -2  -8   5  118.49    5.48
  -2  -8   5  118.89    4.33
  -2  -8   5  121.11    5.96
  -2  -8   5  122.39    5.57
  -2  -8   5  123.03    5.33
  -2  -8   5  124.36    5.87
   7   2  -1   47.43    3.22
   7   2  -1   47.43    3.69
   7   2  -1   49.59    2.29
   7   2  -1   49.72    2.70
   7  -2  -1   39.53    3.41
   7  -2  -1   40.38    2.90
   7  -2  -1   54.60    3.12
  -7   2   1   39.35    3.28
  -7   2   1   39.57    2.81
  -7   2   1   46.93    3.43
  -7  -2   1   43.85    3.46
  -7  -2   1   44.53    2.81
  -7  -2   1   52.01    3.68
   6   3   2    8.99    1.52
   6   3   2    9.95    1.73
   6   3   2   10.30    1.08
   6   3   2   10.88    1.40
   6  -3   2    5.67    1.20
   6  -3   2    7.97    2.15
   6  -3   2   10.75    2.06
  -6   3  -2    7.43    1.64
  -6   3  -2    8.23    2.17
  -6   3  -2    8.91    1.85
  -6   3  -2    9.48    1.83
  -6  -3  -2    8.36    2.06
  -6  -3  -2    8.89    1.30
  -6  -3  -2   10.18    1.73
  -6  -3  -2   10.46    1.31
   4   3  -7   15.70    2.37
   4   3  -7   16.38    1.83
   4   3  -7   18.29    2.27
   4  -3  -7    9.98    2.36
   4  -3  -7   14.06    2.25
   4  -3  -7   21.12    2.30
  -4   3   7    9.14    1.98
  -4   3   7   13.18    2.59
  -4   3   7   14.91    2.29
  -4  -3   7   11.38    2.06
  -4  -3   7   11.39    1.84
  -4  -3   7   12.69    1.75
  -4  -3   7   15.08    1.87
  -4  -3   7   16.26    2.06
   0   9   4    8.83    1.88
   0   9   4    9.32    2.08
   0   9   4   11.14    1.62
   0   9  -4    8.11    1.60
   0   9  -4    9.08    2.27
   0   9  -4   11.11    0.87
   0  -9   4    8.91    1.74
   0  -9   4    9.73    0.75
   0  -9   4   10.37    2.03
   0  -9   4   10.74    1.52
   0  -9   4   10.86    1.74
   0  -9   4   11.19    2.08
   0  -9  -4    9.52    1.51
   0  -9  -4    9.88    1.38
   3   2   6  150.41    5.80
   3   2   6  163.53    7.66
   3   2   6  163.78    6.38
   3   2   6  168.45    7.12
   3  -2   6  156.29    7.13
   3  -2   6  161.24    6.94
   3  -2   6  169.20    7.92
  -3   2  -6  145.74    7.06
  -3   2  -6  152.68    6.81
  -3   2  -6  161.73    7.33
  -3   2  -6  166.11    7.83
  -3  -2  -6  140.19    6.01
  -3  -2  -6  150.88    7.33
  -3  -2  -6  160.01    7.02
  -3  -2  -6  163.27    7.30
   2   8   4   62.99    4.05
   2   8   4   64.93    3.74
   2  -8   4   59.37    4.34
   2  -8   4   65.79    4.66
   2  -8   4   68.02    3.97
   2  -8   4   73.00    3.32
   2  -8   4   76.27    4.57
  -2   8  -4   65.49    4.17
  -2   8  -4   68.81    4.01
  -2   8  -4   73.64    3.49
  -2  -8  -4   61.83    3.68
  -2  -8  -4   66.65    3.16
  -2  -8  -4   68.59    3.92
   0   8   5  111.20    5.85
   0   8   5  115.31    5.49
   0   8   5  130.73    5.74
   0   8  -5   87.87    4.60
   0   8  -5  117.98    5.67
   0   8  -5  119.36    5.30
   0  -8   5  113.30    5.69
   0  -8   5  116.01    5.52
   0  -8   5  116.56    5.98
   0  -8   5  117.68    5.44
   0  -8   5  119.00    6.41
   0  -8   5  120.09    4.97
   0  -8  -5  114.30    5.04
   0  -8  -5  117.53    6.18
   1  10   2   26.73    2.20
   1  10   2   32.87    3.08
   1  10   2   33.17    2.28
   1 -10   2   24.32    2.77
   1 -10   2   27.89    3.09
   1 -10   2   28.44    1.63
   1 -10   2   28.90    2.71
   1 -10   2   35.64    3.11
  -1  10  -2   23.14    2.72
  -1  10  -2   32.31    1.51
  -1 -10  -2   32.63    2.17
   5   2   4   12.98    1.95
   5   2   4   13.24    2.41
   5   2   4   17.09    1.62
   5  -2   4   10.43    2.17
   5  -2   4   10.75    1.09
   5  -2   4   12.15    2.06
   5  -2   4   15.48    1.96
  -5   2  -4   12.11    1.84
  -5   2  -4   14.37    1.42
  -5   2  -4   16.05    2.60
  -5   2  -4   16.82    2.60
  -5  -2  -4   12.91    0.98
  -5  -2  -4   13.11    1.95
  -5  -2  -4   14.29    1.73
  -5  -2  -4   15.85    1.85
   5   4  -6  155.41    7.79
   5   4  -6  165.69    7.07
   5   4  -6  167.29    7.09
   5   4  -6  171.64    7.25
   5  -4  -6  158.64    7.30
   5  -4  -6  161.12    7.50
   5  -4  -6  171.28    6.61
   5  -4  -6  171.46    7.96
  -5   4   6  159.48    7.63
  -5   4   6  175.57    7.93
  -5  -4   6  156.78    7.29
  -5  -4   6  159.54    6.96
  -5  -4   6  163.36    7.17
  -5  -4   6  171.78    6.95
   7   0   0   -0.11    0.98
   7   0   0   -0.54    1.93
   7   0   0   -0.65    1.20
  -7   0   0    0.76    1.30
  -7   0   0   -0.11    1.19
  -7   0   0   -0.87    1.08
   1   3   7   50.38    3.93
   1   3   7   57.82    3.22
   1   3   7   62.97    4.08
   1  -3   7   55.16    3.90
   1  -3   7   62.30    3.58
   1  -3   7   62.75    3.71
   3   7   4   11.72    2.19
   3   7   4   12.16    1.64
   3  -7   4   11.37    2.52
   3  -7   4   14.41    1.22
   3  -7   4   14.67    2.28
   3  -7   4   15.13    1.82
   3  -7   4   15.39    2.49
  -1   3  -7   55.49    3.48
  -1   3  -7   56.55    3.92
  -1   3  -7   58.22    3.98
  -1   3  -7   67.87    4.06
  -1  -3  -7   52.97    3.78
  -1  -3  -7   53.24    4.27
  -1  -3  -7   54.09    3.38
  -3   7  -4   12.95    2.03
  -3   7  -4   15.40    1.84
  -3   7  -4   16.30    2.61
  -3  -7  -4   13.39    1.96
  -3  -7  -4   15.81    1.09
  -3  -7  -4   17.67    2.17
   7   2  -3  326.73   13.62
   7   2  -3  342.04   11.37
   7   2  -3  348.93   12.80
   7   2  -3  362.87   15.02
   7   2  -3  366.73   12.42
   7  -2  -3  330.01   13.76
   7  -2  -3  354.72   14.97
   7  -2  -3  365.12   13.65
  -7   2   3  334.02   13.59
  -7   2   3  350.41   12.39
  -7   2   3  355.54   14.91
  -7  -2   3  341.23   13.10
  -7  -2   3  362.53   13.44
  -7  -2   3  375.18   15.30
   2  -9  -4   12.75    1.81
   2 -10  -2  302.42   13.02
  -2   9   4   14.72    2.42
  -2   9   4   14.88    2.32
  -2   9   4   17.39    1.96
  -2  -9   4   12.61    1.96
  -2  -9   4   13.41    1.70
  -2  -9   4   14.55    1.63
  -2  -9   4   16.92    2.07
  -2  -9   4   17.58    1.85
  -2  10   2  278.73   10.65
  -2  10   2  289.62   12.01
  -2  10   2  292.95   10.41
  -2 -10   2  282.77   11.22
  -2 -10   2  285.72   12.91
  -2 -10   2  288.32   11.70
  -2 -10   2  292.49   11.73
  -2 -10   2  305.45   11.73
   2  10   1   41.22    2.41
   2  10   1   43.99    3.28
   2 -10   1   41.10    2.28
   2 -10   1   41.72    3.75
   2 -10   1   42.67    3.74
  -2  10  -1   39.00    2.95
  -2  10  -1   45.34    2.25
  -2 -10  -1   38.79    2.40
  -2 -10  -1   42.48    3.39
  -2 -10  -1   48.18    2.49
   5   7   1   56.00    3.23
   5  -7   1   53.26    3.23
   5  -7   1   56.90    4.28
   5  -7   1   59.04    3.85
   5  -7   1   59.48    3.53
   7   1   0   66.36    4.19
   7   1   0   71.69    3.70
   7   1   0   75.69    4.13
   7  -1   0   60.26    4.08
   7  -1   0   68.23    4.26
   7  -1   0   70.52    3.69
  -5   7  -1   48.66    3.39
  -5   7  -1   61.48    4.22
  -5   7  -1   62.43    3.64
  -5  -7  -1   56.99    3.69
  -5  -7  -1   58.85    3.83
  -5  -7  -1   59.51    2.83
  -5  -7  -1   60.14    3.58
  -7   1   0   60.51    4.42
  -7   1   0   63.00    3.79
  -7   1   0   72.77    4.14
  -7  -1   0   63.96    4.11
  -7  -1   0   68.85    3.89
  -7  -1   0   74.60    4.33
   1   6   6  534.42   20.96
   1   6   6  562.95   22.33
   1   6   6  623.69   19.91
   1  -6   6  543.96   21.62
   1  -6   6  554.64   21.79
   1  -6   6  560.16   18.45
   1  -6   6  595.24   22.05
   1  -6   6  607.66   21.07
   1  -6   6  617.04   21.75
  -1   6  -6  569.51   22.84
  -1   6  -6  578.73   21.35
  -1   6  -6  581.14   20.49
  -1   6  -6  594.42   19.94
  -1  -6  -6  560.30   21.52
  -1  -6  -6  583.13   20.07
  -1  -6  -6  602.49   20.54
   2   9   3  376.63   14.83
   2   9   3  409.50   14.95
   2  -9   3  383.18   13.73
   2  -9   3  386.16   15.63
   2  -9   3  398.21   15.03
   2  -9   3  403.57   16.13
   2  -9   3  412.09   17.11
  -2   9  -3  359.82   14.96
  -2   9  -3  376.56   13.85
  -2   9  -3  402.74   13.34
  -2  -9  -3  396.01   13.23
  -2  -9  -3  415.26   14.56
   4   7  -5    1.10    0.99
   4   7  -5    2.16    1.19
   4   7  -5    3.96    1.18
   4   7  -5    4.31    1.62
   4  -7  -5    1.32    2.08
   4  -7  -5    1.71    1.39
   4  -7  -5    3.90    2.56
   4  -7  -5    5.41    1.95
  -4   7   5    1.64    2.19
  -4   7   5    4.02    1.63
  -4  -7   5    1.31    0.98
  -4  -7   5    1.63    1.20
  -4  -7   5    2.03    1.07
  -4  -7   5    2.49    1.74
  -4  -7   5    2.85    0.99
  -4  -7   5    3.33    0.97
   4   3   5   10.46    1.40
   4   3   5   10.63    2.41
   4   3   5   15.26    2.26
   4  -3   5    0.87    1.73
   4  -3   5    8.64    2.08
   4  -3   5    9.02    2.17
  -4   3  -5   10.56    2.16
  -4   3  -5   11.21    2.72
  -4   3  -5   11.38    1.95
  -4  -3  -5   10.19    1.95
  -4  -3  -5   10.26    1.31
  -4  -3  -5   14.61    1.62
   6   5  -4  337.76   13.74
   6   5  -4  348.83   12.55
   6   5  -4  349.90   13.66
   6   6  -2   47.70    2.90
   6   6  -2   48.40    2.48
   6   6  -2   49.90    3.67
   6  -5  -4  345.55   13.79
   6  -5  -4  349.53   15.19
   6  -5  -4  363.06   14.48
   6  -5  -4  365.29   13.35
   6  -6  -2   38.10    3.33
   6  -6  -2   49.33    4.00
   6  -6  -2   50.29    3.30
  -6   5   4  334.48   13.50
  -6   5   4  382.18   15.10
  -6   6   2   44.06    3.01
  -6   6   2   50.92    3.83
  -6  -5   4  341.23   14.52
  -6  -5   4  370.56   14.54
  -6  -5   4  371.69   14.43
  -6  -6   2   45.31    3.03
  -6  -6   2   48.67    2.50
  -6  -6   2   50.07    3.48
   2   5  -7   54.52    3.77
   2   5  -7   58.51    3.34
   2   5  -7   61.78    3.24
   2   5  -7   61.79    3.47
   2   5  -7   62.47    3.34
   2  -5  -7   55.89    3.76
   2  -5  -7   56.82    4.22
   2  -5  -7   59.22    3.87
   2  -5  -7   63.61    4.55
  -2   5   7   59.02    3.88
  -2   5   7   59.20    4.22
  -2   5   7   69.43    4.34
  -2  -5   7   46.46    3.69
  -2  -5   7   47.69    4.03
  -2  -5   7   57.25    3.36
  -2  -5   7   57.85    3.37
  -2  -5   7   60.79    3.27
  -2  -5   7   62.24    3.18
   1   5  -7  313.97   12.91
   1   5  -7  315.65   13.19
   1   5  -7  332.08   12.70
   1   5  -7  333.01   12.09
   1   5  -7  347.39   12.54
   1   7  -6    5.35    1.82
   1   7  -6    5.53    1.73
   1   7  -6    5.64    1.19
   1   7  -6    7.55    1.73
   1  -5  -7  310.95   14.32
   1  -5  -7  326.71   12.67
   1  -5  -7  331.17   12.98
   1  -5  -7  342.28   12.60
   1  -7  -6    2.81    1.51
   1  -7  -6    3.86    1.18
   1  -7  -6    5.35    1.61
   6   6  -1  278.16   10.93
   6   6  -1  283.32   12.33
   6   6  -1  299.25    9.74
   6  -6  -1  249.04   12.47
   6  -6  -1  265.06   12.46
   6  -6  -1  278.56   10.53
   6  -6  -1  285.83   12.66
  -1   5   7  303.16   13.47
  -1   5   7  339.80   12.46
  -1   5   7  342.93   13.14
  -1   7   6    5.19    1.73
  -1   7   6    7.06    2.32
  -1  -5   7  314.79   11.67
  -1  -5   7  324.05   12.81
  -1  -5   7  338.51   12.47
  -1  -5   7  343.32   14.16
  -1  -5   7  353.88   12.92
  -1  -7   6    3.36    1.63
  -1  -7   6    3.37    1.96
  -1  -7   6    3.91    1.74
  -1  -7   6    5.43    1.74
  -1  -7   6    5.75    1.08
  -1  -7   6    5.75    1.30
  -1  -7   6    6.85    0.98
  -6   6   1  261.26   10.45
  -6   6   1  291.64   11.81
  -6  -6   1  267.48   11.54
  -6  -6   1  298.77   11.17
   5   5   3   82.77    4.58
   5  -5   3   78.87    4.52
   5  -5   3   80.84    3.73
   5  -5   3   83.66    5.64
   5  -5   3   86.49    4.89
   5  -5   3   89.02    4.98
  -5   5  -3   84.41    3.70
  -5   5  -3   84.95    4.41
  -5   5  -3   85.30    5.34
  -5   5  -3   86.81    4.77
  -5  -5  -3   75.85    4.59
  -5  -5  -3   81.70    4.02
  -5  -5  -3   82.48    4.12
  -5  -5  -3   91.43    4.66
   7   0  -4    1.51    1.83
   7   0  -4   -0.33    1.31
   7   0  -4   -0.43    1.29
   7   3  -2  261.72   10.06
   7   3  -2  262.40   10.43
   7   3  -2  276.59   11.83
   7  -3  -2  281.58   11.16
   7  -3  -2  281.98   11.12
   7  -3  -2  283.99   11.08
   7  -3  -2  301.49   12.04
  -7   0   4    4.41    2.04
  -7   0   4   -0.22    0.75
  -7   0   4   -2.07    2.29
  -7   3   2  254.82   10.35
  -7   3   2  282.40   11.09
  -7   3   2  293.99   11.65
  -7  -3   2  263.78   11.25
  -7  -3   2  289.89   12.00
   4   7   3   13.98    1.97
   4  -7   3   11.07    2.63
   4  -7   3   13.86    2.17
   4  -7   3   14.28    2.49
   4  -7   3   14.31    1.44
   4  -7   3   15.19    1.82
  -4   7  -3   10.75    1.96
  -4   7  -3   12.15    1.63
  -4   7  -3   12.86    2.14
  -4   7  -3   14.61    1.95
  -4  -7  -3    7.06    1.85
  -4  -7  -3   13.01    1.84
  -4  -7  -3   13.89    1.52
  -4  -7  -3   16.97    2.52
   2   7  -6    0.22    0.86
   2   7  -6    1.29    1.50
   2   7  -6    2.16    1.51
   2  -7  -6    2.13    1.71
   2  -7  -6   -2.05    2.05
  -2   7   6    1.84    2.16
  -2   7   6   -0.22    1.44
  -2  -7   6    0.54    0.87
  -2  -7   6    1.41    1.20
  -2  -7   6    1.52    1.30
  -2  -7   6    2.51    1.96
  -2  -7   6   -0.11    1.30
  -2  -7   6   -0.32    0.76
   2   5   6  134.27    6.04
   2   5   6  145.04    7.21
   2   5   6  146.52    5.90
   2  -5   6  130.84    6.60
   2  -5   6  134.82    5.59
   2  -5   6  139.90    6.34
   2  -5   6  146.06    7.48
   2  -5   6  153.20    6.85
   3   9   2  358.08   13.48
   3   9   2  375.16   13.66
   3  -9   2  373.05   13.00
   3  -9   2  376.11   15.80
   3  -9   2  376.43   15.77
   4   8  -4  137.75    6.70
   4   8  -4  145.40    7.02
   4   8  -4  147.09    5.24
   4  -8  -4  137.30    6.45
   4  -8  -4  148.57    6.71
   4  -8  -4  155.70    7.49
  -2   5  -6  128.60    6.55
  -2   5  -6  134.72    6.77
  -2   5  -6  137.57    6.24
  -2  -5  -6  132.82    6.60
  -2  -5  -6  133.96    5.89
  -2  -5  -6  142.77    6.99
  -3   9  -2  331.87   13.94
  -3   9  -2  343.37   12.98
  -3   9  -2  383.69   13.05
  -3  -9  -2  333.54   14.25
  -3  -9  -2  342.40   13.26
  -3  -9  -2  348.89   11.78
  -3  -9  -2  364.83   12.16
  -3  -9  -2  375.65   14.04
  -4   8   4  127.58    6.12
  -4   8   4  150.04    6.84
  -4  -8   4  142.57    6.85
  -4  -8   4  144.04    5.56
  -4  -8   4  148.19    5.81
  -4  -8   4  148.53    6.21
  -4  -8   4  149.29    6.73
  -4  -8   4  150.06    6.54
   6   0  -6   14.53    2.37
   6   0  -6   17.10    2.72
   6   0  -6   17.38    1.72
   6   0  -6   20.81    2.79
   6   5   1   92.40    5.09
   6   5   1  100.56    5.27
   6  -5   1   96.63    5.64
   6  -5   1  100.97    5.60
   6  -5   1  101.50    5.36
   6  -5   1  103.50    6.09
  -6   0   6   12.37    2.06
  -6   0   6   13.90    2.41
  -6   0   6   15.86    2.41
  -6   5  -1   84.49    4.69
  -6   5  -1   98.85    4.77
  -6   5  -1  100.34    5.38
  -6  -5  -1   95.73    4.04
  -6  -5  -1  104.08    5.10
  -6  -5  -1  107.38    5.23
  -6  -5  -1  107.84    5.10
   4   9  -1   84.07    3.96
   4  -9  -1   90.39    5.18
   4  -9  -1   92.51    4.54
   4  -9  -1   93.07    5.01
  -4   9   1   85.12    4.82
  -4   9   1   95.46    4.57
  -4  -9   1   88.72    4.07
  -4  -9   1   89.09    5.11
  -4  -9   1   92.34    3.93
  -4  -9   1   93.41    5.57
  -4  -9   1   93.99    4.01
   7   1  -4  204.66    8.27
   7   1  -4  205.37    8.95
   7   1  -4  206.07    8.16
   7  -1  -4  204.95    8.96
   7  -1  -4  210.41    9.43
   7  -1  -4  213.78    9.35
  -7   1   4  199.13    7.75
  -7   1   4  204.39    8.75
  -7   1   4  209.81    9.80
  -7  -1   4  193.27    8.92
  -7  -1   4  203.66    7.34
  -7  -1   4  215.21    9.81
   2   0  -8    1.30    1.41
   2   0  -8    4.44    1.19
   2   0  -8    5.81    1.51
   2   0  -8    7.56    1.40
   2   0  -8    9.10    1.73
  -2   0   8    2.64    1.65
  -2   0   8    3.68    1.63
  -2   0   8    4.54    1.94
  -2   0   8    4.97    1.62
   5   6  -5   14.25    1.73
   5   6  -5   15.57    1.29
   5   6  -5   19.36    2.26
   5   6  -5   20.06    2.59
   5  -6  -5   10.60    2.46
   5  -6  -5   13.62    1.95
   5  -6  -5   15.86    2.72
   5  -6  -5   17.09    2.44
   7   3  -1    4.01    2.06
   7   3  -1    4.41    0.54
   7   3  -1    5.04    1.07
   7   3  -1    7.18    1.61
   7  -3  -1    2.54    1.32
   7  -3  -1    3.20    2.09
   7  -3  -1    4.18    1.29
   7  -3  -1    7.84    1.72
  -5   6   5   12.90    2.60
  -5   6   5   15.75    2.72
  -5  -6   5   10.80    1.18
  -5  -6   5   11.73    1.19
  -5  -6   5   14.09    1.72
  -5  -6   5   15.86    2.06
  -5  -6   5   16.03    2.06
  -7   3   1    3.56    1.30
  -7   3   1    4.81    1.60
  -7   3   1    5.26    1.53
  -7  -3   1    2.70    1.40
  -7  -3   1    2.81    1.73
   2   7   5    0.66    1.10
   2   7   5   -1.97    1.75
   2  -7   5    0.00    1.31
   2  -7   5    0.33    1.30
   2  -7   5    0.43    0.54
   2  -7   5    1.64    1.53
   2  -7   5    1.77    0.66
   2  -7   5    2.20    1.21
   2  -7   5   -0.43    0.97
   5   0  -7  198.90    8.38
   5   0  -7  206.39    9.24
   5   0  -7  207.83    8.96
   5   0  -7  211.40    8.60
  -2   7  -5    0.64    1.28
  -2   7  -5    1.53    1.20
  -2   7  -5    4.02    2.17
  -2  -7  -5    1.20    0.87
  -2  -7  -5    1.31    1.96
  -2  -7  -5    4.11    1.84
  -5   0   7  196.32    9.23
  -5   0   7  197.18    9.57
  -5   0   7  198.19    8.46
  -5   0   7  215.24    8.74
   6   4  -5   45.08    3.00
   6   4  -5   51.14    3.54
   6   4  -5   52.51    2.49
   6   4  -5   56.62    3.79
   6  -4  -5   44.85    3.97
   6  -4  -5   46.32    3.34
   6  -4  -5   46.86    3.44
   6  -4  -5   47.82    2.63
   7   2   0  472.75   18.05
   7   2   0  486.13   16.69
   7   2   0  489.58   17.90
   7   2   0  500.68   16.23
   7  -2   0  464.36   17.43
   7  -2   0  486.66   17.99
   7  -2   0  505.53   17.12
  -6   4   5   41.86    3.79
  -6   4   5   44.32    3.51
  -6  -4   5   45.81    3.25
  -6  -4   5   46.14    1.95
  -6  -4   5   46.31    2.94
  -6  -4   5   46.90    1.93
  -6  -4   5   51.14    3.56
  -7   2   0  446.02   16.63
  -7   2   0  462.41   17.02
  -7   2   0  494.41   18.97
  -7  -2   0  457.24   16.55
  -7  -2   0  462.02   17.72
  -7  -2   0  498.27   20.40
   4   8   2   45.30    3.15
   4  -8   2   43.38    2.89
   4  -8   2   43.60    3.11
   4  -8   2   44.48    3.33
   4  -8   2   44.93    3.70
  -4   8  -2   44.17    3.02
  -4   8  -2   45.66    3.05
  -4   8  -2   47.89    3.89
  -4  -8  -2   42.70    2.50
  -4  -8  -2   44.71    3.26
  -4  -8  -2   44.88    3.39
  -4  -8  -2   51.38    3.48
   6   1  -6    6.97    2.14
   6   1  -6   10.98    1.96
   6   1  -6   12.77    1.39
   6   1  -6   13.13    2.47
   6  -1  -6    6.76    1.72
   6  -1  -6    8.30    1.72
   6  -1  -6    9.38    2.51
   6  -1  -6   13.84    2.47
  -6   1   6    7.68    2.08
  -6   1   6   10.63    2.49
  -6  -1   6    8.24    2.06
  -6  -1   6    9.28    1.75
  -6  -1   6    9.83    2.07
  -1  10   3   42.13    3.42
  -1  10   3   49.39    3.37
  -1  10   3   49.86    3.19
  -1 -10   3   41.07    3.72
  -1 -10   3   44.86    2.93
  -1 -10   3   45.56    3.30
  -1 -10   3   47.08    3.49
  -1 -10   3   52.54    3.35
   3   3   6  207.09    7.88
   3   3   6  214.17    8.18
   3   3   6  218.18    8.93
   3   3   6  219.73    9.85
   3  -3   6  206.69    8.99
   3  -3   6  214.68    8.89
   3  -3   6  216.58   10.10
  -3   3  -6  206.64    9.92
  -3   3  -6  206.97    8.92
  -3   3  -6  208.79   10.55
  -3  -3  -6  199.60    8.97
  -3  -3  -6  202.61    8.76
  -3  -3  -6  211.26    8.64
  -3  -3  -6  238.78    9.81
   2   1  -8    0.22    1.30
   2   1  -8    0.22    1.40
   2   1  -8    0.97    1.19
   2   1  -8    1.84    1.30
   2   1  -8   -0.54    1.30
   2  -1  -8    0.65    1.52
   2  -1  -8    0.86    1.40
   2  -1  -8    4.66    1.63
   2  -1  -8   -2.60    1.41
   5   7  -4  179.56    8.20
   5   7  -4  180.64    7.20
   5   7  -4  184.34    7.88
   5  -7  -4  180.95    8.36
   5  -7  -4  186.50    8.13
   5  -7  -4  190.29    8.56
  -2   1   8    1.10    1.54
  -2   1   8    2.16    2.16
  -2   1   8    2.27    1.52
  -2  -1   8    0.00    1.98
  -2  -1   8    0.87    1.41
  -2  -1   8   -1.62    1.30
  -2  -1   8   -1.95    1.30
  -5   7   4  180.02    8.44
  -5  -7   4  143.44    7.72
  -5  -7   4  179.11    7.73
  -5  -7   4  181.16    7.82
  -5  -7   4  181.42    6.65
  -5  -7   4  186.01    8.06
   1   0  -8    0.11    1.41
   1   0  -8    1.73    1.19
   1   0  -8    2.29    2.07
   1   0  -8   -0.43    1.94
   1   0  -8   -2.91    1.51
   5   3   4  259.39   11.93
   5   3   4  271.34    9.96
   5   3   4  278.72   10.57
   5  -3   4  263.15    9.56
   5  -3   4  274.61   10.97
   5  -3   4  277.30   11.33
   5  -3   4  293.58   11.64
  -1   0   8    1.86    2.08
  -1   0   8   -0.22    1.30
  -1   0   8   -2.70    1.30
  -5   3  -4  260.08   11.61
  -5   3  -4  260.37    9.37
  -5   3  -4  264.16   10.70
  -5   3  -4  266.16   12.63
  -5  -3  -4  257.23   11.53
  -5  -3  -4  261.81   10.65
  -5  -3  -4  264.04    9.76
  -5  -3  -4  289.15   11.92
   5   1  -7    7.95    1.83
   5   1  -7    9.60    1.85
   5   1  -7   10.42    2.39
   5   1  -7   11.38    2.15
   5  -1  -7    6.96    1.85
   5  -1  -7    8.26    2.47
   5  -1  -7    8.59    1.72
   5  -1  -7   10.26    2.40
   5  -1  -7   10.53    0.76
  -5   1   7    9.67    2.42
  -5   1   7   10.67    1.96
  -5   1   7   11.48    2.38
  -5   1   7   12.77    2.07
  -5  -1   7    7.31    1.75
  -5  -1   7    7.38    1.95
  -5  -1   7   10.09    2.28
  -5  -1   7   16.11    2.63
   0  10   3    1.10    1.99
   0  10   3    2.60    1.52
   0  10   3    4.39    1.54
   0 -10   3    2.07    1.20
   0 -10   3    2.61    1.30
   0 -10   3    3.03    1.73
   0 -10   3    4.58    1.60
   2   0   7    0.65    1.42
   2   0   7    2.17    1.62
   2   0   7   -1.30    1.30
   4   9  -2   21.94    1.61
   4  -9  -2   16.80    2.78
   4  -9  -2   21.66    3.02
   4  -9  -2   26.44    2.39
  -2   0  -7    0.11    0.65
  -2   0  -7    0.22    1.83
  -2   0  -7    1.63    1.20
  -2   0  -7    2.27    1.40
  -2   0  -7   -0.33    0.65
  -2   0  -7   -0.55    1.31
  -4   9   2   21.07    2.03
  -4  -9   2   20.15    2.40
  -4  -9   2   20.26    1.74
  -4  -9   2   21.00    1.52
  -4  -9   2   22.88    1.62
  -4  -9   2   25.49    2.28
   7   3  -3    8.25    1.84
   7   3  -3   10.58    1.71
   7   3  -3   11.80    2.36
   7  -3  -3    7.30    1.82
   7  -3  -3    8.05    1.87
   7  -3  -3    8.82    1.65
   7  -3  -3   11.45    1.94
  -7   3   3    8.02    2.03
  -7   3   3    8.38    1.61
  -7   3   3   10.09    1.97
  -7  -3   3    6.59    1.95
  -7  -3   3    7.14    1.19
  -7  -3   3   10.88    1.72
   3   8  -5  128.48    5.89
   3   8  -5  137.03    6.27
   3  -8  -5  131.04    6.71
   3  -8  -5  133.68    6.29
  -3   8   5  125.78    6.63
  -3   8   5  143.82    6.52
  -3  -8   5   99.50    6.44
  -3  -8   5  126.10    4.67
  -3  -8   5  126.48    5.76
  -3  -8   5  129.38    4.84
  -3  -8   5  135.15    5.98
  -3  -8   5  141.25    6.10
   4   6  -6   45.59    3.55
   4   6  -6   46.52    3.56
   4   6  -6   53.55    2.91
   4   9   0   78.94    4.07
   4  -6  -6   35.08    3.41
   4  -6  -6   35.97    3.66
   4  -6  -6   37.36    2.92
   4  -6  -6   38.56    3.42
   4  -9   0   71.31    4.11
   4  -9   0   76.16    4.20
   4  -9   0   78.83    5.29
   4  -9   0   86.63    5.42
   6   6  -3   72.62    3.97
   6   6  -3   75.47    4.97
   6   6  -3   79.14    3.67
   6  -6  -3   63.40    4.45
   6  -6  -3   70.27    3.84
   6  -6  -3   71.13    4.19
  -4   6   6   37.61    3.52
  -4   6   6   45.51    3.69
  -4   9   0   72.10    4.42
  -4   9   0   78.14    4.17
  -4   9   0   82.31    4.57
  -4  -6   6   37.63    3.26
  -4  -6   6   43.10    2.71
  -4  -6   6   46.33    2.75
  -4  -6   6   46.99    3.26
  -4  -6   6   47.86    3.05
  -4  -6   6   50.18    2.39
  -4  -9   0   69.84    4.81
  -4  -9   0   75.36    2.95
  -4  -9   0   81.67    3.47
  -4  -9   0   84.18    4.79
  -6   6   3   67.70    3.76
  -6   6   3   71.30    4.92
  -6  -6   3   63.55    4.45
  -6  -6   3   71.92    4.10
  -6  -6   3   76.59    4.04
   6   0   3    1.08    0.87
   6   0   3   -1.63    1.30
   6   0   3   -1.85    1.09
   6   0   3   -2.28    1.41
  -6   0  -3    0.43    1.30
  -6   0  -3    0.54    0.98
  -6   0  -3    0.76    1.29
  -6   0  -3    1.94    1.40
   1   9   4   12.45    1.87
   1   9   4   17.86    1.86
   1  -9   4   12.91    2.17
   1  -9   4   14.77    2.17
   1  -9   4   16.05    1.52
   1  -9   4   16.21    2.15
   1  -9   4   17.91    1.39
   1  -9   4   18.69    2.31
  -1   9  -4    1.76    0.77
  -1   9  -4   15.15    2.45
  -1   9  -4   16.08    2.27
  -1  -9  -4   13.42    2.17
  -1  -9  -4   14.97    1.50
   0   7   6   23.70    2.96
   0   7   6   24.12    2.53
   0   7  -6   27.31    2.61
   0   7  -6   27.71    2.89
   0   7  -6   28.86    2.60
   0   7  -6   32.22    2.19
   0  -7   6   24.47    1.96
   0  -7   6   25.74    2.61
   0  -7   6   25.80    1.63
   0  -7   6   28.23    2.40
   0  -7   6   30.43    3.04
   0  -7   6   30.61    2.40
   0  -7  -6   26.22    3.01
   0  -7  -6   26.55    2.48
   0  -7  -6   27.22    2.93
   1   1  -8  259.78   10.94
   1   1  -8  264.93   11.47
   1   1  -8  271.11   10.87
   1   1  -8  278.89   10.41
   1   1  -8  293.99   11.46
   1  -1  -8  261.00   12.32
   1  -1  -8  267.68   11.41
   1  -1  -8  269.21   11.06
   1  -1  -8  274.76   10.32
  -1   1   8  276.72   11.21
  -1   1   8  281.24   11.22
  -1   1   8  286.23   10.90
  -1  -1   8  264.08   11.16
  -1  -1   8  278.58   11.69
  -1  -1   8  287.69   11.60
   5   8  -1  112.09    4.82
   5  -8  -1  102.45    6.16
   5  -8  -1  108.13    5.91
   5  -8  -1  108.27    5.38
   5  -8  -1  121.39    6.09
   6   4   2    0.43    0.43
   6   4   2    0.64    0.96
   6   4   2   -0.97    1.19
   6  -4   2    0.77    1.20
   6  -4   2    1.72    1.72
   6  -4   2   -1.11    1.44
   6  -4   2   -1.73    1.19
  -5   8   1  112.98    5.82
  -5   8   1  113.55    5.84
  -5  -8   1   93.55    5.09
  -5  -8   1  102.91    5.90
  -5  -8   1  107.71    4.04
  -5  -8   1  112.90    3.88
  -5  -8   1  115.59    4.15
  -5  -8   1  122.52    6.07
  -6   4  -2    0.22    1.51
  -6   4  -2    0.98    0.98
  -6   4  -2    1.09    1.96
  -6   4  -2   -3.57    1.73
  -6  -4  -2    0.11    1.08
  -6  -4  -2    0.87    0.87
  -6  -4  -2    1.96    1.74
  -6  -4  -2   -0.22    1.73
   2   1   7   72.09    4.00
   2   1   7   76.02    4.04
   2   1   7   77.94    5.08
   2  -1   7   70.42    4.26
   2  -1   7   74.89    4.12
   2  -1   7   78.73    4.77
  -2   1  -7   62.40    4.63
  -2   1  -7   64.46    4.15
  -2   1  -7   73.33    2.71
  -2   1  -7   75.73    2.82
  -2   1  -7   76.04    4.44
  -2   1  -7   79.16    4.48
  -2  -1  -7   65.70    4.03
  -2  -1  -7   73.27    4.63
  -2  -1  -7   79.16    4.70
   6   6   0    0.86    1.07
   6   6   0    3.57    1.51
   6  -6   0    0.96    1.82
   6  -6   0    3.42    2.10
   6  -6   0    4.27    2.03
   6  -6   0    4.78    1.89
  -6   6   0    1.40    1.83
  -6   6   0   -1.70    1.70
  -6  -6   0    0.87    1.31
  -6  -6   0    0.97    1.19
  -6  -6   0    2.27    0.43
  -6  -6   0    2.60    1.41
   3   5  -7  244.49   10.12
   3   5  -7  246.33    8.77
   3   5  -7  246.86   10.13
   3   5  -7  251.56    9.49
   3  -5  -7  228.72   10.08
   3  -5  -7  243.76    9.55
   3  -5  -7  244.10    9.97
   4   4  -7   22.89    2.48
   4   4  -7   25.15    2.47
   4   4  -7   25.35    2.37
   4  -4  -7   20.01    2.53
   4  -4  -7   22.18    2.46
   4  -4  -7   25.93    2.57
  -3   5   7  226.09    9.54
  -3   5   7  238.73   10.37
  -3   5   7  245.53   10.27
  -3  -5   7  238.60    9.54
  -3  -5   7  239.70    9.77
  -3  -5   7  249.07    9.08
  -3  -5   7  250.46    9.48
  -3  -5   7  251.86   10.33
  -3  -5   7  259.42   11.43
  -4   4   7   22.91    3.03
  -4   4   7   24.77    3.16
  -4   4   7   27.22    3.31
  -4  -4   7   21.46    2.39
  -4  -4   7   21.93    2.07
  -4  -4   7   22.80    2.82
  -4  -4   7   30.07    2.39
   6   1   3    0.43    0.98
   6   1   3    0.65    1.96
   6   1   3    1.30    1.08
   6   1   3    1.52    1.30
   6  -1   3    0.00    1.52
   6  -1   3    1.63    1.41
   6  -1   3   -0.54    1.74
   6  -1   3   -0.65    1.08
   7   2  -4    1.39    0.86
   7   2  -4    1.50    1.93
   7   2  -4    2.83    1.63
   7   2  -4    6.32    1.82
   7  -2  -4    1.09    0.99
   7  -2  -4    2.79    2.15
   7  -2  -4    3.02    1.40
   7  -2  -4    6.37    2.31
  -6   1  -3    0.32    0.97
  -6   1  -3    1.30    1.41
  -6   1  -3    1.63    1.30
  -6   1  -3   -1.52    2.06
  -6  -1  -3    1.09    0.65
  -6  -1  -3    1.40    2.05
  -6  -1  -3   -0.11    1.29
  -6  -1  -3   -0.54    1.19
  -6  -1  -3   -0.54    1.20
  -7   2   4    1.21    1.64
  -7   2   4    2.26    0.97
  -7   2   4    3.76    2.04
  -7  -2   4    1.19    0.65
  -7  -2   4    1.94    1.40
  -7  -2   4   -0.22    1.52
   5   8  -2  113.88    5.15
   5   8  -2  116.28    4.66
   5  -8  -2  103.19    5.69
   5  -8  -2  113.72    5.50
   5  -8  -2  120.77    6.08
  -5   8   2  117.87    6.61
  -5  -8   2  109.98    6.92
  -5  -8   2  111.94    4.91
  -5  -8   2  115.57    6.76
  -5  -8   2  116.21    5.31
  -5  -8   2  116.63    4.03
   0   5   7   52.30    4.17
   0   5   7   65.51    3.88
   0   5  -7   60.41    4.08
   0   5  -7   60.75    3.48
   0   5  -7   60.94    4.34
   0   5  -7   63.28    3.62
   0  -5   7   54.29    2.32
   0  -5   7   55.84    4.23
   0  -5   7   56.72    3.59
   0  -5   7   64.33    3.91
   0  -5  -7   51.51    3.67
   0  -5  -7   52.47    3.70
   0  -5  -7   56.60    3.48
   1   8   5   38.03    3.20
   1   8   5   38.09    3.28
   1  -8   5   38.60    2.37
   1  -8   5   39.16    3.59
   1  -8   5   39.55    2.28
   1  -8   5   39.83    2.85
   1  -8   5   44.05    3.47
   1  -8   5   45.73    3.69
   3   0  -8    0.75    1.51
   3   0  -8    0.76    0.86
   3   0  -8    0.87    1.08
   3   0  -8    1.61    1.40
   3   0  -8   -0.65    1.40
  -1   8  -5   42.40    2.53
  -1   8  -5   46.33    3.63
  -1   8  -5   47.34    3.24
  -1  -8  -5   39.89    2.49
  -1  -8  -5   43.85    2.93
  -1  -8  -5   44.57    3.55
  -3   0   8    1.54    1.87
  -3   0   8    5.86    2.21
  -3   0   8   -0.11    1.40
  -3   0   8   -0.43    2.16
   1   4   7  116.52    5.36
   1   4   7  119.62    5.90
   1  -4   7  117.04    6.00
   1  -4   7  118.60    5.86
   1  -4   7  121.23    6.19
   4   6   4  101.64    5.04
   4  -6   4   98.19    4.17
   4  -6   4  102.32    5.07
   4  -6   4  106.48    6.18
   4  -6   4  109.00    6.06
   4  -6   4  110.73    6.09
   6   2  -6    5.21    1.63
   6   2  -6    5.38    1.94
   6   2  -6    5.59    1.29
   6   2  -6    7.93    2.14
   6  -2  -6    3.88    1.51
   6  -2  -6    4.38    0.77
   6  -2  -6    7.44    2.41
   6  -2  -6   12.77    2.47
  -1   4  -7  103.27    5.99
  -1   4  -7  107.44    5.69
  -1   4  -7  108.86    5.38
  -1   4  -7  120.91    5.89
  -1  -4  -7  106.55    6.37
  -1  -4  -7  110.56    6.01
  -1  -4  -7  120.92    5.67
  -4   6  -4   93.99    5.80
  -4   6  -4   95.41    4.91
  -4   6  -4   98.33    4.23
  -4   6  -4  100.68    5.20
  -4  -6  -4   98.02    4.99
  -4  -6  -4  100.12    5.22
  -4  -6  -4  106.72    4.88
  -4  -6  -4  107.77    5.26
  -6   2   6    4.39    1.98
  -6   2   6    8.02    2.06
  -6  -2   6    1.63    2.29
  -6  -2   6    5.64    2.06
  -6  -2   6    7.30    1.74
   3  10  -1   90.50    3.54
   3 -10  -1   87.20    4.25
   3 -10  -1   97.09    5.38
  -3  10   1   81.95    5.27
  -3  10   1   89.93    4.69
  -3  10   1   90.90    4.35
  -3 -10   1   72.19    4.60
  -3 -10   1   85.54    4.91
  -3 -10   1   89.32    4.50
  -3 -10   1   90.64    3.58
  -3 -10   1   92.88    5.45
   3   6   5   14.22    2.08
   3   6   5   16.10    1.30
   3   6   5   16.31    1.86
   3  -6   5   13.18    2.64
   3  -6   5   15.17    1.95
   3  -6   5   16.92    2.28
   3  -6   5   21.53    2.39
  -3   6  -5   13.72    2.25
  -3   6  -5   18.46    1.96
  -3   6  -5   22.36    2.84
  -3  -6  -5   13.65    1.84
  -3  -6  -5   16.25    1.31
  -3  -6  -5   16.34    2.18
   2   2  -8  156.22    6.74
   2   2  -8  158.97    6.82
   2   2  -8  161.86    8.10
   2   2  -8  163.31    8.50
   2   2  -8  169.23    7.27
   2  -2  -8  166.11    7.52
   2  -2  -8  166.85    7.81
   2  -2  -8  167.59    7.79
   2  -2  -8  169.28    7.53
  -2   2   8  155.55    7.41
  -2   2   8  163.28    7.81
  -2   2   8  175.35    7.55
  -2  -2   8  154.46    6.51
  -2  -2   8  160.02    8.02
  -2  -2   8  166.06    7.58
  -2  -2   8  166.26    7.27
  -2  -2   8  177.36    7.82
   5   2  -7    6.98    2.26
   5   2  -7    7.10    1.61
   5   2  -7    7.26    2.06
   5   2  -7   11.46    2.18
   5  -2  -7    4.61    2.25
   5  -2  -7    7.63    1.96
   5  -2  -7    8.98    0.97
   5  -2  -7    9.06    1.97
   5  -2  -7   10.62    2.04
  -5   2   7    5.09    1.95
  -5   2   7    5.89    1.75
  -5   2   7    6.01    1.75
  -5   2   7    7.91    2.53
  -5  -2   7    3.91    1.63
  -5  -2   7    6.02    2.30
  -5  -2   7    7.92    1.74
  -5  -2   7   11.79    2.18
   3   9  -4  412.79   14.65
   3  -9  -4  402.01   15.32
  -3   9   4  389.55   14.44
  -3   9   4  390.06   15.14
  -3  -9   4  378.40   14.94
  -3  -9   4  383.08   14.78
  -3  -9   4  395.19   14.86
  -3  -9   4  398.46   15.10
  -3  -9   4  406.16   15.41
   2 -10  -3    0.87    2.28
   3   1  -8  356.02   15.54
   3   1  -8  364.16   14.52
   3   1  -8  365.58   13.99
   3   1  -8  372.60   13.04
   3   1  -8  382.96   15.26
   3  -1  -8  331.35   15.46
   3  -1  -8  350.38   16.40
   3  -1  -8  368.62   13.69
   3  -1  -8  375.17   14.74
  -2  10   3    0.22    1.09
  -2  10   3    2.64    1.54
  -2  10   3    2.86    1.32
  -2 -10   3    0.11    0.86
  -2 -10   3    0.55    0.98
  -2 -10   3    1.09    1.09
  -2 -10   3   -0.53    1.17
  -2 -10   3   -2.29    1.75
  -3   1   8  363.71   14.19
  -3   1   8  365.90   15.68
  -3   1   8  379.27   14.60
  -3  -1   8  337.51   13.35
  -3  -1   8  375.58   14.62
  -3  -1   8  385.12   14.40
  -3  -1   8  414.40   14.84
   3   7  -6   13.50    1.93
   3   7  -6   14.11    1.62
   3   7  -6   17.56    2.26
   3  -7  -6    7.46    1.71
   3  -7  -6   14.38    2.90
   3  10   0   85.63    3.97
   3 -10   0   91.19    5.27
   3 -10   0   92.93    5.43
   3 -10   0   93.23    4.23
  -3   7   6    7.85    1.77
  -3   7   6   11.58    2.49
  -3  -7   6   13.00    1.30
  -3  -7   6   13.60    1.52
  -3  -7   6   14.60    1.62
  -3  -7   6   14.66    1.96
  -3  -7   6   17.17    1.85
  -3  -7   6   19.62    2.62
  -3  10   0   86.54    5.16
  -3  10   0   88.84    4.58
  -3 -10   0   77.95    5.80
  -3 -10   0   87.45    3.94
  -3 -10   0   91.49    5.67
   4   4   5  131.73    7.45
   4   4   5  150.95    6.97
   4   4   5  165.74    5.91
   4  -4   5  145.54    7.53
   4  -4   5  169.52    7.70
   4  -4   5  173.54    8.48
  -4   4  -5  141.52    7.43
  -4   4  -5  158.22    7.81
  -4   4  -5  164.98    7.54
  -4  -4  -5  146.40    6.94
  -4  -4  -5  155.42    6.89
  -4  -4  -5  157.16    6.79
  -4  -4  -5  162.44    7.17
   2  10   2   50.77    3.95
   2  10   2   53.25    3.08
   2 -10   2   48.30    4.11
   2 -10   2   51.06    4.08
   2 -10   2   54.28    2.70
   2 -10   2   59.64    3.75
  -2  10  -2   46.79    3.78
  -2  10  -2   51.00    3.48
  -2  10  -2   51.81    2.59
  -2 -10  -2   46.40    2.92
  -2 -10  -2   55.27    4.14
   0  11   0    1.20    2.08
   0  11   0    1.43    0.66
   0 -11   0    1.87    1.54
   0 -11   0    4.76    2.27
   1   2  -8  244.63    9.99
   1   2  -8  253.10   10.33
   1   2  -8  258.54   12.22
   1   2  -8  262.69   10.81
   1   2  -8  265.10   10.28
   1  -2  -8  251.93    9.50
   1  -2  -8  256.69   10.42
   1  -2  -8  262.53   10.56
   1  -2  -8  262.99   11.11
  -1   2   8  264.87   10.46
  -1   2   8  277.47   10.88
  -1  -2   8  248.26   10.59
  -1  -2   8  262.03   11.49
  -1  -2   8  272.79   10.43
   2   2   7    4.20    1.61
   2   2   7    6.76    1.85
   2   2   7    9.44    1.10
   2   2   7    9.48    1.62
   2  -2   7    3.69    1.95
   2  -2   7    8.52    2.08
   2  -2   7    9.93    0.87
   2  -2   7   13.33    2.28
   5   5  -6  647.34   22.89
   5   5  -6  662.86   24.98
   5   5  -6  671.92   23.46
   5   5  -6  676.03   22.61
   5   8   0  119.73    5.46
   5  -5  -6  627.14   25.62
   5  -5  -6  639.14   23.37
   5  -5  -6  652.04   22.55
   5  -5  -6  680.65   24.37
   5  -8   0  117.81    6.22
   5  -8   0  120.93    6.17
   5  -8   0  127.11    6.46
   5  -8   0  128.63    5.69
   7   0   1  330.66   12.71
   7   0   1  343.77   12.63
   7   0   1  359.64   14.56
   7   3   0   91.60    6.39
   7   3   0   94.05    5.04
   7   3   0  105.22    4.43
   7   3   0  106.24    4.10
   7  -3   0  103.00    5.39
   7  -3   0  104.98    5.59
   7  -3   0  107.81    5.40
  -2   2  -7    5.57    1.75
  -2   2  -7    9.49    2.07
  -2   2  -7   11.28    1.95
  -2   2  -7   12.58    2.47
  -2  -2  -7    3.60    2.07
  -2  -2  -7    6.86    1.74
  -2  -2  -7    9.38    2.37
  -5   5   6  655.71   24.68
  -5   5   6  694.77   23.48
  -5   8   0  105.85    5.82
  -5   8   0  114.11    5.53
  -5   8   0  121.76    5.80
  -5  -5   6  613.85   23.47
  -5  -5   6  632.08   22.50
  -5  -5   6  660.71   23.87
  -5  -5   6  668.74   20.89
  -5  -5   6  675.43   23.92
  -5  -5   6  675.65   23.55
  -5  -8   0  107.51    5.64
  -5  -8   0  115.96    6.45
  -5  -8   0  116.36    4.79
  -5  -8   0  118.79    5.85
  -7   0  -1  337.24   12.37
  -7   0  -1  346.50   12.88
  -7   0  -1  346.77   13.00
  -7   0  -1  349.96   14.76
  -7   3   0   93.00    4.82
  -7   3   0  103.78    6.01
  -7   3   0  106.61    4.98
  -7  -3   0  105.58    5.73
  -7  -3   0  110.76    6.19
   6   2   3  236.86   10.19
   6   2   3  242.73   11.42
   6   2   3  253.07   10.08
   6   2   3  262.69    9.66
   6  -2   3  235.18    9.98
   6  -2   3  243.63   10.21
   6  -2   3  253.21   11.40
   6  -2   3  259.91   10.56
  -6   2  -3  219.51   10.75
  -6   2  -3  232.27    9.42
  -6   2  -3  239.31    9.27
  -6   2  -3  276.71   10.11
  -6  -2  -3  235.57    9.48
  -6  -2  -3  237.11    9.61
  -6  -2  -3  237.14    8.90
  -6  -2  -3  248.57   10.74
   7   4  -2   12.49    1.50
   7   4  -2   13.30    1.82
   7   4  -2   14.07    2.27
   7  -4  -2    9.26    1.92
   7  -4  -2   12.05    2.54
   7  -4  -2   15.37    1.77
   7  -4  -2   15.67    2.15
  -7   4   2   10.41    1.97
  -7   4   2   10.65    1.72
  -7   4   2   13.63    2.56
  -7  -4   2   11.36    2.49
  -7  -4   2   12.54    1.95
   3  10  -2    8.98    0.54
   3 -10  -2    7.01    2.05
   3 -10  -2    8.73    1.86
   7   1   1    0.00    1.94
   7   1   1    1.74    1.09
   7   1   1   -0.33    1.08
   7  -1   1    0.98    1.41
   7  -1   1    1.83    1.40
   7  -1   1    4.46    1.63
  -3  10   2   10.59    1.64
  -3  10   2   11.83    1.83
  -3  10   2   13.07    2.64
  -3 -10   2    7.44    1.62
  -3 -10   2    7.64    1.40
  -3 -10   2    8.31    1.42
  -3 -10   2    9.15    2.07
  -3 -10   2   11.32    2.18
  -7   1  -1    0.43    1.30
  -7   1  -1   -0.22    1.95
  -7   1  -1   -1.84    1.84
  -7  -1  -1    1.62    1.30
  -7  -1  -1    1.83    1.73
  -7  -1  -1    2.26    0.86
  -7  -1  -1    2.50    2.06
   1  10   3   85.88    5.18
   1  10   3   97.13    4.55
   1  10   3  102.47    5.06
   1 -10   3   77.32    4.91
   1 -10   3   87.92    5.75
   1 -10   3   90.20    3.57
   1 -10   3   95.37    4.85
   1 -10   3   98.72    5.62
  -1  10  -3   81.75    5.09
  -1  10  -3   90.28    5.20
  -1  10  -3  100.03    3.74
  -1 -10  -3   89.34    4.66
  -1 -10  -3   91.86    3.93
   0   0   8 1834.13   59.44
   0   0   8 1841.00   58.95
   0   0  -8 1700.14   59.34
   0   0  -8 1709.28   59.40
   0   0  -8 1709.59   59.66
   0   0  -8 1748.45   59.40
   0   0  -8 1818.37   61.52
   0  11   1   42.72    3.51
   0  11   1   49.05    2.75
   0  11   1   50.18    2.72
   0  11  -1   43.49    3.27
   0  11  -1   49.99    1.82
   0  11  -1   50.64    1.88
   0 -11   1   46.50    3.64
   0 -11   1   49.17    4.08
   0 -11   1   55.08    3.69
   0 -11   1   59.07    4.18
   0 -11  -1   48.90    3.80
   4   9  -3    8.23    1.52
   4   9  -3   10.44    1.08
   4  -9  -3    9.39    2.37
   4  -9  -3   11.76    2.29
   4  -9  -3   13.26    2.34
  -4   9   3    9.49    1.73
  -4   9   3   12.08    2.39
  -4  -9   3    7.04    0.87
  -4  -9   3    7.04    1.73
  -4  -9   3    7.30    1.72
  -4  -9   3    7.95    1.42
  -4  -9   3    8.68    1.09
  -4  -9   3   10.76    1.74
   7   4  -1  188.49    8.77
   7   4  -1  190.19    8.26
   7   4  -1  194.64    6.95
   7  -4  -1  187.47    8.85
   7  -4  -1  195.23    8.99
   7  -4  -1  200.33    8.70
   7  -4  -1  201.56    8.87
  -7   4   1  176.55    7.56
  -7   4   1  182.03    8.01
  -7   4   1  195.97    8.76
  -7  -4   1  195.89    9.87
  -7  -4   1  201.95    8.45
   1  11   0   66.86    3.47
   1  11   0   82.02    3.29
   1  11   0   88.96    5.14
   1 -11   0   79.02    5.02
   1 -11   0   85.35    4.96
  -1  11   0   81.14    3.61
  -1  11   0   82.94    5.15
  -1  11   0   91.42    3.74
  -1 -11   0   81.03    5.05
  -1 -11   0   90.97    4.57
  -1 -11   0   91.78    4.89
   3   2  -8   41.70    3.66
   3   2  -8   42.73    2.92
   3   2  -8   48.22    2.50
   3   2  -8   52.48    3.66
   3  -2  -8   39.61    3.35
   3  -2  -8   45.91    3.48
   3  -2  -8   45.91    4.10
   3  -2  -8   50.50    3.87
  -3   2   8   46.19    3.56
  -3   2   8   51.86    3.35
  -3   2   8   52.70    4.10
  -3  -2   8   38.96    3.08
  -3  -2   8   45.52    3.20
  -3  -2   8   45.83    3.25
  -3  -2   8   49.10    3.79
  -3  -2   8   50.67    3.46
   5   8  -3   28.61    2.92
   5   8  -3   31.66    2.25
   5   8  -3   33.47    2.38
   5  -8  -3   28.85    3.03
   5  -8  -3   29.52    3.34
   5  -8  -3   32.98    3.35
  -5   8   3   31.44    3.01
  -5  -8   3   29.46    3.15
  -5  -8   3   29.69    2.29
  -5  -8   3   30.76    2.05
  -5  -8   3   32.16    1.53
   4   9   1   28.22    2.48
   4  -9   1   25.48    2.44
   4  -9   1   27.99    2.25
   4  -9   1   29.50    3.03
   4  -9   1   31.65    2.99
  -4   9  -1   28.54    2.35
  -4   9  -1   29.75    2.80
  -4   9  -1   30.84    2.73
  -4  -9  -1   24.73    2.63
  -4  -9  -1   24.80    2.50
  -4  -9  -1   29.70    2.39
  -4  -9  -1   32.21    2.18
   3   4   6  170.03    8.97
   3   4   6  186.79    8.36
   3   4   6  191.32    7.44
   3   4   6  192.59    7.18
   3  -4   6  199.95    9.43
   3  -4   6  201.34    9.09
   3  -4   6  209.65    8.91
  -3   4  -6  185.47    8.85
  -3   4  -6  186.51    8.49
  -3   4  -6  206.80    8.92
  -3  -4  -6  187.00    8.77
  -3  -4  -6  189.20    8.30
  -3  -4  -6  199.38    8.61
   0   1   8   10.81    2.62
   0   1   8   11.44    1.94
   0   1   8   11.86    2.70
   0   1  -8    8.98    1.97
   0   1  -8    9.85    1.08
   0   1  -8   10.30    2.28
   0   1  -8   10.96    2.36
   0   1  -8   13.73    1.84
   0  -1   8    6.72    2.28
   0  -1   8   10.02    2.40
   0  -1   8   18.50    2.71
   0  -1  -8    6.67    1.83
   0  -1  -8    7.17    1.41
   0  -1  -8   10.28    2.51
   0  -1  -8   13.57    1.95
   7   3  -4   14.76    2.03
   7   3  -4   18.18    1.08
   7   3  -4   18.54    2.14
   7   3  -4   19.86    2.71
   7  -3  -4   14.97    1.76
   7  -3  -4   19.09    2.37
   7  -3  -4   19.27    2.42
   7  -3  -4   20.39    2.58
  -7   3   4   17.39    1.50
  -7   3   4   17.77    2.52
  -7   3   4   23.41    3.11
  -7  -3   4   16.66    2.60
  -7  -3   4   19.47    1.41
  -7  -3   4   19.50    2.26
   5   7   2   15.36    1.95
   5  -7   2   12.42    2.75
   5  -7   2   16.66    1.89
   5  -7   2   17.64    2.35
   5  -7   2   20.67    2.91
  -5   7  -2   18.65    2.37
  -5   7  -2   18.77    1.64
  -5   7  -2   19.84    2.93
  -5  -7  -2   14.45    2.08
  -5  -7  -2   17.70    1.52
  -5  -7  -2   17.80    2.17
  -5  -7  -2   19.06    2.06
   5   4   4    1.61    0.86
   5   4   4    3.50    2.08
   5   4   4    4.49    1.61
   5  -4   4    1.52    1.41
   5  -4   4    3.69    1.84
   5  -4   4    4.13    0.87
   5  -4   4    6.50    1.95
  -5   4  -4    2.28    1.41
  -5   4  -4    2.39    0.43
  -5   4  -4    3.66    1.40
  -5   4  -4    5.99    1.85
  -5  -4  -4    1.08    0.97
  -5  -4  -4    2.50    1.41
  -5  -4  -4    2.92    1.62
  -5  -4  -4    3.60    1.64
   1  11  -1   12.96    1.85
   1 -11  -1    8.66    2.17
  -1  11   1    6.90    1.51
  -1  11   1    8.21    1.42
  -1  11   1    9.56    2.09
  -1 -11   1    4.68    1.20
  -1 -11   1    5.17    2.26
  -1 -11   1    8.77    1.60
  -1 -11   1    8.78    2.08
   6   3  -6    0.21    1.82
   6   3  -6    2.04    1.83
   6   3  -6   -1.51    0.86
   6   3  -6   -1.73    1.30
   6  -3  -6    0.33    0.98
   6  -3  -6    0.97    1.62
   6  -3  -6    2.74    1.86
   6  -3  -6   -0.54    1.50
   7   4  -3   64.36    3.42
   7   4  -3   68.22    4.19
   7   4  -3   70.40    4.77
   7  -4  -3   61.07    3.87
   7  -4  -3   69.52    4.54
   7  -4  -3   69.71    3.87
  -6   3   6    0.44    1.65
  -6   3   6    1.95    1.73
  -6   3   6   -0.32    1.62
  -6  -3   6    1.84    1.30
  -6  -3   6   -1.09    1.52
  -6  -3   6   -1.96    1.74
  -7   4   3   60.20    4.39
  -7   4   3   64.87    3.65
  -7   4   3   65.68    4.38
  -7  -4   3   60.01    4.22
  -7  -4   3   68.70    3.99
   2   3  -8   62.09    3.15
   2   3  -8   62.77    3.67
   2   3  -8   67.64    4.01
   2   3  -8   69.14    4.09
   2   3  -8   69.87    4.21
   2  -3  -8   57.70    4.00
   2  -3  -8   58.22    4.11
   2  -3  -8   65.97    3.83
   2  -3  -8   67.74    4.52
  -2   3   8   62.01    4.22
  -2   3   8   63.15    4.21
  -2   3   8   69.74    4.31
  -2  -3   8   55.74    4.34
  -2  -3   8   61.80    3.31
  -2  -3   8   62.68    3.83
  -2  -3   8   66.45    3.91
  -2  -3   8   68.65    4.13
   6   6  -4   22.48    2.15
   6   6  -4   23.21    2.25
   6   6  -4   28.29    2.92
   6  -6  -4   23.47    2.48
   6  -6  -4   23.67    2.18
   6  -6  -4   27.63    2.89
   6  -6  -4   32.08    2.90
   7   0  -5  226.35   10.84
   7   0  -5  250.39   10.53
   7   0  -5  251.03    8.82
   7   0  -5  252.98   11.03
  -6   6   4   29.37    3.01
  -6  -6   4   19.17    2.82
  -6  -6   4   22.67    2.29
  -6  -6   4   23.88    2.15
  -7   0   5  235.26   11.25
  -7   0   5  277.31   11.15
   2   6  -7  295.18   12.41
   2   6  -7  296.71   11.94
   2   6  -7  297.65   10.78
   2   6  -7  306.15   11.49
   2  -6  -7  291.72   12.54
   2  -6  -7  291.80   12.36
   2  -6  -7  305.06   11.38
   2  -6  -7  312.49   12.33
   5   3  -7    4.87    2.06
   5   3  -7    5.46    1.86
   5   3  -7    5.71    1.62
   5   3  -7    5.91    1.72
   5  -3  -7    4.27    2.41
   5  -3  -7    6.16    1.08
   5  -3  -7    8.15    1.93
   5  -3  -7    9.33    2.15
   5  -3  -7   11.69    2.62
  -2   6   7  307.74   12.12
  -2   6   7  310.39   14.09
  -2  -6   7  280.41   11.27
  -2  -6   7  300.10   12.23
  -2  -6   7  304.22   11.70
  -2  -6   7  314.09   11.40
  -2  -6   7  321.49   11.84
  -2  -6   7  333.86   13.41
  -5   3   7    2.84    2.40
  -5   3   7    4.81    1.75
  -5   3   7    4.87    2.27
  -5   3   7    6.48    1.98
  -5  -3   7    2.84    1.75
  -5  -3   7    5.32    2.17
  -5  -3   7    7.60    1.52
  -5  -3   7    8.95    2.18
   7   2   1  267.69   12.27
   7   2   1  267.70   11.06
   7   2   1  281.82   10.56
   7  -2   1  276.42   10.98
   7  -2   1  278.76   11.25
   7  -2   1  286.45   10.98
  -7   2  -1  240.92    9.94
  -7   2  -1  265.76   10.41
  -7   2  -1  274.93   12.01
  -7  -2  -1  253.66   11.12
  -7  -2  -1  260.25    9.91
  -7  -2  -1  274.80   10.59
  -7  -2  -1  284.76   12.71
   1   6  -7    3.35    1.73
   1   6  -7    6.01    1.50
   1   6  -7    7.83    1.52
   1   6  -7   10.70    1.95
   1  -6  -7    1.62    1.72
   1  -6  -7    6.76    2.36
   1  -6  -7    7.47    2.49
   6   5  -5   47.02    3.22
   6   5  -5   47.56    3.89
   6   5  -5   49.05    2.27
   6   5  -5   53.14    3.33
   6  -5  -5   42.06    3.67
   6  -5  -5   45.44    3.65
   6  -5  -5   48.42    3.06
   6  -5  -5   59.05    3.65
  -1   6   7    1.63    1.84
  -1   6   7    2.32    1.77
  -1   6   7    3.36    2.38
  -1  -6   7    3.47    1.95
  -1  -6   7    4.05    1.31
  -1  -6   7    5.63    1.41
  -1  -6   7    6.88    1.75
  -1  -6   7    7.18    1.52
  -1  -6   7    8.81    2.39
  -6   5   5   45.36    3.73
  -6   5   5   46.28    4.00
  -6  -5   5   38.43    3.36
  -6  -5   5   44.85    3.27
  -6  -5   5   45.89    3.13
  -6  -5   5   47.15    2.03
   3  10   1  401.40   14.64
   3 -10   1  412.23   16.25
   3 -10   1  413.56   14.16
   3 -10   1  431.82   16.98
  -3  10  -1  381.15   15.68
  -3  10  -1  392.75   14.98
  -3  10  -1  425.79   13.82
  -3 -10  -1  375.32   16.54
  -3 -10  -1  393.27   14.47
  -3 -10  -1  401.99   15.71
  -3 -10  -1  410.29   15.18
   5   6   3    1.63    1.74
   5  -6   3    1.50    1.18
   5  -6   3    1.54    1.10
   5  -6   3    1.77    2.32
   5  -6   3    1.95    1.95
   5  -6   3   -0.54    1.95
  -5   6  -3    3.59    2.29
  -5   6  -3   -0.11    1.52
  -5   6  -3   -0.32    1.83
  -5   6  -3   -1.63    0.87
  -5  -6  -3   -0.11    1.20
  -5  -6  -3   -0.54    0.98
  -5  -6  -3   -0.87    1.19
  -5  -6  -3   -1.08    1.19
   1   3  -8  150.12    6.52
   1   3  -8  155.40    6.36
   1   3  -8  155.74    7.10
   1   3  -8  156.01    7.63
   1   3  -8  158.35    7.57
   1  -3  -8  148.13    7.24
   1  -3  -8  151.89    8.38
   1  -3  -8  153.73    7.43
   1  -3  -8  156.29    7.27
   7   1  -5    1.29    0.96
   7   1  -5    1.93    1.39
   7   1  -5   -0.76    1.63
   7   1  -5   -1.82    1.72
   7  -1  -5    1.08    1.40
   7  -1  -5   -0.44    2.30
   7  -1  -5   -2.68    2.04
  -1   3   8  153.65    7.71
  -1   3   8  156.34    7.40
  -1   3   8  158.18    7.21
  -1  -3   8  148.36    6.97
  -1  -3   8  157.64    8.04
  -1  -3   8  170.73    7.38
  -7   1   5    0.55    2.52
  -7   1   5   -1.08    1.30
  -7  -1   5    0.32    1.94
  -7  -1   5    3.70    1.74
  -7  -1   5   -0.54    0.43
   1   9  -5  115.18    5.77
   1   9  -5  116.31    5.42
   1  -9  -5  115.79    5.63
   1  -9  -5  124.64    5.74
   1  11   1   66.93    3.16
   1  11   1   68.63    4.71
   1  11   1   70.39    3.31
   1 -11   1   70.91    4.81
   1 -11   1   72.45    4.82
  -1   9   5  110.03    5.72
  -1   9   5  114.06    6.28
  -1   9   5  130.44    6.18
  -1  -9   5  109.42    4.34
  -1  -9   5  111.91    6.44
  -1  -9   5  117.70    7.08
  -1  -9   5  118.15    5.22
  -1  -9   5  123.93    4.40
  -1  -9   5  133.26    6.00
  -1  -9   5  136.36    6.42
  -1  11  -1   51.15    2.68
  -1  11  -1   71.35    4.91
  -1  11  -1   73.94    2.95
  -1 -11  -1   90.88    5.04
   2   3   7   59.34    3.29
   2   3   7   61.61    4.47
   2   3   7   71.18    3.76
   2   3   7   79.74    4.51
   2   6   6    3.07    1.43
   2   6   6    4.04    2.29
   2   6   6    5.82    1.29
   2  -3   7   64.07    4.01
   2  -3   7   69.42    2.84
   2  -3   7   69.71    4.45
   2  -3   7   70.80    4.26
   2  -6   6    2.50    1.31
   2  -6   6    3.94    1.10
   2  -6   6    3.95    2.19
   2  -6   6    5.20    1.63
   2  -6   6    6.30    2.28
  -2   3  -7   61.01    4.13
  -2   3  -7   67.13    4.30
  -2   3  -7   70.11    4.70
  -2   3  -7   70.79    4.48
  -2   6  -6    2.95    1.64
  -2   6  -6    5.78    1.64
  -2   6  -6    6.21    2.36
  -2  -3  -7   59.81    4.32
  -2  -3  -7   59.95    4.48
  -2  -3  -7   61.67    4.03
  -2  -6  -6    2.06    1.84
  -2  -6  -6    2.29    1.75
  -2  -6  -6    3.60    0.87
   1   7   6   62.99    3.64
   1   7   6   70.33    4.60
   1  -7   6   66.77    4.27
   1  -7   6   68.66    2.73
   1  -7   6   69.08    3.91
   1  -7   6   72.29    4.37
   1  -7   6   75.43    4.68
   1  -7   6   80.93    4.56
  -1   7  -6   70.04    4.28
  -1   7  -6   72.89    4.13
  -1   7  -6   76.14    4.08
  -1  -7  -6   62.01    4.21
  -1  -7  -6   72.80    4.25
  -1  -7  -6   77.03    4.03
   6   6   1  318.57   13.11
   6  -6   1  315.82   12.66
   6  -6   1  334.41   14.62
   6  -6   1  342.87   13.68
   6  -6   1  350.05   15.58
  -6   6  -1  316.44   12.47
  -6   6  -1  334.66   13.64
  -6  -6  -1  307.22   13.98
  -6  -6  -1  326.78   13.77
  -6  -6  -1  340.83   14.21
  -6  -6  -1  341.06   11.59
   0   2   8    5.27    1.61
   0   2   8    7.00    1.75
   0   2   8    8.61    2.04
   0   2  -8    2.49    1.52
   0   2  -8    4.32    0.86
   0   2  -8    4.93    2.30
   0   2  -8    6.77    1.83
   0   2  -8    8.67    1.63
   0  -2   8    4.57    2.07
   0  -2   8    7.15    2.38
   0  -2   8    8.90    2.28
   0  -2  -8    3.66    1.72
   0  -2  -8    6.34    1.97
   0  -2  -8    6.78    1.64
   0  -2  -8    7.28    2.07
   6   3   3   78.46    5.33
   6   3   3   83.08    4.21
   6   3   3   85.22    3.68
   6  -3   3   59.00    5.32
   6  -3   3   79.02    3.91
   6  -3   3   79.89    4.76
   6  -3   3   88.38    4.79
  -6   3  -3   74.10    4.78
  -6   3  -3   75.99    4.54
  -6   3  -3   76.86    3.93
  -6   3  -3   89.41    5.21
  -6  -3  -3   74.93    4.01
  -6  -3  -3   76.04    4.23
  -6  -3  -3   81.40    4.14
  -6  -3  -3   83.99    4.99
   6   7  -2   81.20    5.19
   6   7  -2   83.43    3.78
   6   7  -2   85.31    4.40
   6  -7  -2   78.11    5.46
   6  -7  -2   92.21    5.05
   6  -7  -2   95.54    4.93
  -6   7   2   74.68    4.19
  -6   7   2   86.26    4.89
  -6  -7   2   85.22    4.76
  -6  -7   2   87.25    5.12
  -6  -7   2   88.69    3.82
   6   5   2   36.07    3.02
   6  -5   2   33.10    2.75
   6  -5   2   37.66    3.11
   6  -5   2   40.09    3.44
   6  -5   2   44.35    3.25
  -6   5  -2   33.91    3.26
  -6   5  -2   37.91    3.35
  -6   5  -2   38.75    2.29
  -6  -5  -2   34.81    2.18
  -6  -5  -2   35.10    3.14
  -6  -5  -2   35.42    3.16
  -6  -5  -2   37.75    2.71
   3   8   4  255.54   10.20
   3   8   4  269.31   11.29
   3  -8   4  261.07   10.65
   3  -8   4  273.10   10.92
   3  -8   4  281.48   12.34
   3  -8   4  282.15   12.25
   3  -8   4  297.92   12.29
   4   0  -8   96.31    5.85
   4   0  -8  103.96    6.14
   4   0  -8  109.58    4.13
   4   0  -8  116.12    5.70
   6   7  -1    5.99    1.71
   6   7  -1    8.10    1.94
   6   7  -1    8.97    0.76
   6  -7  -1    3.75    1.50
   6  -7  -1    4.12    1.78
   6  -7  -1    5.41    1.70
   6  -7  -1    9.44    2.31
  -3   8  -4  255.67   10.81
  -3   8  -4  265.96    9.88
  -3   8  -4  266.12   10.41
  -3   8  -4  267.97   10.66
  -3  -8  -4  267.26   11.22
  -3  -8  -4  271.65   10.98
  -3  -8  -4  273.12    9.51
  -4   0   8   98.39    5.63
  -4   0   8  107.19    5.74
  -4   0   8  107.50    5.40
  -4   0   8  111.53    5.94
  -6   7   1    4.19    1.94
  -6   7   1    5.30    1.59
  -6  -7   1    5.84    2.05
  -6  -7   1    6.39    1.52
  -6  -7   1    8.28    1.74
   4   5  -7   19.02    2.47
   4   5  -7   21.34    2.59
   4   5  -7   23.40    2.16
   4  -5  -7   24.18    2.76
   4  -5  -7   24.39    3.00
   4  -5  -7   24.60    2.67
  -4   5   7   15.77    2.32
  -4   5   7   19.12    2.49
  -4  -5   7   18.10    2.17
  -4  -5   7   20.36    2.29
  -4  -5   7   20.67    2.31
  -4  -5   7   21.41    2.17
  -4  -5   7   21.63    2.83
   3   9   3  115.00    5.92
   3   9   3  115.13    5.92
   3  -9   3  120.01    6.28
   3  -9   3  121.90    5.42
   3  -9   3  124.55    5.46
   3  -9   3  125.70    6.06
   3  -9   3  137.23    6.81
  -3   9  -3  109.99    5.09
  -3   9  -3  115.31    5.63
  -3   9  -3  116.56    5.64
  -3  -9  -3  110.81    5.75
  -3  -9  -3  114.31    6.19
  -3  -9  -3  123.15    4.48
  -3  -9  -3  126.62    5.97
   2   9  -5   32.33    2.56
   2   9  -5   37.28    2.93
   2  -9  -5   36.08    3.08
  -2   9   5   34.56    3.25
  -2   9   5   38.21    3.43
  -2  -9   5   29.67    2.95
  -2  -9   5   32.54    3.25
  -2  -9   5   34.92    1.39
  -2  -9   5   37.57    2.72
  -2  -9   5   37.68    1.30
  -2  -9   5   39.74    2.82
  -2  -9   5   40.37    3.10
   5   8   1  295.29   11.82
   5  -8   1  297.73   11.69
   5  -8   1  326.93   13.69
   5  -8   1  327.38   13.69
   5  -8   1  328.32   13.16
  -5   8  -1  274.64   11.70
  -5   8  -1  293.65   13.29
  -5   8  -1  310.69   13.18
  -5  -8  -1  298.00   12.04
  -5  -8  -1  300.98   11.32
  -5  -8  -1  307.87   13.01
  -5  -8  -1  310.62   11.95
   7   4   0  387.32   15.02
   7   4   0  406.98   17.75
   7   4   0  413.45   13.70
   7  -4   0  368.00   15.36
   7  -4   0  396.37   14.73
   7  -4   0  423.96   16.32
   7  -4   0  425.69   15.83
  -7   4   0  379.33   14.38
  -7   4   0  391.63   18.01
  -7   4   0  391.82   14.19
  -7  -4   0  368.35   15.50
  -7  -4   0  412.89   17.16
   1   5   7  441.68   17.30
   1   5   7  457.18   20.46
   1   5   7  481.08   17.65
   1  -5   7  410.86   16.15
   1  -5   7  428.39   17.45
   1  -5   7  463.86   19.00
   1  -5   7  507.03   17.70
   3   3  -8  391.47   14.98
   3   3  -8  396.04   14.43
   3   3  -8  406.17   16.38
   3   3  -8  412.96   15.90
   3  -3  -8  388.92   15.31
   3  -3  -8  391.58   15.22
   3  -3  -8  395.90   15.17
   3  -3  -8  410.65   16.86
   4   1  -8    3.01    1.93
   4   1  -8    3.77    2.37
   4   1  -8    4.89    0.76
   4   1  -8    6.39    1.95
   4  -1  -8    5.70    2.26
   4  -1  -8    6.18    2.06
   4  -1  -8    6.77    1.61
  -1   5  -7  431.52   17.14
  -1   5  -7  451.47   17.50
  -1   5  -7  455.18   19.07
  -1   5  -7  498.84   16.19
  -1  -5  -7  434.29   18.49
  -1  -5  -7  437.21   17.06
  -1  -5  -7  472.48   16.49
  -3   3   8  397.70   15.54
  -3   3   8  414.32   16.86
  -3   3   8  434.81   16.03
  -3  -3   8  380.36   14.97
  -3  -3   8  401.97   16.20
  -3  -3   8  407.48   15.38
  -3  -3   8  414.94   15.20
  -3  -3   8  431.40   15.86
  -4   1   8    2.65    2.43
  -4   1   8    4.42    1.83
  -4   1   8    6.16    1.65
  -4   1   8    8.77    2.38
  -4  -1   8    3.96    1.54
  -4  -1   8    4.10    2.27
  -4  -1   8    5.29    1.76
  -4  -1   8    6.93    1.62
   4   8  -5  624.27   21.77
   4   8  -5  632.66   22.03
   4   8  -5  638.85   23.43
   4  -8  -5  595.58   21.54
   4  -8  -5  601.22   22.44
   4  -8  -5  603.88   23.30
   4  -8  -5  629.93   24.62
  -4   8   5  590.09   22.09
  -4   8   5  625.77   24.80
  -4  -8   5  583.09   23.78
  -4  -8   5  608.24   22.07
  -4  -8   5  614.25   20.43
  -4  -8   5  633.20   20.46
  -4  -8   5  639.65   21.91
  -4  -8   5  647.13   20.40
   0  11   2   83.34    5.51
   0  11   2   89.77    4.29
   0  11   2   96.76    4.25
   0  11  -2   88.32    5.11
   0 -11   2   90.82    5.05
   0 -11   2   90.90    5.65
   0 -11   2  100.42    5.28
   0 -11   2  101.16    5.45
   2   9   4   25.54    2.52
   2   9   4   32.85    3.08
   2  -9   4   26.86    2.91
   2  -9   4   31.34    2.03
   2  -9   4   31.81    2.86
   2  -9   4   31.86    3.25
   2  -9   4   35.82    3.26
   3 -10  -3  328.10   12.52
   3 -10  -3  340.90   13.44
  -2   9  -4   28.09    3.35
  -2   9  -4   31.37    2.88
  -2   9  -4   35.13    2.29
  -2  -9  -4   27.34    2.93
  -2  -9  -4   28.28    2.06
  -2  -9  -4   30.98    2.59
  -3  10   3  327.83   13.36
  -3  10   3  328.54   12.63
  -3  10   3  329.03   14.59
  -3 -10   3  287.35   14.36
  -3 -10   3  323.52   13.71
  -3 -10   3  332.69   13.37
  -3 -10   3  337.89   12.35
  -3 -10   3  342.02   14.33
   0   9   5    0.99    1.43
   0   9   5    1.08    1.95
   0   9   5    1.87    1.43
   0   9  -5    0.76    1.40
   0   9  -5   -0.75    1.71
   0  -9   5   -0.33    1.09
   0  -9   5   -0.33    1.63
   0  -9   5   -0.43    0.53
   0  -9   5   -0.43    1.83
   0  -9   5   -0.98    0.98
   0  -9   5   -1.09    1.20
   0  -9  -5    0.32    1.28
   0  -9  -5   -1.73    2.05
   1 -10  -4   27.97    2.23
   1 -11  -2    8.05    2.07
  -1  10   4   29.76    2.98
  -1  10   4   30.14    2.75
  -1  10   4   30.36    3.04
  -1  11   2    3.30    2.20
  -1  11   2    3.62    1.53
  -1  11   2    5.00    1.41
  -1 -10   4   24.70    3.06
  -1 -10   4   27.87    2.45
  -1 -10   4   28.32    3.05
  -1 -10   4   29.71    2.49
  -1 -10   4   33.63    2.60
  -1 -11   2    3.85    1.71
  -1 -11   2    4.83    1.50
  -1 -11   2    5.23    1.42
  -1 -11   2    5.45    1.85
  -1 -11   2    6.47    2.19
   7   2  -5    3.00    2.03
   7   2  -5    3.91    1.74
   7   2  -5    4.29    0.97
   7   2  -5   -1.39    1.61
   7  -2  -5    3.44    2.15
   7  -2  -5    3.76    1.72
   7  -2  -5    5.03    0.98
   7  -2  -5    5.81    2.08
  -7   2   5    0.86    1.51
  -7   2   5    2.08    2.63
  -7  -2   5    1.62    1.94
  -7  -2   5    2.79    0.43
  -7  -2   5    6.30    2.50
   5   7  -5   15.37    1.62
   5   7  -5   16.38    2.05
   5   7  -5   16.40    1.39
   5   7  -5   18.19    2.26
   5  -7  -5   11.86    2.18
   5  -7  -5   15.83    2.67
   5  -7  -5   15.91    2.67
   5  -7  -5   19.87    2.38
  -5   7   5   11.17    2.71
  -5   7   5   16.43    2.39
  -5  -7   5   13.04    2.17
  -5  -7   5   13.20    1.50
  -5  -7   5   13.44    2.28
  -5  -7   5   16.44    1.60
  -5  -7   5   17.51    1.41
   1   8  -6  204.55    8.67
   1   8  -6  210.70    7.70
   1   8  -6  216.24    8.86
   1   8  -6  217.96    9.44
   1  -8  -6  198.37    8.77
   1  -8  -6  218.04    9.20
  -1   8   6  201.74    9.50
  -1   8   6  215.77    9.85
  -1  -8   6  203.19    8.28
  -1  -8   6  209.43    7.93
  -1  -8   6  212.10    7.92
  -1  -8   6  212.72    8.79
  -1  -8   6  215.60    9.69
  -1  -8   6  219.60    9.45
  -1  -8   6  221.28    9.24
   3   6  -7    0.65    1.08
   3   6  -7    1.29    1.61
   3   6  -7    3.23    1.51
   3   6  -7   -0.32    1.29
   3  -6  -7    1.50    1.92
   3  -6  -7    1.55    1.66
   3  -6  -7    1.71    1.50
  -3   6   7    0.55    1.66
  -3   6   7   -2.05    1.62
  -3  -6   7    1.41    1.09
  -3  -6   7    2.92    1.30
  -3  -6   7    3.06    1.31
  -3  -6   7   -0.54    0.98
  -3  -6   7   -0.76    1.31
  -3  -6   7   -1.85    1.31
   4   5   5   47.82    3.94
   4   5   5   49.18    2.35
   4  -5   5   44.58    4.01
   4  -5   5   44.96    3.37
   4  -5   5   50.12    3.81
   4  -5   5   52.70    4.30
  -4   5  -5   42.44    3.55
  -4   5  -5   42.49    3.25
  -4   5  -5   43.88    3.71
  -4  -5  -5   43.45    3.14
  -4  -5  -5   43.84    3.17
  -4  -5  -5   44.64    2.30
  -4  -5  -5   44.95    3.48
   4   0   6  271.06   11.52
   4   0   6  274.11   11.94
   4   0   6  274.52   10.94
  -4   0  -6  252.04   11.13
  -4   0  -6  260.07    9.26
  -4   0  -6  263.48   10.59
  -4   0  -6  288.63   12.69
   4   8   3  376.80   14.85
   4  -8   3  343.78   15.35
   4  -8   3  368.58   14.55
   4  -8   3  400.07   16.31
   4  -8   3  416.40   16.78
   4  -8   3  419.98   15.70
  -4   8  -3  369.54   15.65
  -4   8  -3  383.85   14.22
  -4   8  -3  442.58   16.24
  -4  -8  -3  380.55   14.65
  -4  -8  -3  393.68   14.79
  -4  -8  -3  396.25   15.01
  -4  -8  -3  404.33   14.05
   0   6   7    1.95    1.51
   0   6   7    2.20    2.30
   0   6  -7    0.00    0.88
   0   6  -7    1.52    1.30
   0   6  -7    2.60    1.84
   0   6  -7   -2.04    1.82
   0  -6   7    0.33    1.20
   0  -6   7    0.55    0.77
   0  -6   7   -0.22    1.95
   0  -6   7   -0.54    0.87
   0  -6   7   -0.76    2.06
   0  -6   7   -2.73    1.64
   0  -6  -7    0.00    1.41
   0  -6  -7    3.34    2.05
   0  -6  -7   -0.98    1.41
   2  11  -1    8.60    0.43
   2  11  -1    9.20    0.43
   2 -11  -1    9.59    2.69
   2 -11  -1    9.72    1.53
  -2  11   1    8.89    1.50
  -2  11   1    8.90    2.31
  -2  11   1   11.03    1.64
  -2 -11   1    3.39    1.53
  -2 -11   1    5.25    2.19
  -2 -11   1    7.03    2.38
  -2 -11   1    7.17    1.39
  -2 -11   1    9.51    1.64
   2   8  -6    0.64    1.60
   2   8  -6    1.51    1.95
   2  -8  -6   -0.53    1.28
   2  11   0    0.75    0.75
   2  11   0   -0.33    1.31
   2 -11   0    2.45    1.60
   2 -11   0   -0.32    1.39
   2 -11   0   -0.44    1.20
   7   3   1   19.78    2.90
   7   3   1   22.86    1.83
   7   3   1   24.73    1.74
   7   3   1   25.33    2.38
   7  -3   1   21.24    2.19
   7  -3   1   26.34    2.82
   7  -3   1   27.07    3.01
  -2   8   6    0.22    1.55
  -2   8   6    0.76    1.51
  -2  -8   6    0.87    1.85
  -2  -8   6    0.98    1.20
  -2  -8   6    1.63    1.09
  -2  -8   6    2.16    1.51
  -2  -8   6   -0.22    0.76
  -2  -8   6   -0.43    0.87
  -2  -8   6   -1.84    1.19
  -2  11   0    0.22    0.98
  -2  11   0   -0.11    1.43
  -2  11   0   -0.21    0.85
  -2 -11   0    0.44    0.76
  -2 -11   0    2.08    2.19
  -2 -11   0   -0.11    1.09
  -7   3  -1   18.64    2.71
  -7   3  -1   25.90    2.51
  -7   3  -1   27.39    3.13
  -7  -3  -1   18.97    1.62
  -7  -3  -1   25.73    2.93
  -7  -3  -1   27.34    2.59
   5   0   5 1394.27   50.36
   5   0   5 1485.75   50.49
   5   0   5 1502.17   49.27
  -5   0  -5 1358.67   51.23
  -5   0  -5 1365.73   45.47
  -5   0  -5 1399.97   48.25
  -5   0  -5 1471.27   50.39
   0  10   4  302.26   14.35
   0  10   4  346.92   13.33
   0  10   4  347.99   13.20
   0 -10   4  330.76   13.34
   0 -10   4  335.52   15.10
   0 -10   4  338.95   14.14
   0 -10   4  340.39   14.55
   0 -10   4  344.58   14.06
   0 -10  -4  337.36   12.75
   0 -10  -4  347.68   13.22
   4   7  -6  658.47   27.06
   4   7  -6  674.26   24.89
   4   7  -6  693.05   24.07
   4  -7  -6  651.47   25.95
   4  -7  -6  669.96   26.56
   4  -7  -6  681.77   25.58
   4  -7  -6  708.16   24.95
   6   7  -3   80.97    4.18
   6   7  -3   86.15    3.99
   6   7  -3   95.40    5.72
   6  -7  -3   78.11    4.92
   6  -7  -3   92.45    5.57
   6  -7  -3   93.32    5.06
  -4   7   6  683.97   24.92
  -4   7   6  714.14   27.03
  -4  -7   6  637.79   23.60
  -4  -7   6  677.79   23.86
  -4  -7   6  689.23   25.84
  -4  -7   6  692.16   22.31
  -4  -7   6  708.00   26.26
  -4  -7   6  735.29   23.18
  -6   7   3   90.08    5.14
  -6  -7   3   74.71    5.43
  -6  -7   3   85.51    4.04
  -6  -7   3   89.11    4.21
   4   1   6    2.06    1.41
   4   1   6    2.30    2.19
   4   1   6   -0.76    1.30
   4  -1   6    0.43    1.30
   4  -1   6    1.52    1.62
   4  -1   6    1.97    1.86
   7   4  -4   35.64    3.36
   7   4  -4   37.35    2.78
   7   4  -4   42.84    3.00
   7   5  -2  153.22    6.87
   7   5  -2  156.88    7.68
   7   5  -2  156.91    5.91
   7  -4  -4   40.47    3.54
   7  -4  -4   41.95    3.64
   7  -4  -4   42.04    2.76
   7  -4  -4   42.13    3.34
   7  -5  -2  140.02    8.21
   7  -5  -2  149.90    7.45
   7  -5  -2  162.76    7.63
   7  -5  -2  163.31    7.43
  -4   1  -6    1.51    1.29
  -4   1  -6   -0.32    0.65
  -4   1  -6   -0.32    1.30
  -4   1  -6   -1.84    2.05
  -4  -1  -6    0.33    1.30
  -4  -1  -6    0.65    1.19
  -4  -1  -6    1.62    0.86
  -7   4   4   35.21    2.36
  -7   4   4   36.52    3.29
  -7   4   4   38.74    3.33
  -7   5   2  122.83    6.36
  -7   5   2  151.98    7.99
  -7   5   2  154.97    6.56
  -7  -4   4   38.89    3.02
  -7  -4   4   39.80    3.79
  -7  -4   4   40.00    3.06
  -7  -5   2  149.84    7.70
  -7  -5   2  158.78    7.15
   2   8   5   17.03    1.98
   2   8   5   19.69    2.84
   2  -8   5   20.32    2.20
   2  -8   5   21.33    3.05
   2  -8   5   22.74    2.50
   2  -8   5   23.71    2.04
   2  -8   5   24.21    1.52
   2  -8   5   26.89    2.93
  -2   8  -5   20.61    2.78
  -2   8  -5   23.96    2.19
  -2   8  -5   26.02    3.04
  -2  -8  -5   18.55    1.75
  -2  -8  -5   20.11    2.49
  -2  -8  -5   26.11    2.94
   4   2  -8   43.69    4.20
   4   2  -8   53.99    3.55
   4   2  -8   58.78    2.39
   4   2  -8   63.95    4.01
   4  -2  -8   47.08    3.98
   4  -2  -8   47.97    3.48
   4  -2  -8   57.23    3.76
   5   1   5    4.60    1.75
   5   1   5    6.28    1.62
   5   1   5    8.13    1.63
   5  -1   5    6.90    1.86
   5  -1   5    7.80    1.73
   5  -1   5    8.26    2.17
  -4   2   8   50.56    4.20
  -4   2   8   59.22    4.21
  -4   2   8   61.58    4.01
  -4  -2   8   45.68    3.41
  -4  -2   8   54.73    4.01
  -4  -2   8   55.12    3.64
  -4  -2   8   58.74    3.69
  -4  -2   8   60.30    4.22
  -5   1  -5    6.06    2.06
  -5   1  -5    6.71    1.08
  -5   1  -5    8.77    2.27
  -5   1  -5    9.30    2.05
  -5  -1  -5    2.06    2.06
  -5  -1  -5    8.94    1.40
  -5  -1  -5    9.59    2.05
  -5  -1  -5   10.08    1.63
   6   4  -6  112.64    5.69
   6   4  -6  121.17    5.09
   6   4  -6  126.44    6.36
   6   4  -6  138.21    6.39
   6   7   0  114.60    5.99
   6  -4  -6  115.12    5.95
   6  -4  -6  115.13    6.44
   6  -4  -6  124.94    5.24
   6  -4  -6  127.74    6.83
   6  -7   0  115.76    5.90
   6  -7   0  124.04    5.91
   6  -7   0  133.20    6.50
   6  -7   0  137.11    7.16
  -6   4   6  111.01    6.17
  -6   4   6  113.55    6.81
  -6   4   6  132.08    6.73
  -6   7   0  114.68    5.72
  -6   7   0  135.64    7.03
  -6  -4   6   99.58    6.19
  -6  -4   6  121.18    6.31
  -6  -4   6  130.82    6.50
  -6  -7   0  118.33    6.44
  -6  -7   0  122.75    4.48
  -6  -7   0  131.57    6.18
  -6  -7   0  135.22    6.18
   0   3   8   20.04    2.96
   0   3   8   25.99    2.79
   0   3  -8   18.04    2.47
   0   3  -8   20.79    2.71
   0   3  -8   21.15    2.63
   0   3  -8   22.76    1.29
   0   3  -8   25.31    2.28
   0  -3   8   20.00    2.50
   0  -3   8   22.15    2.50
   0  -3   8   22.32    2.93
   0  -3  -8   16.75    2.18
   0  -3  -8   19.72    2.37
   0  -3  -8   20.96    2.95
   0  -3  -8   22.75    2.31
   5   8  -4   64.90    3.67
   5   8  -4   67.15    3.44
   5   8  -4   79.37    4.53
   5  -8  -4   55.18    4.54
   5  -8  -4   66.32    5.02
   5  -8  -4   71.04    4.23
  -2  10   4   17.74    2.53
  -2  10   4   20.66    2.18
  -2  10   4   24.17    2.97
  -2 -10   4   19.53    2.06
  -2 -10   4   23.42    2.39
  -2 -10   4   23.69    2.62
  -2 -10   4   25.20    2.77
  -2 -10   4   25.91    3.05
  -5   8   4   57.48    4.01
  -5   8   4   78.66    4.65
  -5  -8   4   54.28    4.45
  -5  -8   4   62.24    3.34
  -5  -8   4   62.87    2.94
  -5  -8   4   68.38    4.03
  -5  -8   4   68.48    3.86
   2   4  -8  122.41    6.68
   2   4  -8  123.76    6.56
   2   4  -8  126.45    6.29
   2   4  -8  126.89    6.03
   2   4  -8  129.89    5.53
   2  -4  -8  116.35    6.38
   2  -4  -8  117.50    6.15
   2  -4  -8  124.10    6.56
   2  -4  -8  135.73    6.39
  -2   4   8  119.67    6.43
  -2   4   8  130.65    7.14
  -2   4   8  136.22    6.49
  -2  -4   8  117.68    6.29
  -2  -4   8  123.46    6.33
  -2  -4   8  125.71    5.07
  -2  -4   8  133.47    6.84
  -2  -4   8  134.85    6.64
   5   4  -7  276.56   11.83
   5   4  -7  293.89   11.90
   5   4  -7  295.23   11.39
   5   4  -7  303.18   13.20
   5  -4  -7  271.10   11.58
   5  -4  -7  284.04   13.80
   5  -4  -7  295.88   12.76
   5  -4  -7  298.78   12.66
   5  -4  -7  309.69   10.72
   7   5  -1   20.56    2.57
   7   5  -1   21.96    1.61
   7   5  -1   22.27    3.03
   7  -5  -1   19.40    2.24
   7  -5  -1   20.81    2.47
   7  -5  -1   21.06    2.33
   7  -5  -1   21.27    2.88
  -5   4   7  279.77   11.50
  -5   4   7  312.49   13.11
  -5  -4   7  286.90   11.78
  -5  -4   7  295.95   12.38
  -5  -4   7  304.14   12.61
  -5  -4   7  314.57   13.03
  -5  -4   7  316.81   12.17
  -7   5   1   20.11    2.55
  -7   5   1   21.44    2.84
  -7   5   1   25.10    2.69
  -7  -5   1   17.03    2.39
  -7  -5   1   26.33    2.82
   4   9  -4  114.27    4.27
   4   9  -4  118.63    5.41
   4  -9  -4  112.70    6.37
   4  -9  -4  115.56    6.02
   4  -9  -4  118.92    6.06
   5   6  -6   57.71    3.87
   5   6  -6   62.07    3.34
   5   6  -6   63.63    3.60
   5   6  -6   63.93    4.10
   5  -6  -6   52.94    4.60
   5  -6  -6   60.89    4.48
   5  -6  -6   66.30    4.77
   5  -6  -6   72.11    3.68
  -4   9   4  115.34    5.91
  -4   9   4  127.59    6.19
  -4  -9   4   99.57    5.44
  -4  -9   4  110.74    6.16
  -4  -9   4  111.20    5.76
  -4  -9   4  112.83    4.54
  -4  -9   4  113.94    4.49
  -4  -9   4  118.43    5.24
  -4  -9   4  128.17    5.57
  -5   6   6   57.18    4.48
  -5   6   6   71.77    4.77
  -5  -6   6   61.70    4.01
  -5  -6   6   62.86    3.60
  -5  -6   6   64.87    3.59
  -5  -6   6   65.39    4.13
  -5  -6   6   70.27    3.78
  -5  -6   6   70.85    3.03
   2  10   3   59.96    3.74
   2  10   3   62.04    4.50
   2 -10   3   63.16    4.40
   2 -10   3   66.08    3.22
   2 -10   3   68.74    4.54
   2 -10   3   71.99    4.44
   4   7   4    1.09    1.97
   4  -7   4    0.43    1.39
   4  -7   4    0.44    0.77
   4  -7   4    0.76    1.41
   4  -7   4    3.58    1.95
   4  -7   4    4.61    1.87
  -2  10  -3   59.08    3.90
  -2  10  -3   61.09    4.10
  -2  10  -3   67.59    3.26
  -2 -10  -3   53.23    3.90
  -2 -10  -3   63.83    3.10
  -4   7  -4    1.84    1.52
  -4   7  -4    1.96    1.63
  -4   7  -4    2.38    0.98
  -4   7  -4    3.86    1.71
  -4  -7  -4    1.53    1.42
  -4  -7  -4    1.62    1.41
  -4  -7  -4    1.74    1.96
  -4  -7  -4    2.60    1.52
   3   7   5   29.10    2.74
   3   7   5   35.36    2.96
   3  -7   5   31.79    2.69
   3  -7   5   33.12    1.52
   3  -7   5   33.54    3.29
   3  -7   5   36.47    1.65
   3  -7   5   40.22    3.47
   3  -7   5   40.47    3.37
  -3   7  -5   32.57    2.94
  -3   7  -5   36.06    3.32
  -3   7  -5   36.95    2.83
  -3  -7  -5   27.99    2.72
  -3  -7  -5   34.25    1.86
  -3  -7  -5   35.45    2.82
   3   5   6    0.22    1.20
   3   5   6    1.53    1.53
   3   5   6   -0.85    0.96
   3  -5   6    1.41    1.52
   3  -5   6   -0.76    1.42
   3  -5   6   -1.30    1.73
  -3   5  -6    0.54    1.09
  -3   5  -6    0.64    1.39
  -3   5  -6    1.53    1.64
  -3  -5  -6    0.54    1.30
  -3  -5  -6    1.42    0.98
  -3  -5  -6    1.42    1.53
   1  11   2  116.49    7.26
   1  11   2  135.66    5.62
   1  11   2  135.97    5.87
   1 -11   2  116.86    7.58
   1 -11   2  123.89    6.87
   1 -11   2  130.11    4.79
   1 -11   2  131.42    6.84
   1 -11   2  131.95    7.05
  -1  11  -2  127.40    4.68
  -1  11  -2  132.91    7.28
  -1  11  -2  133.55    4.77
  -1 -11  -2  137.71    5.76
   5   5   4   40.74    3.50
   5   5   4   44.56    1.92
   5  -5   4   35.10    3.13
   5  -5   4   37.21    3.36
   5  -5   4   39.26    2.29
   5  -5   4   46.19    3.37
   5  -5   4   48.30    4.20
  -5   5  -4   38.19    3.55
  -5   5  -4   40.87    2.06
  -5   5  -4   41.96    3.04
  -5   5  -4   47.00    3.60
  -5  -5  -4   36.93    3.57
  -5  -5  -4   42.40    3.28
  -5  -5  -4   42.55    2.49
  -5  -5  -4   45.27    3.04
   0   8   6    6.81    1.76
   0   8   6    7.27    1.87
   0   8   6   11.59    1.95
   0   8  -6   10.79    1.83
   0   8  -6   10.83    1.31
   0   8  -6   11.42    2.14
   0   8  -6   11.43    2.61
   0  -8   6    5.65    1.63
   0  -8   6    8.02    1.19
   0  -8   6    8.27    1.09
   0  -8   6    8.95    1.53
   0  -8   6    9.67    2.50
   0  -8   6   11.29    2.39
   0  -8  -6    6.54    1.72
   0  -8  -6    8.50    1.72
   0  -8  -6    8.88    1.95
   1   4  -8  139.95    6.56
   1   4  -8  140.69    6.91
   1   4  -8  141.88    5.59
   1   4  -8  144.83    5.98
   1   4  -8  145.36    6.55
   1  -4  -8  137.76    7.32
   1  -4  -8  145.02    7.29
   1  -4  -8  149.74    6.95
   1  -4  -8  154.58    6.73
  -1   4   8  109.98    7.72
  -1   4   8  140.07    6.57
  -1   4   8  148.17    7.29
  -1  -4   8  133.25    5.96
  -1  -4   8  134.49    6.63
  -1  -4   8  145.57    7.72
  -1  -4   8  146.16    7.49
   1   0   8    0.43    1.41
   1   0   8    1.19    1.62
   1   0   8    1.20    2.07
  -1   0  -8    1.30    1.30
  -1   0  -8    1.83    1.51
  -1   0  -8   -0.76    0.97
  -1   0  -8   -1.40    1.29
  -1   0  -8   -2.85    2.19
   2   4   7  468.24   18.68
   2   4   7  493.73   18.45
   2   4   7  505.59   17.28
   2  -4   7  485.97   17.95
   2  -4   7  505.66   19.46
   2  -4   7  525.70   19.33
   2  -4   7  529.41   19.10
  -2   4  -7  474.04   18.78
  -2   4  -7  477.82   18.18
  -2   4  -7  489.29   18.27
  -2   4  -7  493.60   19.69
  -2  -4  -7  477.29   18.77
  -2  -4  -7  478.72   19.15
  -2  -4  -7  516.97   19.58
   4   9   2   34.62    2.82
   4  -9   2   31.57    2.33
   4  -9   2   38.57    3.47
   4  -9   2   39.02    2.89
   4  -9   2   40.95    3.33
  -4   9  -2   33.48    3.35
  -4   9  -2   34.55    2.58
  -4   9  -2   35.41    2.61
  -4  -9  -2   29.11    3.39
  -4  -9  -2   35.77    2.61
  -4  -9  -2   35.79    2.82
  -4  -9  -2   37.15    3.15
   7   5  -3  268.80    9.89
   7   5  -3  275.29   11.28
   7   5  -3  281.61   13.42
   7  -5  -3  265.19   10.86
   7  -5  -3  269.68   11.77
   7  -5  -3  281.58   11.07
  -7   5   3  249.32   10.98
  -7   5   3  276.58   10.32
  -7   5   3  282.53   11.55
  -7  -5   3  269.85   11.49
  -7  -5   3  275.72   12.96
   2 -11  -2   99.18    5.74
   6   4   3   49.09    4.13
   6   4   3   55.22    2.27
   6   4   3   55.54    3.43
   6  -4   3   51.91    4.12
   6  -4   3   52.59    3.05
   6  -4   3   52.84    3.67
   6  -4   3   62.89    3.91
  -2  11   2   78.69    4.62
  -2  11   2   85.32    4.06
  -2  11   2   88.63    4.33
  -2 -11   2   75.95    4.30
  -2 -11   2   78.04    4.81
  -2 -11   2   80.88    5.37
  -2 -11   2   81.55    4.79
  -2 -11   2   92.26    5.03
  -6   4  -3   30.90    3.47
  -6   4  -3   49.28    3.92
  -6   4  -3   52.13    2.83
  -6   4  -3   52.36    2.50
  -6   4  -3   55.50    3.34
  -6  -4  -3   47.07    3.26
  -6  -4  -3   47.10    4.33
  -6  -4  -3   52.47    3.25
  -6  -4  -3   54.72    3.05
   4   2   6   30.34    3.18
   4   2   6   33.39    2.38
   4   2   6   42.53    3.35
   4  -2   6   34.85    3.18
   4  -2   6   35.39    3.47
   4  -2   6   37.58    3.03
  -4   2  -6   29.59    1.30
  -4   2  -6   30.90    3.25
  -4   2  -6   35.43    3.03
  -4   2  -6   38.70    3.02
  -4  -2  -6   34.69    2.28
  -4  -2  -6   35.56    3.04
  -4  -2  -6   37.12    2.52
  -4  -2  -6   38.71    2.81
   2  11   1   22.00    3.06
   2  11   1   30.37    2.08
   2  11   1   31.52    2.06
   2 -11   1   23.87    1.74
   2 -11   1   24.64    2.88
   2 -11   1   26.83    3.21
   7   0   2    0.54    1.40
   7   0   2   -0.87    1.31
   7   0   2   -0.98    1.41
  -2  11  -1   23.92    2.51
  -2  11  -1   27.78    1.85
  -2  11  -1   30.81    1.82
  -2 -11  -1   28.36    2.18
  -2 -11  -1   32.88    3.06
  -7   0  -2    0.43    1.41
  -7   0  -2   -0.54    1.94
  -7   0  -2   -0.65    1.19
  -7   0  -2   -0.76    1.08
   1   1   8   95.36    5.50
   1   1   8   97.77    5.45
   1   1   8  101.59    5.40
   1  -1   8   87.89    5.01
   1  -1   8  100.24    5.75
   1  -1   8  108.01    5.74
   7   3  -5   94.07    5.04
   7   3  -5  104.28    6.08
   7   3  -5  106.06    5.25
   7   3  -5  113.69    4.22
   7  -3  -5   92.69    5.06
   7  -3  -5   92.76    5.37
   7  -3  -5  106.29    6.27
   7  -3  -5  121.53    4.63
  -1   1  -8   88.63    5.08
  -1   1  -8   90.19    5.65
  -1   1  -8   98.58    5.37
  -1   1  -8  101.80    3.79
  -1   1  -8  105.01    5.59
  -1  -1  -8   84.63    5.60
  -1  -1  -8   85.37    4.90
  -1  -1  -8   95.14    4.25
  -1  -1  -8  111.19    6.13
  -7   3   5  105.86    5.71
  -7   3   5  110.57    6.37
  -7  -3   5   97.16    5.70
  -7  -3   5  100.54    6.18
  -7  -3   5  103.37    3.57
  -7  -3   5  108.99    5.62
   3  10   2    0.88    1.42
   3  10   2   -1.64    1.31
   3 -10   2    1.07    1.50
   3 -10   2    1.40    1.18
   3 -10   2    2.58    1.61
  -3  10  -2    0.97    1.08
  -3  10  -2    1.94    1.51
  -3  10  -2   -1.74    1.09
  -3 -10  -2    0.00    0.66
  -3 -10  -2    0.96    0.75
  -3 -10  -2    1.09    1.85
  -3 -10  -2    1.41    0.97
  -3 -10  -2   -1.86    1.97
   5   2   5  522.75   21.44
   5   2   5  545.72   22.48
   5   2   5  572.09   20.90
   5  -2   5  529.67   21.78
   5  -2   5  551.61   22.78
   5  -2   5  582.78   24.04
   6   0  -7    0.43    2.15
   6   0  -7    0.86    0.97
   6   0  -7    0.97    1.51
   6   0  -7   -0.22    1.52
  -5   2  -5  518.06   18.30
  -5   2  -5  539.64   21.28
  -5   2  -5  555.24   21.68
  -5   2  -5  577.74   19.59
  -5  -2  -5  544.58   18.95
  -5  -2  -5  557.72   20.73
  -5  -2  -5  574.78   21.88
  -6   0   7    1.19    1.73
  -6   0   7    1.84    2.17
  -6   0   7   -1.20    2.18
  -6   0   7   -3.51    1.64
   3   9  -5   76.51    4.54
   3   9  -5   86.95    4.39
   3  -9  -5   81.04    5.25
   3  -9  -5   83.54    5.11
   4  10  -1    1.71    0.75
   4 -10  -1    1.19    1.08
   4 -10  -1    1.29    1.61
   4 -10  -1    2.11    1.55
  -3   9   5   74.24    4.64
  -3   9   5   87.85    5.32
  -3  -9   5   81.28    5.19
  -3  -9   5   81.97    4.56
  -3  -9   5   83.48    3.11
  -3  -9   5   84.27    3.03
  -3  -9   5   88.28    4.17
  -3  -9   5   89.48    4.67
  -3  -9   5   90.04    4.91
  -4  10   1   -0.53    1.38
  -4  10   1   -0.66    1.97
  -4 -10   1    0.00    0.76
  -4 -10   1    1.63    2.07
  -4 -10   1    2.67    1.07
  -4 -10   1    3.67    0.86
  -4 -10   1    3.82    1.64
   7   1   2  468.88   20.39
   7   1   2  470.94   17.77
   7   1   2  487.54   18.27
   7  -1   2  454.79   16.96
   7  -1   2  459.37   18.15
   7  -1   2  497.91   19.83
  -7   1  -2  419.64   18.19
  -7   1  -2  455.61   16.52
  -7   1  -2  456.12   19.66
  -7   1  -2  465.22   16.21
  -7  -1  -2  438.98   17.50
  -7  -1  -2  458.32   16.84
  -7  -1  -2  461.01   16.91
  -7  -1  -2  481.35   20.10
   5   9  -1   47.91    2.78
   5  -9  -1   40.60    3.58
   5  -9  -1   42.01    3.82
   5  -9  -1   49.05    3.79
   5  -9  -1   50.11    3.44
  -5   9   1   42.13    3.27
  -5   9   1   47.29    3.50
  -5   9   1   51.87    3.66
  -5  -9   1   44.79    2.71
  -5  -9   1   47.80    3.69
  -5  -9   1   48.23    3.71
  -5  -9   1   50.04    2.40
  -5  -9   1   51.06    2.25
   3   4  -8    0.32    1.29
   3   4  -8    1.83    1.72
   3   4  -8    2.27    0.97
   3   4  -8   -0.22    2.04
   3  -4  -8    0.43    1.93
   3  -4  -8    2.20    1.65
   3  -4  -8   -0.54    1.39
   6   1  -7    0.87    1.41
   6   1  -7    1.07    1.40
   6   1  -7    2.15    2.15
   6   1  -7    2.38    1.51
   6  -1  -7    2.36    2.25
   6  -1  -7    2.71    1.84
   6  -1  -7    3.05    1.63
   6  -1  -7   -0.32    1.07
  -3   4   8    0.54    2.37
  -3   4   8   -1.41    1.52
  -3   4   8   -2.88    2.33
  -3  -4   8    0.33    1.63
  -3  -4   8    2.08    1.65
  -3  -4   8   -0.43    1.52
  -3  -4   8   -1.86    1.54
  -3  -4   8   -2.27    1.73
  -6   1   7    3.36    1.73
  -6   1   7    3.39    1.75
  -6   1   7    4.01    2.39
  -6   1   7   -1.32    2.41
  -6  -1   7    0.87    2.52
  -6  -1   7    2.82    2.17
  -6  -1   7    4.65    1.73
  -6  -1   7   -0.54    1.42
   3   8  -6   66.94    4.31
   3   8  -6   68.74    3.96
   3  -8  -6   59.24    4.26
   3  -8  -6   77.87    5.03
  -3   8   6   51.30    4.22
  -3   8   6   60.84    4.32
  -3  -8   6   53.00    4.58
  -3  -8   6   55.29    3.69
  -3  -8   6   60.57    3.03
  -3  -8   6   60.77    3.78
  -3  -8   6   65.20    3.03
  -3  -8   6   66.05    3.70
   3   0   7  285.70   12.35
   3   0   7  295.86   12.81
   3   0   7  303.81   11.81
  -3   0  -7  270.12   12.61
  -3   0  -7  271.92   11.77
  -3   0  -7  274.50   10.49
  -3   0  -7  289.57   13.17
  -3   0  -7  307.96   13.02
   5   9  -2  244.01    9.24
   5  -9  -2  238.07   10.26
   5  -9  -2  240.48   10.83
   5  -9  -2  245.87   11.05
  -5   9   2  245.46   10.46
  -5  -9   2  238.89   11.12
  -5  -9   2  244.19   10.25
  -5  -9   2  248.93    8.69
  -5  -9   2  249.96   11.70
  -5  -9   2  252.14    8.88
   1   9   5   27.76    2.75
   1   9   5   28.70    2.96
   1  -9   5   22.01    2.59
   1  -9   5   27.54    2.52
   1  -9   5   28.76    1.95
   1  -9   5   29.07    3.15
   1  -9   5   29.36    2.03
   1  -9   5   29.37    2.94
   4  10  -2   54.30    2.47
   4 -10  -2   46.09    3.66
   4 -10  -2   50.57    3.15
   4 -10  -2   52.82    3.90
  -1   9  -5   27.74    3.13
  -1   9  -5   29.42    2.99
  -1   9  -5   29.55    1.88
  -1  -9  -5   27.46    2.37
  -1  -9  -5   28.82    2.71
  -1  -9  -5   30.41    3.01
  -4  10   2   44.08    3.61
  -4  10   2   46.00    3.21
  -4 -10   2   45.35    3.05
  -4 -10   2   48.78    3.81
  -4 -10   2   50.21    2.27
  -4 -10   2   54.19    2.69
  -4 -10   2   60.13    4.13
   4   3  -8    1.73    1.62
   4   3  -8    2.92    0.65
   4   3  -8    5.81    1.51
   4   3  -8   -0.97    1.40
   4  -3  -8    0.11    2.07
   4  -3  -8    3.22    1.61
   4  -3  -8    4.19    2.36
   6   6  -5  516.29   19.01
   6   6  -5  532.37   19.40
   6   6  -5  540.11   18.73
   6   6  -5  557.63   21.51
   6  -6  -5  499.91   19.76
   6  -6  -5  524.09   21.46
   6  -6  -5  524.84   19.58
   6  -6  -5  535.41   19.31
  -4   3   8    2.17    1.74
  -4   3   8    4.85    1.62
  -4   3   8   -3.53    2.43
  -4  -3   8    1.51    1.41
  -4  -3   8    2.17    1.63
  -4  -3   8    2.96    1.97
  -4  -3   8    3.08    1.98
  -4  -3   8    4.34    1.52
  -6   6   5  588.56   20.81
  -6  -6   5  499.45   19.52
  -6  -6   5  524.00   18.00
  -6  -6   5  526.08   19.28
  -6  -6   5  554.82   21.26
   4  10   0   40.83    2.57
   4 -10   0   38.12    3.93
   4 -10   0   39.22    2.91
   4 -10   0   41.43    3.22
   4 -10   0   42.71    3.98
  -4  10   0   34.95    3.18
  -4  10   0   44.72    2.98
  -4  10   0   48.73    4.10
  -4 -10   0   35.80    2.71
  -4 -10   0   36.71    3.28
  -4 -10   0   41.66    3.48
  -4 -10   0   42.38    2.07
   3   1   7  130.95    6.89
   3   1   7  134.88    4.71
   3   1   7  146.98    6.81
   3   1   7  152.91    6.71
   3  -1   7  131.54    6.90
   3  -1   7  142.96    6.83
   3  -1   7  159.54    7.38
  -3   1  -7  129.70    6.96
  -3   1  -7  129.81    6.92
  -3   1  -7  130.38    4.56
  -3   1  -7  132.96    6.79
  -3   1  -7  135.58    4.52
  -3   1  -7  139.95    7.65
  -3  -1  -7  125.68    6.67
  -3  -1  -7  129.29    5.45
  -3  -1  -7  129.95    6.80
  -3  -1  -7  144.12    7.29
   1  10   4  161.50    9.04
   1  10   4  174.46    6.92
   1  10   4  177.50    7.37
   1 -10   4  174.73    8.58
   1 -10   4  175.68    6.84
   1 -10   4  186.88    6.66
   1 -10   4  187.35    9.54
   1 -10   4  192.11    8.79
   1 -10   4  204.62    8.91
  -1  10  -4  100.31    6.07
  -1  10  -4  177.12    7.35
  -1 -10  -4  171.15    7.58
  -1 -10  -4  186.79    8.01
   1   2   8    4.95    1.51
   1   2   8    6.00    1.96
   1   2   8    9.04    2.15
   1  -2   8    6.61    2.27
   1  -2   8    6.86    1.74
   1  -2   8   10.41    2.06
   7   4   1   65.35    4.44
   7   4   1   71.91    2.90
   7   4   1   73.13    4.62
   7   4   1   77.86    3.21
   7  -4   1   65.61    4.43
   7  -4   1   68.79    4.30
   7  -4   1   72.08    4.51
   7  -4   1   84.86    5.10
  -1   2  -8    3.76    2.15
  -1   2  -8    7.26    1.73
  -1   2  -8    8.70    0.64
  -1   2  -8   10.00    2.28
  -1   2  -8   10.30    2.52
  -1  -2  -8    6.03    1.53
  -1  -2  -8    7.33    2.41
  -1  -2  -8    8.19    2.48
  -1  -2  -8    9.03    2.07
  -7   4  -1   64.60    4.88
  -7   4  -1   65.77    4.05
  -7   4  -1   69.52    4.42
  -7  -4  -1   69.76    4.67
  -7  -4  -1   70.41    3.03
  -7  -4  -1   77.38    4.55
   6   0   4    2.07    1.31
   6   0   4    6.07    1.30
   6   0   4    6.33    2.40
   7   5   0   32.54    3.10
   7   5   0   39.35    3.57
   7   5   0   40.06    1.82
   7  -5   0   38.16    3.54
   7  -5   0   40.06    3.65
   7  -5   0   44.13    3.33
   7  -5   0   45.87    3.32
  -6   0  -4    4.45    1.41
  -6   0  -4    6.14    1.19
  -6   0  -4    7.23    1.94
  -6   0  -4    7.37    1.95
  -7   5   0   37.07    3.31
  -7   5   0   38.79    3.35
  -7   5   0   40.53    3.17
  -7  -5   0   36.65    3.58
  -7  -5   0   40.39    3.15
  -1  11   3    0.98    1.52
  -1  11   3    2.87    2.09
  -1  11   3   -1.21    1.54
  -1 -11   3    0.32    1.38
  -1 -11   3    0.32    1.51
  -1 -11   3    0.33    1.53
  -1 -11   3    1.75    1.97
  -1 -11   3   -0.65    1.52
   7   2   2    0.76    1.08
   7   2   2    1.52    1.09
   7   2   2    2.59    1.40
   7   2   2    3.04    1.30
   7  -2   2    2.72    1.41
   7  -2   2    3.92    1.85
   7  -2   2   -1.94    1.29
  -7   2  -2    0.65    1.95
  -7   2  -2    2.59    1.62
  -7   2  -2    3.27    1.63
  -7   2  -2    4.55    2.17
  -7  -2  -2    0.22    1.41
  -7  -2  -2    1.30    1.08
  -7  -2  -2    2.05    1.29
  -7  -2  -2    2.91    1.51
   2   7  -7  253.06   10.05
   2   7  -7  267.18   11.55
   2   7  -7  275.95   10.95
   2   7  -7  295.37   10.58
   2  -7  -7  245.64   11.44
   2  -7  -7  266.03   10.92
   2  -7  -7  273.19   11.48
   2  -7  -7  283.77   12.22
   6   7  -4   15.75    2.27
   6   7  -4   18.53    2.15
   6   7  -4   21.29    2.14
   6  -7  -4   18.97    2.26
   6  -7  -4   25.45    2.61
  -2   7   7  262.91   11.87
  -2   7   7  278.37   12.11
  -2  -7   7  261.81   10.39
  -2  -7   7  267.70   10.27
  -2  -7   7  270.73    9.94
  -2  -7   7  276.71   11.78
  -2  -7   7  277.45   10.07
  -2  -7   7  281.28   11.62
  -6   7   4   20.87    2.47
  -6  -7   4   17.86    1.96
  -6  -7   4   19.25    2.04
  -6  -7   4   22.88    3.04
   6   6   2    2.05    1.29
   6  -6   2    0.96    1.39
   6  -6   2    1.44    1.44
   6  -6   2    2.16    1.40
   6  -6   2    2.99    1.77
   8   0  -2   35.77    3.33
   8   0  -2   35.94    3.28
   8   0  -2   40.34    3.04
   8   0  -2   41.78    2.60
  -6   6  -2    0.86    1.94
  -6   6  -2   -0.65    1.20
  -6   6  -2   -2.28    2.06
  -6  -6  -2    1.53    0.87
  -6  -6  -2    2.49    1.30
  -6  -6  -2    3.80    1.52
  -6  -6  -2   -1.20    1.31
  -8   0   2   34.02    2.70
  -8   0   2   36.66    3.66
  -8   0   2   39.52    3.80
   0  11   3  369.51   14.96
   0  11   3  374.15   16.55
   0  11   3  398.68   13.81
   0 -11   3  382.98   14.58
   0 -11   3  386.41   17.07
   0 -11   3  388.70   16.39
   0 -11   3  392.36   16.00
   0 -11   3  393.31   17.18
   1   7  -7  111.86    5.40
   1   7  -7  113.92    6.32
   1   7  -7  119.21    5.33
   1   7  -7  127.73    6.93
   1  -7  -7  124.51    6.07
   1  -7  -7  124.68    6.46
   1  -7  -7  125.42    6.43
   5   9   0  136.63    6.20
   5  -9   0  134.59    6.91
   5  -9   0  143.23    6.34
   5  -9   0  146.57    7.83
   5  -9   0  148.63    7.54
   6   1   4    5.67    2.29
   6   1   4    8.55    1.52
   6   1   4    9.13    1.52
   6  -1   4    4.90    2.29
   6  -1   4    5.97    1.19
   6  -1   4    7.38    1.74
   6  -1   4    9.36    2.07
  -1   7   7  113.37    6.28
  -1   7   7  124.95    6.63
  -1  -7   7   95.91    6.60
  -1  -7   7  110.20    5.33
  -1  -7   7  114.12    6.53
  -1  -7   7  117.33    5.85
  -1  -7   7  117.59    6.19
  -1  -7   7  120.27    5.14
  -1  -7   7  134.02    6.34
  -5   9   0  122.01    6.34
  -5   9   0  129.50    6.90
  -5   9   0  146.56    7.44
  -5  -9   0  131.46    7.11
  -5  -9   0  132.76    5.24
  -5  -9   0  135.05    6.72
  -5  -9   0  139.56    7.06
  -6   1  -4    5.41    1.84
  -6   1  -4    6.51    1.73
  -6   1  -4    7.69    1.41
  -6   1  -4   13.34    2.71
  -6  -1  -4    7.01    2.05
  -6  -1  -4    7.28    1.74
  -6  -1  -4    9.54    0.76
  -6  -1  -4    9.58    1.51
  -6  -1  -4   10.62    2.06
   6   2  -7    0.76    2.27
   6   2  -7    4.23    1.73
   6   2  -7    5.16    1.51
   6   2  -7    5.68    1.82
   6  -2  -7    3.11    1.72
   6  -2  -7    4.40    1.50
   6  -2  -7    5.47    0.77
   6  -2  -7    9.53    2.60
   6  -2  -7    9.60    2.73
  -6   2   7    4.44    2.38
  -6   2   7    5.42    2.49
  -6   2   7    7.25    1.98
  -6  -2   7    3.06    1.64
  -6  -2   7    7.49    2.17
  -6  -2   7    8.60    2.50
  -6  -2   7   -1.08    2.06
   4   6  -7  412.66   16.68
   4   6  -7  426.79   16.28
   4   6  -7  455.11   16.39
   4  -6  -7  411.63   18.59
   4  -6  -7  427.94   17.11
  -4   6   7  404.20   18.01
  -4   6   7  442.97   18.72
  -4  -6   7  413.54   16.13
  -4  -6   7  430.98   15.09
  -4  -6   7  433.09   15.69
  -4  -6   7  448.32   16.18
  -4  -6   7  450.41   18.18
  -4  -6   7  457.93   17.10
   5   7   3   76.12    4.68
   5  -7   3   59.92    4.20
   5  -7   3   82.35    5.73
   5  -7   3   85.58    4.71
   5  -7   3   87.93    5.41
   5  -7   3   89.35    5.41
  -5   7  -3   79.39    5.55
  -5   7  -3   83.40    4.02
  -5   7  -3   90.47    4.98
  -5  -7  -3   83.52    5.64
  -5  -7  -3   87.31    4.13
  -5  -7  -3   87.65    4.93
  -5  -7  -3   87.68    4.55
   0   4   8   65.56    4.39
   0   4   8   68.68    4.30
   0   4  -8   58.91    4.08
   0   4  -8   63.57    2.60
   0   4  -8   68.33    4.55
   0   4  -8   69.58    4.13
   0   4  -8   75.22    4.39
   0  -4   8   62.54    4.12
   0  -4   8   64.53    4.13
   0  -4   8   65.49    4.45
   0  -4  -8   59.09    4.03
   0  -4  -8   66.43    4.80
   0  -4  -8   67.21    3.87
   0  -4  -8   73.19    4.74
   4   3   6    1.08    1.18
   4   3   6    1.97    1.64
   4   3   6    2.37    1.51
   4  -3   6    0.66    1.75
   4  -3   6    2.93    1.30
   4  -3   6   -0.43    1.95
  -4   3  -6    0.98    1.41
  -4   3  -6    1.29    1.40
  -4   3  -6    3.59    1.74
  -4  -3  -6    1.41    1.30
  -4  -3  -6    1.53    1.09
  -4  -3  -6    2.49    1.63
  -4  -3  -6   -1.09    0.76
   5   8   2   16.32    2.16
   5  -8   2   15.87    2.52
   5  -8   2   19.00    2.22
   5  -8   2   19.55    2.46
   5  -8   2   20.40    2.90
  -5   8  -2   12.27    2.15
  -5   8  -2   14.07    1.96
  -5   8  -2   14.18    2.38
  -5  -8  -2   10.40    2.30
  -5  -8  -2   15.42    1.63
  -5  -8  -2   16.79    2.38
  -5  -8  -2   17.58    2.06
   7   0  -6    1.74    1.63
   7   0  -6   -0.43    1.29
   7   0  -6   -0.43    2.15
   7   0  -6   -0.97    2.15
  -7   0   6    0.00    1.41
  -7   0   6    0.87    1.86
   3 -10  -4   16.91    2.93
   8   1  -2   33.52    2.70
   8   1  -2   34.90    3.54
   8   1  -2   36.46    2.17
   8   1  -2   38.57    3.71
   8  -1  -2   34.62    3.26
   8  -1  -2   37.28    3.22
   8  -1  -2   37.43    2.70
   8  -1  -2   41.09    3.84
  -3  10   4   14.98    2.51
  -3  10   4   16.05    2.53
  -3  10   4   17.73    2.61
  -3 -10   4   11.91    1.75
  -3 -10   4   13.35    2.17
  -3 -10   4   18.31    2.45
  -3 -10   4   18.33    2.82
  -3 -10   4   21.47    1.95
  -8   1   2   36.59    3.49
  -8   1   2   38.63    2.81
  -8   1   2   39.05    4.08
  -8  -1   2   29.45    3.36
  -8  -1   2   35.00    2.59
  -8  -1   2   40.19    3.66
   1   6   7    5.47    2.41
   1   6   7    7.11    1.72
   1   6   7    8.14    1.87
   1  -6   7    5.26    1.86
   1  -6   7    5.44    1.42
   1  -6   7    8.14    2.49
   1  -6   7    9.06    1.31
   1  -6   7   13.57    2.71
   2   7   6   21.74    2.95
   2  -7   6   19.40    2.17
   2  -7   6   22.51    2.94
   2  -7   6   22.89    2.19
   2  -7   6   26.45    3.36
   2  -7   6   29.56    2.85
   5   3   5  306.86   14.13
   5   3   5  313.34   13.69
   5   3   5  326.06   11.46
   5  -3   5  286.02   13.00
   5  -3   5  317.86   14.47
   5  -3   5  329.59   13.02
  -1   6  -7    6.27    1.32
  -1   6  -7    6.64    1.71
  -1   6  -7    7.95    2.51
  -1   6  -7    9.14    2.18
  -1  -6  -7    5.13    1.85
  -1  -6  -7    7.96    1.53
  -1  -6  -7    8.42    1.84
  -2   7  -6   24.70    2.57
  -2   7  -6   25.03    3.05
  -2   7  -6   26.61    2.41
  -2  -7  -6   26.65    2.18
  -2  -7  -6   26.71    3.27
  -2  -7  -6   26.83    2.81
  -5   3  -5  296.06   10.55
  -5   3  -5  312.88   13.17
  -5   3  -5  313.70   12.21
  -5   3  -5  319.62   13.77
  -5  -3  -5  301.75   13.16
  -5  -3  -5  306.55   11.51
  -5  -3  -5  316.13   14.08
   6   7   1  343.77   14.38
   6  -7   1  363.17   13.73
   6  -7   1  363.21   14.71
   6  -7   1  378.00   17.90
   6  -7   1  381.23   15.44
  -6   7  -1  339.63   14.19
  -6   7  -1  357.35   15.76
  -6  -7  -1  324.54   14.87
  -6  -7  -1  351.07   15.41
  -6  -7  -1  371.93   14.52
  -6  -7  -1  373.75   13.00
   3   2   7  174.79   10.49
   3   2   7  205.87    7.22
   3   2   7  217.51    9.39
   3   2   7  222.37    8.86
   3  -2   7  206.21    9.31
   3  -2   7  220.53    9.54
   3  -2   7  231.09   10.20
  -3   2  -7  186.07    9.22
  -3   2  -7  194.07    9.47
  -3   2  -7  201.15    9.42
  -3   2  -7  204.57    8.72
  -3  -2  -7  189.33    9.07
  -3  -2  -7  202.51    8.42
  -3  -2  -7  203.39    8.74
  -3  -2  -7  223.51    9.26
   7   5  -4   33.42    3.68
   7   5  -4   46.12    3.01
   7   5  -4   46.58    3.32
   7  -5  -4   38.52    3.99
   7  -5  -4   39.84    3.54
   7  -5  -4   44.54    3.09
   7  -5  -4   50.88    3.98
   8   0  -3    0.43    1.84
   8   0  -3    0.55    1.64
   8   0  -3   -1.18    0.86
   8   0  -3   -1.40    2.04
  -7   5   4   41.42    3.51
  -7   5   4   44.67    2.79
  -7   5   4   51.05    4.29
  -7  -5   4   40.21    2.95
  -7  -5   4   42.34    3.34
  -7  -5   4   43.17    3.46
  -8   0   3    0.76    2.28
  -8   0   3   -0.54    1.08
  -8   0   3   -0.54    1.50
   5   0  -8    2.06    1.95
   5   0  -8   -0.54    1.50
   5   0  -8   -2.47    1.72
  -5   0   8    0.43    1.62
  -5   0   8    2.17    1.52
  -5   0   8   -1.32    2.19
  -5   0   8   -1.76    1.43
   7   1  -6  307.22   12.87
   7   1  -6  325.02   11.38
   7   1  -6  329.58   13.43
   7   1  -6  349.04   15.24
   7  -1  -6  298.34   13.65
   7  -1  -6  310.99   13.54
   7  -1  -6  315.60   14.75
   7  -1  -6  332.62   11.94
  -7   1   6  297.78   13.26
  -7   1   6  322.75   14.97
  -7  -1   6  320.86   13.75
  -7  -1   6  322.69   14.64
  -7  -1   6  334.44   13.18
   5   9  -3   44.19    2.92
   5   9  -3   45.71    2.57
   5  -9  -3   41.02    3.67
   5  -9  -3   41.22    3.46
   5  -9  -3   42.24    3.68
   6   5  -6  178.97    7.85
   6   5  -6  180.56    7.35
   6   5  -6  182.36    7.66
   6   5  -6  187.49    8.87
   6  -5  -6  152.06    9.53
   6  -5  -6  177.32    8.37
   6  -5  -6  177.43    9.29
   6  -5  -6  186.45    7.63
  -5   9   3   41.96    3.44
  -5  -9   3   37.27    4.11
  -5  -9   3   37.62    3.59
  -5  -9   3   39.55    2.27
  -5  -9   3   41.29    2.07
  -5  -9   3   42.97    2.61
  -6   5   6  168.62    8.34
  -6   5   6  180.47    9.54
  -6  -5   6  169.94    8.03
  -6  -5   6  179.44    5.65
  -6  -5   6  187.04    8.11
  -6  -5   6  187.53    8.49
   3  11  -1   64.67    2.68
   3 -11  -1   56.11    4.52
   3 -11  -1   65.38    3.38
   8   0  -1    0.22    1.09
   8   0  -1    0.32    2.25
   8   0  -1    0.65    1.42
   8   0  -1   -0.11    0.98
  -3  11   1   60.94    4.50
  -3  11   1   62.06    3.52
  -3  11   1   64.73    3.70
  -3 -11   1   54.30    4.80
  -3 -11   1   61.73    3.75
  -3 -11   1   62.95    4.26
  -3 -11   1   63.03    3.29
  -8   0   1    1.08    2.06
  -8   0   1   -0.86    1.40
  -8   0   1   -0.97    1.08
   4   6   5   65.19    4.27
   4   6   5   74.39    3.03
   4  -6   5   60.46    5.22
   4  -6   5   67.56    4.11
   4  -6   5   68.74    4.96
   4  -6   5   69.85    5.10
  -4   6  -5   64.57    4.51
  -4   6  -5   71.19    4.26
  -4   6  -5   71.78    4.55
  -4  -6  -5   60.83    4.01
  -4  -6  -5   64.83    4.16
  -4  -6  -5   66.38    3.06
  -4  -6  -5   70.06    4.46
   8   1  -3  316.85   13.13
   8   1  -3  318.07   14.19
   8   1  -3  322.82   11.68
   8   1  -3  329.38   12.07
   8  -1  -3  300.34   13.23
   8  -1  -3  301.61   11.81
   8  -1  -3  317.19   13.76
   8  -1  -3  326.97   14.04
  -8   1   3  293.82   12.44
  -8   1   3  305.82   11.54
  -8   1   3  334.10   13.11
  -8  -1   3  296.89   12.04
  -8  -1   3  303.50   10.92
  -8  -1   3  319.41   14.22
   2   5  -8   91.66    5.60
   2   5  -8   93.50    5.59
   2   5  -8  102.26    5.16
   2   5  -8  102.65    4.65
   2   5  -8  103.63    5.31
   2  -5  -8   86.04    5.39
   2  -5  -8   90.15    5.73
   2  -5  -8   98.73    5.53
   2  -5  -8  103.33    5.37
   5   1  -8  101.58    5.85
   5   1  -8  106.03    5.27
   5   1  -8  116.15    6.02
   5  -1  -8  102.00    5.59
   5  -1  -8  103.91    5.48
   5  -1  -8  106.48    5.87
   5  -1  -8  112.65    4.01
  -2   5   8   95.12    5.85
  -2   5   8  101.70    5.88
  -2   5   8  102.68    5.84
  -2  -5   8   86.22    4.17
  -2  -5   8   93.66    6.19
  -2  -5   8   95.46    5.01
  -2  -5   8  100.16    4.99
  -2  -5   8  106.43    5.99
  -5   1   8   93.43    5.39
  -5   1   8   96.02    5.38
  -5   1   8  103.62    5.95
  -5   1   8  110.96    6.63
  -5  -1   8  100.90    6.51
  -5  -1   8  103.92    5.27
  -5  -1   8  106.33    5.74
  -5  -1   8  107.51    5.60
   5   5  -7   48.89    3.24
   5   5  -7   50.91    3.76
   5   5  -7   53.09    4.21
   5   5  -7   56.35    3.39
   5  -5  -7   42.15    3.94
   5  -5  -7   44.17    3.74
   5  -5  -7   52.94    4.52
   5  -5  -7   55.24    2.92
   7   4  -5    8.02    2.14
   7   4  -5   10.29    2.17
   7   4  -5   10.72    0.87
   7   4  -5   14.35    2.14
   7  -4  -5    8.82    2.04
   7  -4  -5   10.80    2.20
   7  -4  -5   12.12    1.65
   7  -4  -5   13.43    2.69
  -5   5   7   43.79    3.50
  -5   5   7   49.22    4.33
  -5  -5   7   39.06    3.28
  -5  -5   7   44.75    3.25
  -5  -5   7   46.31    3.37
  -5  -5   7   48.98    3.69
  -5  -5   7   49.09    3.04
  -7   4   5    7.22    2.70
  -7   4   5   11.85    2.41
  -7  -4   5    3.28    1.86
  -7  -4   5   11.97    2.26
  -7  -4   5   12.66    0.87
  -7  -4   5   12.99    2.71
   6   2   4  112.38    6.00
   6   2   4  112.86    6.07
   6   2   4  122.00    5.20
   6  -2   4   88.13    5.43
   6  -2   4  113.87    6.10
   6  -2   4  115.05    6.19
   6  -2   4  116.63    6.53
  -6   2  -4  107.82    6.72
  -6   2  -4  114.56    6.73
  -6   2  -4  114.87    4.79
  -6   2  -4  116.58    5.74
  -6  -2  -4   96.27    6.28
  -6  -2  -4  108.96    4.97
  -6  -2  -4  109.68    5.23
  -6  -2  -4  110.13    4.12
   1   8   6   27.52    2.86
   1   8   6   32.62    3.18
   1  -8   6   26.02    1.63
   1  -8   6   26.56    3.16
   1  -8   6   28.08    2.16
   1  -8   6   28.31    3.69
   1  -8   6   28.58    2.41
   1  -8   6   34.15    3.59
   2 -11  -3  245.69   10.66
  -1   8  -6   25.44    2.60
  -1   8  -6   28.64    2.20
  -1   8  -6   39.07    3.31
  -1  -8  -6   28.86    3.12
  -1  -8  -6   29.66    3.26
  -1  -8  -6   29.98    2.39
  -2  11   3  230.25   11.01
  -2  11   3  237.63    9.79
  -2  11   3  245.58    9.48
  -2 -11   3  191.94   11.37
  -2 -11   3  215.68   11.00
  -2 -11   3  229.09   11.58
  -2 -11   3  229.20   10.10
  -2 -11   3  243.48   10.38
   8   1  -1   37.24    3.44
   8   1  -1   40.10    2.94
   8   1  -1   42.77    3.81
   8   1  -1   44.72    2.29
   8  -1  -1   35.44    3.22
   8  -1  -1   44.64    3.61
   8  -1  -1   47.90    3.25
  -8   1   1   36.24    3.87
  -8   1   1   36.34    3.48
  -8   1   1   39.76    2.92
  -8  -1   1   38.83    3.35
  -8  -1   1   39.97    2.49
  -8  -1   1   43.85    3.57
   3  11   0  722.46   24.02
   3 -11   0  709.19   26.84
   3 -11   0  729.65   28.36
   3 -11   0  752.89   27.66
  -3  11   0  693.19   27.31
  -3  11   0  716.72   24.32
  -3 -11   0  691.73   26.26
  -3 -11   0  716.20   28.06
  -3 -11   0  722.43   26.97
  -3 -11   0  750.26   24.52
   2  11   2   12.61    2.63
   2  11   2   13.61    1.76
   2 -11   2   11.20    2.67
   2 -11   2   11.46    1.19
   2 -11   2   12.00    2.68
   2 -11   2   19.14    2.92
   4  10  -3   44.31    1.84
   4 -10  -3   41.33    3.57
   4 -10  -3   44.02    3.38
   4 -10  -3   48.52    3.88
  -2  11  -2   11.85    2.39
  -2  11  -2   15.62    1.40
  -2 -11  -2   13.18    1.51
  -2 -11  -2   15.81    2.29
  -4  10   3   41.45    3.27
  -4  10   3   44.35    3.35
  -4  10   3   45.33    3.38
  -4 -10   3   26.63    3.22
  -4 -10   3   37.61    3.26
  -4 -10   3   40.95    3.58
  -4 -10   3   42.63    1.95
  -4 -10   3   43.18    3.05
  -4 -10   3   44.19    2.60
   7   6  -2   43.41    3.22
   7   6  -2   44.18    3.89
   7   6  -2   46.54    2.59
   7  -6  -2   43.85    3.82
   7  -6  -2   47.30    3.43
   7  -6  -2   49.10    4.00
   7  -6  -2   49.73    3.98
  -7   6   2   39.10    2.90
  -7   6   2   41.20    3.72
  -7   6   2   51.94    4.04
  -7  -6   2   47.98    3.80
  -7  -6   2   51.39    3.79
   1   5  -8    1.73    1.52
   1   5  -8    2.15    1.50
   1   5  -8   -0.32    0.65
   1   5  -8   -0.43    1.40
   1   5  -8   -1.63    1.63
   1  -5  -8    0.97    2.26
   1  -5  -8   -0.22    1.52
   1  -5  -8   -0.76    1.84
   1  -5  -8   -2.99    1.99
   6   8  -2   16.19    2.48
   6   8  -2   16.52    1.51
   6   8  -2   18.76    2.04
   6  -8  -2   15.93    2.23
   6  -8  -2   16.90    2.84
   6  -8  -2   20.51    2.69
  -1   5   8    0.66    1.77
  -1   5   8    3.23    2.05
  -1   5   8   -1.19    1.63
  -1  -5   8    0.33    0.88
  -1  -5   8    1.19    2.06
  -1  -5   8    1.20    1.74
  -1  -5   8   -0.22    1.52
  -1  -5   8   -0.98    1.08
  -6   8   2   18.16    2.66
  -6   8   2   20.63    2.26
  -6  -8   2   13.41    1.84
  -6  -8   2   17.20    2.50
  -6  -8   2   18.41    1.53
  -6  -8   2   18.58    2.59
   1   3   8   45.19    3.60
   1   3   8   53.46    4.62
   1   3   8   60.87    3.87
   1  -3   8   45.29    3.81
   1  -3   8   54.35    3.80
   1  -3   8   58.84    4.01
  -1   3  -8   57.05    4.24
  -1   3  -8   59.00    4.06
  -1   3  -8   60.28    4.02
  -1   3  -8   61.39    4.19
  -1  -3  -8   49.03    3.60
  -1  -3  -8   49.84    3.78
  -1  -3  -8   62.00    4.16
   2   5   7   44.39    3.07
   2   5   7   46.81    3.49
   2   5   7   60.97    3.64
   2  -5   7   54.08    4.01
   2  -5   7   55.64    2.73
   2  -5   7   58.71    3.93
   2  -5   7   61.32    4.56
   8   2  -2   77.08    4.89
   8   2  -2   81.97    4.20
   8   2  -2   83.51    5.05
   8   2  -2   89.09    3.59
   8  -2  -2   71.53    5.05
   8  -2  -2   84.72    5.39
   8  -2  -2   85.55    4.62
   8  -2  -2   90.30    5.10
  -2   5  -7   48.09    3.71
  -2   5  -7   48.87    3.86
  -2   5  -7   51.42    3.72
  -2   5  -7   55.98    3.94
  -2  -5  -7   47.58    3.68
  -2  -5  -7   55.75    3.38
  -2  -5  -7   60.16    4.15
  -8   2   2   80.38    5.57
  -8   2   2   85.26    4.31
  -8   2   2   88.48    5.25
  -8  -2   2   79.99    4.76
  -8  -2   2   81.93    5.62
  -8  -2   2   86.13    4.43
   6   8  -1  184.67    7.82
   6  -8  -1  175.37    9.93
   6  -8  -1  175.98    7.95
   6  -8  -1  181.99    9.10
   6  -8  -1  184.60    9.02
  -6   8   1  170.60    8.50
  -6   8   1  184.82    9.02
  -6  -8   1  163.18    8.73
  -6  -8   1  184.87    8.34
  -6  -8   1  196.85    8.55
   3   7  -7  107.06    6.46
   3   7  -7  119.94    6.14
   3   7  -7  123.77    5.91
   3  -7  -7  114.16    6.19
   3  -7  -7  120.94    6.57
   4  10   1    0.65    0.86
   4 -10   1    0.43    1.60
   4 -10   1    0.97    1.40
   4 -10   1    1.11    1.99
   4 -10   1   -2.80    2.26
  -3   7   7  112.27    6.32
  -3   7   7  121.20    6.48
  -3  -7   7   93.22    6.74
  -3  -7   7  115.43    5.56
  -3  -7   7  125.59    6.07
  -3  -7   7  127.37    5.44
  -3  -7   7  128.59    5.56
  -3  -7   7  133.83    6.54
  -4  10  -1    0.11    2.37
  -4  10  -1    1.71    1.39
  -4  10  -1    4.81    1.42
  -4 -10  -1    0.43    0.43
  -4 -10  -1    1.31    0.44
  -4 -10  -1    1.73    1.19
  -4 -10  -1    3.92    1.52
  -4 -10  -1   -1.64    1.53
   6   5   3    5.21    2.28
   6  -5   3    4.21    2.44
   6  -5   3    5.75    1.84
   6  -5   3    6.71    1.73
   6  -5   3    7.43    1.42
   6  -5   3    8.50    1.94
  -6   5  -3    6.35    1.61
  -6   5  -3    6.64    1.96
  -6   5  -3    7.48    1.84
  -6   5  -3    7.94    1.09
  -6  -5  -3    7.41    1.42
  -6  -5  -3    7.70    1.30
  -6  -5  -3    7.85    1.53
  -6  -5  -3    7.90    1.84
   0   7   7   25.94    2.86
   0   7   7   35.15    3.52
   0   7  -7   24.18    2.89
   0   7  -7   25.10    2.38
   0   7  -7   30.03    2.52
   0   7  -7   30.61    3.26
   0  -7   7   23.15    2.84
   0  -7   7   25.09    3.37
   0  -7   7   27.40    2.28
   0  -7   7   27.99    1.75
   0  -7   7   32.15    2.39
   0  -7   7   33.53    3.36
   0  -7  -7   28.55    2.93
   0  -7  -7   30.63    3.33
   0  -7  -7   33.25    2.71
   7   3   2   72.32    4.87
   7   3   2   85.25    5.18
   7   3   2   86.71    4.10
   7   3   2   87.04    3.80
   7  -3   2   78.16    4.47
   7  -3   2   82.24    5.17
   7  -3   2   90.39    5.33
  -7   3  -2   72.35    4.63
  -7   3  -2   76.14    4.99
  -7   3  -2   83.82    4.59
  -7   3  -2   89.63    5.74
  -7  -3  -2   83.88    4.02
  -7  -3  -2   86.25    4.76
  -7  -3  -2   89.77    4.56
  -7  -3  -2   90.05    5.86
   7   6  -1   11.67    2.27
   7   6  -1   14.87    1.82
   7   6  -1   15.86    1.30
   7  -6  -1   13.00    2.22
   7  -6  -1   13.72    2.13
   7  -6  -1   13.84    2.55
   7  -6  -1   19.51    2.79
  -7   6   1   12.91    1.94
  -7   6   1   17.25    2.73
  -7   6   1   18.59    2.87
  -7  -6   1   17.28    2.39
  -7  -6   1   18.09    2.38
   3 -11  -2  141.37    7.77
   3 -11  -2  154.49    7.43
   7   2  -6   55.48    4.07
   7   2  -6   56.05    4.08
   7   2  -6   62.97    3.01
   7   2  -6   66.25    4.89
   7  -2  -6   53.18    4.30
   7  -2  -6   54.82    4.38
   7  -2  -6   56.39    3.98
   7  -2  -6   59.31    2.73
  -3  11   2  140.52    6.92
  -3  11   2  151.43    6.45
  -3  11   2  167.60    7.65
  -3 -11   2  141.60    8.30
  -3 -11   2  142.78    7.40
  -3 -11   2  149.79    7.10
  -3 -11   2  155.44    8.18
  -3 -11   2  158.04    6.46
  -7   2   6   43.52    3.95
  -7   2   6   52.92    4.33
  -7  -2   6   46.28    4.16
  -7  -2   6   56.76    4.57
  -7  -2   6   57.05    4.01
   4   4  -8   19.63    2.16
   4   4  -8   20.64    2.47
   4   4  -8   21.41    1.30
   4   4  -8   23.70    2.48
   4  -4  -8   18.22    2.79
   4  -4  -8   29.47    3.22
   4  -4  -8   31.58    3.51
   6   3  -7   55.19    4.01
   6   3  -7   57.50    3.97
   6   3  -7   61.25    3.56
   6   3  -7   71.47    4.88
   6  -3  -7   56.92    4.12
   6  -3  -7   57.03    4.18
   6  -3  -7   62.31    3.97
   6  -3  -7   65.12    4.60
   6  -3  -7   65.53    2.95
  -4   4   8   17.79    3.23
  -4   4   8   18.23    2.65
  -4   4   8   19.70    2.61
  -4  -4   8   19.44    2.72
  -4  -4   8   21.09    2.16
  -4  -4   8   21.50    2.61
  -4  -4   8   23.73    2.41
  -4  -4   8   25.53    2.53
  -6   3   7   55.45    4.55
  -6   3   7   64.51    4.56
  -6   3   7   64.88    4.61
  -6  -3   7   57.03    3.79
  -6  -3   7   57.39    4.36
  -6  -3   7   59.32    4.45
  -6  -3   7   59.91    4.35
   1  11   3    2.64    2.20
   1  11   3    2.97    1.21
   1  11   3    5.62    1.73
   1 -11   3    3.08    2.20
   1 -11   3    3.25    2.17
   1 -11   3    3.90    0.65
   1 -11   3    5.18    1.73
   1 -11   3    7.98    2.02
  -1  11  -3    4.55    1.52
  -1  11  -3    5.51    0.66
  -1 -11  -3    3.07    0.95
  -1 -11  -3    3.46    1.30
   3   6   6   19.79    1.86
   3   6   6   21.26    1.83
   3   6   6   26.54    3.17
   3  -6   6   14.99    2.06
   3  -6   6   15.33    2.50
   3  -6   6   18.43    3.03
   3  -6   6   22.86    3.30
   8   2  -3  126.74    7.18
   8   2  -3  140.27    6.44
   8   2  -3  141.85    7.20
   8   2  -3  146.96    5.42
   8  -2  -3  135.44    6.99
   8  -2  -3  136.27    6.61
   8  -2  -3  139.92    6.75
   8  -2  -3  147.17    7.48
  -3   6  -6   17.25    2.46
  -3   6  -6   17.36    2.29
  -3   6  -6   19.69    2.18
  -3  -6  -6   16.25    2.49
  -3  -6  -6   17.57    1.64
  -3  -6  -6   21.03    2.51
  -8   2   3  131.38    7.72
  -8   2   3  132.06    6.67
  -8   2   3  134.70    5.71
  -8  -2   3  139.16    5.95
  -8  -2   3  144.22    7.15
  -8  -2   3  157.35    7.44
   5   2  -8   15.37    2.47
   5   2  -8   15.81    2.26
   5   2  -8   20.24    2.38
   5  -2  -8   13.20    2.36
   5  -2  -8   16.52    2.90
   5  -2  -8   18.99    1.40
   5  -2  -8   21.98    3.05
  -5   2   8   10.45    2.72
  -5   2   8   13.19    2.31
  -5   2   8   16.89    2.52
  -5   2   8   17.93    2.48
  -5  -2   8    9.43    2.52
  -5  -2   8   12.37    2.39
  -5  -2   8   14.61    2.60
  -5  -2   8   16.32    2.63
   0  12   0 1949.85   72.41
   0  12   0 2391.99   77.10
   0  12   0 2425.20   72.43
   0 -12   0 2495.53   87.12
   0 -12   0 2506.17   86.83
   5   6   4   44.64    3.27
   5  -6   4   37.98    3.23
   5  -6   4   39.21    3.69
   5  -6   4   40.35    2.29
   5  -6   4   44.79    4.01
   5  -6   4   45.61    3.98
  -5   6  -4   38.62    3.49
  -5   6  -4   40.10    2.39
  -5   6  -4   43.60    3.55
  -5   6  -4   46.40    3.69
  -5  -6  -4   35.76    3.06
  -5  -6  -4   39.74    2.93
  -5  -6  -4   40.37    2.81
  -5  -6  -4   43.11    3.58
   5   8  -5   68.19    3.48
   5   8  -5   74.09    4.42
   5   8  -5   74.23    4.64
   5  -8  -5   62.48    4.32
   5  -8  -5   66.11    4.38
   5  -8  -5   66.78    4.80
   5  -8  -5   68.94    4.25
  -5   8   5   76.68    4.58
  -5   8   5   80.24    4.88
  -5  -8   5   58.17    4.24
  -5  -8   5   64.01    3.63
  -5  -8   5   66.77    3.38
  -5  -8   5   66.93    4.34
  -5  -8   5   69.11    3.75
  -5  -8   5   70.36    3.26
   3   5  -8    1.83    1.72
   3   5  -8    3.76    1.51
   3   5  -8    5.18    1.19
   3   5  -8   10.11    2.47
   3   9   4   41.30    3.07
   3   9   4   44.91    3.40
   3  -5  -8    1.72    2.36
   3  -5  -8    4.19    2.43
   3  -5  -8    5.57    2.46
   3  -9   4   42.42    2.77
   3  -9   4   46.15    3.68
   3  -9   4   46.63    4.23
   3  -9   4   48.54    2.76
   3  -9   4   49.33    3.80
  -3   5   8    1.22    1.77
  -3   5   8    4.56    2.28
  -3   5   8   -0.54    2.48
  -3   9  -4   35.87    3.63
  -3   9  -4   41.49    3.25
  -3   9  -4   47.88    3.14
  -3   9  -4   49.27    3.04
  -3  -5   8    1.63    2.29
  -3  -5   8    3.72    1.75
  -3  -5   8    5.11    1.85
  -3  -5   8    5.51    1.73
  -3  -5   8   -0.55    1.53
  -3  -9  -4   36.07    3.48
  -3  -9  -4   45.97    2.08
  -3  -9  -4   46.83    3.36
   7   6  -3   19.99    2.70
   7   6  -3   20.26    2.47
   7   6  -3   25.40    2.15
   7  -6  -3   19.43    3.01
   7  -6  -3   26.57    2.87
   7  -6  -3   26.65    3.33
  -7   6   3   20.56    2.63
  -7   6   3   24.73    2.77
  -7   6   3   29.52    2.58
  -7  -6   3   21.68    2.82
  -7  -6   3   24.29    2.48
   8   2  -1  106.31    6.08
   8   2  -1  114.05    5.41
   8   2  -1  117.99    6.23
   8   2  -1  123.22    4.90
   8  -2  -1  104.03    6.04
   8  -2  -1  118.63    5.62
   8  -2  -1  125.20    6.45
  -8   2   1  105.87    5.68
  -8   2   1  116.73    5.73
  -8   2   1  120.98    6.76
  -8  -2   1  105.55    5.30
  -8  -2   1  107.90    6.38
  -8  -2   1  111.65    6.60
   3   3   7  192.94    9.94
   3   3   7  201.20    8.31
   3   3   7  228.82    9.90
   3   3   7  231.14    8.93
   3  -3   7  197.07    8.87
   3  -3   7  210.90    9.99
   3  -3   7  232.23   10.73
  -3   3  -7  186.47    9.21
  -3   3  -7  191.47    9.68
  -3   3  -7  197.00    9.47
  -3   3  -7  218.58    9.36
  -3  -3  -7  195.57    9.84
  -3  -3  -7  201.53    8.74
  -3  -3  -7  202.17   10.46
  -3  -3  -7  210.28    9.62
   1  10  -5  126.47    6.19
   1 -10  -5  125.54    5.94
   1 -10  -5  127.26    6.93
   5   7  -6  137.30    7.32
   5   7  -6  143.78    6.90
   5   7  -6  145.30    6.34
   5   7  -6  155.14    6.12
   5   9   1  153.30    6.87
   5  -7  -6  131.54    7.00
   5  -7  -6  140.67    7.79
   5  -7  -6  144.29    6.95
   5  -7  -6  153.53    6.49
   5  -9   1  155.76    6.76
   5  -9   1  158.76    7.46
   5  -9   1  159.56    8.64
   5  -9   1  168.26    8.39
   8   0  -4  139.66    6.79
   8   0  -4  146.95    7.31
   8   0  -4  147.21    7.66
  -1  10   5  122.27    6.29
  -1  10   5  129.92    6.38
  -1  10   5  134.93    6.28
  -1 -10   5  122.65    6.42
  -1 -10   5  124.57    6.19
  -1 -10   5  137.74    7.61
  -1 -10   5  138.04    7.08
  -1 -10   5  140.90    7.31
  -5   7   6  147.35    7.92
  -5   7   6  154.59    7.11
  -5   9  -1  156.25    7.34
  -5   9  -1  161.63    7.00
  -5   9  -1  168.10    8.56
  -5  -7   6  136.43    6.62
  -5  -7   6  137.88    6.23
  -5  -7   6  150.22    7.29
  -5  -7   6  151.37    5.83
  -5  -7   6  157.00    6.54
  -5  -7   6  157.49    6.15
  -5  -9  -1  145.03    7.66
  -5  -9  -1  156.55    6.10
  -5  -9  -1  157.97    8.04
  -5  -9  -1  161.94    7.48
  -8   0   4  132.98    5.39
  -8   0   4  135.70    6.75
  -8   0   4  155.23    8.40
   4   9  -5   60.83    3.67
   4  -9  -5   55.06    4.16
   4  -9  -5   60.07    4.92
   4  -9  -5   69.41    4.22
   4  -9  -5   70.91    4.61
  -4   9   5   61.82    4.35
  -4   9   5   63.34    4.17
  -4  -9   5   59.75    4.42
  -4  -9   5   60.42    3.52
  -4  -9   5   60.71    2.79
  -4  -9   5   62.68    4.25
  -4  -9   5   65.23    4.13
  -4  -9   5   67.86    3.92
   4   8  -6   35.72    2.78
   4   8  -6   41.44    3.55
   4   8  -6   46.18    3.45
   4  -8  -6   36.20    3.62
   4  -8  -6   43.82    3.25
   4  -8  -6   45.73    4.24
   6   8  -3   92.78    6.04
   6   8  -3  100.58    4.93
   6   8  -3  101.72    4.75
   6  -8  -3   97.92    6.14
   6  -8  -3  101.26    5.60
   6  -8  -3  101.36    5.88
  -4   8   6   42.72    3.97
  -4   8   6   46.18    3.69
  -4  -8   6   31.92    3.70
  -4  -8   6   40.87    2.58
  -4  -8   6   44.15    2.26
  -4  -8   6   44.61    2.94
  -4  -8   6   46.35    3.48
  -4  -8   6   46.43    2.41
  -6   8   3  112.62    6.10
  -6  -8   3   97.49    5.65
  -6  -8   3  100.41    4.70
  -6  -8   3  100.91    5.83
   4   4   6    8.14    1.50
   4   4   6    8.35    2.25
   4   4   6    8.97    2.08
   4  -4   6    8.80    1.96
   4  -4   6    9.72    2.07
   4  -4   6   10.62    1.84
  -4   4  -6   10.08    1.84
  -4   4  -6   10.43    2.04
  -4   4  -6   12.31    2.18
  -4  -4  -6    7.36    1.73
  -4  -4  -6    7.49    1.95
  -4  -4  -6    9.08    1.31
  -4  -4  -6   10.16    1.86
   0  12   1  115.51    4.67
   0  12   1  116.60    4.97
   0  12   1  121.75    6.59
   0  12  -1  106.29    6.11
   0  12  -1  112.03    3.73
   0  12  -1  116.05    3.76
   0 -12   1   98.76    6.23
   0 -12   1  112.72    6.42
   0 -12   1  114.10    6.50
   0 -12   1  121.24    6.95
   0 -12  -1  113.37    6.63
   7   5   1  109.42    3.90
   7   5   1  112.47    6.49
   7   5   1  116.30    5.80
   7   5   1  116.86    3.87
   7  -5   1  106.47    6.15
   7  -5   1  112.87    6.12
   7  -5   1  113.24    6.07
   7  -5   1  122.92    6.33
   8   1  -4   32.52    3.54
   8   1  -4   35.87    3.27
   8   1  -4   36.08    3.01
   8   1  -4   36.69    2.48
   8  -1  -4   32.98    3.07
   8  -1  -4   34.42    3.02
   8  -1  -4   34.89    3.76
  -7   5  -1   97.30    5.14
  -7   5  -1  108.66    5.96
  -7   5  -1  112.66    6.56
  -7  -5  -1   98.46    5.65
  -7  -5  -1  110.98    4.44
  -7  -5  -1  112.74    5.85
  -7  -5  -1  113.48    5.96
  -8   1   4   35.79    3.82
  -8   1   4   37.07    3.55
  -8   1   4   37.32    2.15
  -8  -1   4   32.45    3.58
  -8  -1   4   35.43    3.34
  -8  -1   4   35.59    2.05
   1  12   0    0.98    0.66
   1  12   0    1.62    0.76
   1  12   0   -0.77    2.19
   1 -12   0    0.11    2.48
   1 -12   0   -0.75    1.39
   6   3   4  136.76    6.58
   6   3   4  138.85    5.74
   6   3   4  146.81    8.18
   6  -3   4  134.88    7.06
   6  -3   4  135.26    7.17
   6  -3   4  137.14    5.87
   6  -3   4  144.34    7.73
  -1  12   0    0.44    0.88
  -1  12   0    0.55    1.53
  -1  12   0    0.85    0.85
  -1 -12   0    0.65    0.98
  -1 -12   0    1.08    1.73
  -1 -12   0    2.08    1.64
  -6   3  -4  117.35    7.03
  -6   3  -4  131.30    6.85
  -6   3  -4  134.78    5.67
  -6   3  -4  142.24    7.92
  -6  -3  -4  126.51    6.82
  -6  -3  -4  127.26    6.61
  -6  -3  -4  137.81    5.42
  -6  -3  -4  149.04    6.65
   1   9  -6   39.92    3.26
   1   9  -6   40.09    2.99
   1   9  -6   40.66    2.91
   1  -9  -6   36.28    2.92
   1  -9  -6   37.36    2.88
   5   4   5  113.31    6.65
   5   4   5  114.65    6.79
   5   4   5  131.49    5.27
   5  -4   5  109.09    6.20
   5  -4   5  122.49    6.84
   5  -4   5  138.52    7.18
  -1   9   6   31.18    3.18
  -1   9   6   38.50    3.75
  -1   9   6   45.35    3.35
  -1  -9   6   35.84    3.37
  -1  -9   6   37.09    2.61
  -1  -9   6   37.66    2.16
  -1  -9   6   38.49    2.91
  -1  -9   6   38.63    3.48
  -1  -9   6   39.21    1.95
  -1  -9   6   39.56    3.48
  -5   4  -5  115.92    6.15
  -5   4  -5  127.87    6.33
  -5   4  -5  129.83    6.94
  -5  -4  -5  107.95    5.86
  -5  -4  -5  118.42    6.71
  -5  -4  -5  122.13    5.56
   6   8   0    0.32    1.50
   6  -8   0    1.22    2.11
   6  -8   0    1.59    1.59
   6  -8   0    4.50    2.41
   6  -8   0   -1.29    1.93
  -6   8   0    2.05    1.72
  -6   8   0    3.19    1.38
  -6  -8   0    0.76    1.95
  -6  -8   0    1.62    1.51
  -6  -8   0    1.75    0.55
  -6  -8   0   -1.09    1.53
   2   0  -9    0.22    1.40
   2   0  -9    1.29    1.29
   2   0  -9    1.63    1.63
   2   0  -9    4.11    1.84
   2   0  -9   -1.18    2.04
   3  11   1    7.46    1.30
   3 -11   1    4.05    1.70
   3 -11   1    7.35    1.40
   3 -11   1    8.99    2.68
  -2   0   9    0.11    1.51
  -2   0   9    0.43    1.41
  -2   0   9    2.42    1.65
  -2   0   9   -0.65    1.52
  -3  11  -1    6.66    1.64
  -3  11  -1    6.95    1.39
  -3 -11  -1    2.59    1.19
  -3 -11  -1    6.24    0.99
  -3 -11  -1    8.28    2.51
  -3 -11  -1    8.98    2.63
   8   0   0  460.31   20.48
   8   0   0  472.50   19.14
   8   0   0  522.26   17.66
  -8   0   0  466.56   17.56
  -8   0   0  478.86   17.52
  -8   0   0  507.31   21.54
   3  10   3    7.01    2.30
   3  10   3    9.97    1.53
   3 -10   3   10.02    2.16
   3 -10   3   10.87    2.80
   3 -10   3   11.68    2.60
   3 -10   3   11.76    1.60
  -3  10  -3    7.34    1.94
  -3  10  -3   10.74    1.74
  -3  10  -3   11.57    1.51
  -3 -10  -3    8.13    2.06
  -3 -10  -3   10.32    2.39
  -3 -10  -3   11.53    0.98
  -3 -10  -3   14.09    1.84
   4   9   3  416.72   15.94
   4  -9   3  429.03   16.79
   4  -9   3  443.99   19.62
   4  -9   3  445.58   17.45
   4  -9   3  461.56   18.07
   4  -9   3  462.62   19.23
  -4   9  -3  420.23   17.58
  -4   9  -3  422.64   16.61
  -4   9  -3  465.21   16.12
  -4  -9  -3  420.79   17.09
  -4  -9  -3  428.97   17.10
  -4  -9  -3  444.13   17.47
  -4  -9  -3  444.63   17.50
   2  10  -5   19.41    2.24
   2 -10  -5   11.45    1.80
  -2  10   5   15.29    2.39
  -2  10   5   16.01    2.65
  -2  10   5   18.19    2.41
  -2 -10   5   12.76    2.29
  -2 -10   5   13.35    1.85
  -2 -10   5   14.00    1.85
  -2 -10   5   14.28    1.81
  -2 -10   5   15.31    2.50
   1  12  -1  113.31    6.21
   1 -12  -1  114.05    6.28
   2   9  -6   53.10    4.44
   2   9  -6   62.18    4.06
   2  -9  -6   61.35    4.14
  -1  12   1  109.75    4.94
  -1  12   1  114.54    4.86
  -1  12   1  119.76    6.70
  -1 -12   1  100.64    6.58
  -1 -12   1  104.98    6.10
  -1 -12   1  111.04    6.43
  -1 -12   1  115.10    7.03
  -2   9   6   49.27    4.00
  -2   9   6   55.20    4.21
  -2  -9   6   53.16    3.37
  -2  -9   6   54.97    3.88
  -2  -9   6   56.33    3.69
  -2  -9   6   57.25    4.33
  -2  -9   6   59.39    2.60
  -2  -9   6   60.05    2.60
  -2  -9   6   62.79    4.25
   8   3  -2   25.54    3.11
   8   3  -2   26.04    3.36
   8   3  -2   27.28    2.35
   8  -3  -2   25.38    2.57
   8  -3  -2   27.60    3.33
   8  -3  -2   33.50    3.20
  -8   3   2   23.26    2.48
  -8   3   2   31.31    2.96
  -8   3   2   34.60    3.31
  -8  -3   2   25.73    3.14
  -8  -3   2   27.35    2.49
  -8  -3   2   29.82    2.92
   4   8   4    4.37    1.97
   4  -8   4    2.03    1.39
   4  -8   4    2.06    1.63
   4  -8   4    2.32    1.00
   4  -8   4    3.17    1.75
   4  -8   4   -0.11    1.41
  -4   8  -4    1.08    1.08
  -4   8  -4    3.70    1.96
  -4   8  -4    4.88    1.63
  -4   8  -4   -0.53    2.03
  -4  -8  -4    0.43    1.74
  -4  -8  -4    2.39    1.19
  -4  -8  -4    2.52    1.53
  -4  -8  -4    3.79    1.30
   2   1  -9   22.46    2.69
   2   1  -9   22.82    1.95
   2   1  -9   25.38    2.27
   2   1  -9   27.99    3.13
   2   1  -9   29.42    2.82
   2  -1  -9   24.66    2.27
   2  -1  -9   25.54    2.92
   2  -1  -9   28.28    2.90
   2  -1  -9   30.37    3.15
   8   1   0    4.02    1.74
   8   1   0   10.41    2.04
   8   1   0   11.22    1.53
   8  -1   0    7.09    1.75
   8  -1   0    7.63    1.93
   8  -1   0   10.11    1.74
  -2   1   9   27.42    3.24
  -2   1   9   27.88    3.15
  -2  -1   9   23.56    2.82
  -2  -1   9   24.29    2.86
  -2  -1   9   25.87    2.92
  -2  -1   9   27.62    3.03
  -8   1   0    6.74    1.74
  -8   1   0    8.09    2.59
  -8   1   0    8.21    1.73
  -8  -1   0    5.85    1.95
  -8  -1   0    6.59    1.62
  -8  -1   0   11.99    2.38
   3   8   5    0.00    1.31
   3   8   5    1.31    1.31
   3  -8   5    0.43    0.86
   3  -8   5    1.08    0.54
   3  -8   5    1.74    2.18
   3  -8   5   -0.77    0.77
   3  -8   5   -0.98    1.64
   3  -8   5   -1.19    1.52
  -3   8  -5    0.76    2.18
  -3   8  -5    1.39    1.71
  -3   8  -5   -0.87    0.87
  -3  -8  -5    0.33    0.76
  -3  -8  -5    0.98    1.19
  -3  -8  -5    1.52    1.41
   0   5   8   35.45    3.73
   0   5   8   42.66    3.33
   0   5  -8   31.52    3.03
   0   5  -8   33.99    3.43
   0   5  -8   34.00    2.96
   0   5  -8   37.49    3.04
   0  -5   8   33.23    2.72
   0  -5   8   33.67    3.69
   0  -5   8   37.61    3.79
   0  -5  -8   36.63    3.56
   0  -5  -8   38.09    3.16
   0  -5  -8   40.10    3.27
   2  10   4  220.60   12.09
   2  10   4  258.59   10.33
   2 -10   4  238.69   10.70
   2 -10   4  239.62   11.74
   2 -10   4  245.46   11.72
   2 -10   4  252.32   10.28
   2 -10   4  253.37   11.71
  -2  10  -4  241.07   10.17
  -2  10  -4  250.24    9.19
  -2 -10  -4  236.29   10.59
  -2 -10  -4  245.19   10.38
  -2 -10  -4  247.43   10.20
   0  10   5   22.81    3.20
   0  10   5   23.40    2.42
   0  10   5   24.95    2.59
   0  10  -5   24.39    2.48
   0  10  -5   24.60    2.45
   0  10  -5   26.23    1.41
   0 -10   5   22.05    3.00
   0 -10   5   22.33    1.41
   0 -10   5   22.81    2.72
   0 -10   5   24.41    2.17
   0 -10   5   24.52    2.85
   0 -10   5   26.54    1.28
   0 -10   5   30.00    3.26
   0 -10  -5   26.47    2.23
   0 -10  -5   30.57    2.70
   2   0   8   14.61    2.40
   2   0   8   14.83    2.49
   2   0   8   16.22    2.38
  -2   0  -8   11.14    2.62
  -2   0  -8   11.51    2.15
  -2   0  -8   13.44    1.19
  -2   0  -8   13.62    2.29
  -2   0  -8   14.66    2.16
  -2   0  -8   15.48    1.20
   2   9   5  492.17   19.68
   2   9   5  501.72   19.63
   2  -9   5  480.89   17.59
   2  -9   5  488.17   19.04
   2  -9   5  528.13   21.79
   2  -9   5  529.37   20.35
   2  -9   5  538.72   19.26
   2  -9   5  578.33   21.91
   7   3  -6   51.51    4.45
   7   3  -6   54.20    3.64
   7   3  -6   56.36    3.75
   7   3  -6   64.13    3.13
   7   6   0  142.97    7.89
   7   6   0  150.05    5.09
   7   6   0  165.55    7.71
   7  -3  -6   56.08    4.51
   7  -3  -6   57.60    4.28
   7  -3  -6   58.56    2.97
   7  -3  -6   60.97    4.52
   7  -6   0  148.89    7.51
   7  -6   0  149.11    7.56
   7  -6   0  164.41    8.24
   7  -6   0  168.92    8.22
  -2   9  -5  504.81   19.21
  -2   9  -5  524.19   18.61
  -2   9  -5  552.38   18.67
  -2  -9  -5  475.82   19.37
  -2  -9  -5  505.18   18.57
  -2  -9  -5  518.52   19.92
  -7   3   6   56.36    4.11
  -7   3   6   64.61    4.94
  -7   6   0  140.90    7.32
  -7   6   0  151.95    6.91
  -7   6   0  165.02    8.01
  -7  -3   6   53.65    4.11
  -7  -3   6   55.83    4.81
  -7  -3   6   60.66    4.45
  -7  -6   0  152.26    7.84
  -7  -6   0  156.74    7.68
  -7  -6   0  158.38    8.13
   1   0  -9  313.73   12.98
   1   0  -9  330.90   14.52
   1   0  -9  332.43   13.78
   1   0  -9  343.22   12.96
   1   0  -9  378.38   14.42
  -1   0   9  320.45   13.39
  -1   0   9  340.27   14.38
  -1   0   9  351.49   15.25
   8   3  -3   25.08    3.37
   8   3  -3   27.04    2.25
   8   3  -3   29.41    3.22
   8  -3  -3   19.29    2.98
   8  -3  -3   25.13    2.90
   8  -3  -3   25.85    2.56
   8  -3  -3   26.40    2.31
   8  -3  -3   28.00    2.60
  -8   3   3   22.34    3.29
  -8   3   3   25.87    3.21
  -8   3   3   26.55    2.26
  -8  -3   3   25.19    3.46
  -8  -3   3   26.98    2.81
  -8  -3   3   29.73    2.27
   5   3  -8   41.04    3.44
   5   3  -8   42.87    3.02
   5   3  -8   46.27    3.35
   5   9  -4   12.72    1.40
   5   9  -4   16.50    2.05
   5  -3  -8   42.79    3.43
   5  -3  -8   45.09    3.71
   5  -3  -8   47.80    3.97
   5  -3  -8   48.00    2.59
   5  -9  -4   10.57    2.05
   5  -9  -4   10.71    2.34
   5  -9  -4   13.47    2.50
  -5   3   8   35.44    3.84
  -5   3   8   47.76    4.25
  -5   3   8   48.47    4.10
  -5   9   4   10.97    2.39
  -5   9   4   15.45    2.81
  -5  -3   8   39.30    3.14
  -5  -3   8   41.33    3.39
  -5  -3   8   49.48    3.69
  -5  -9   4    7.27    1.74
  -5  -9   4   10.23    1.19
  -5  -9   4   11.02    1.82
  -5  -9   4   11.42    1.85
  -5  -9   4   12.42    1.20
  -5  -9   4   12.84    2.27
   3   0  -9    4.53    1.19
   3   0  -9    5.19    1.73
   3   0  -9    6.70    1.95
   3   0  -9    6.88    2.36
   3   0  -9   -0.22    2.16
  -3   0   9    1.19    1.62
  -3   0   9    3.65    2.32
  -3   0   9   -3.03    2.16
   2   1   8    0.11    2.18
   2   1   8    0.22    1.62
   2   1   8   -1.51    1.19
   2  -1   8    0.54    1.30
   2  -1   8    1.64    1.53
   2  -1   8    2.71    2.27
  -2   1  -8    0.32    0.54
  -2   1  -8    0.86    2.16
  -2   1  -8    1.08    0.43
  -2   1  -8    2.37    2.15
  -2   1  -8    2.62    1.75
  -2   1  -8   -1.53    1.74
  -2  -1  -8    0.11    1.62
  -2  -1  -8    2.73    0.98
  -2  -1  -8   -1.09    1.63
  -2  -1  -8   -2.62    2.29
   1   4   8   31.46    3.72
   1   4   8   33.54    3.43
   1  -4   8   37.89    3.27
   1  -4   8   40.57    3.47
   1  -4   8   43.03    4.01
   1  12   1    9.58    1.32
   1  12   1   10.85    2.19
   1  12   1   14.25    1.63
   1 -12   1    4.17    1.93
   1 -12   1    5.84    1.73
   1 -12   1    8.01    2.46
   8   2  -4   19.26    2.72
   8   2  -4   22.17    1.50
   8   2  -4   25.22    2.90
   8   2  -4   25.70    2.57
   8   2  -4   28.36    1.73
   8  -2  -4   18.78    2.97
   8  -2  -4   24.19    2.59
   8  -2  -4   31.35    3.11
  -1   4  -8   39.27    3.05
  -1   4  -8   41.52    3.91
  -1   4  -8   41.82    3.86
  -1   4  -8   47.74    3.29
  -1  -4  -8   37.45    3.24
  -1  -4  -8   37.84    3.27
  -1  -4  -8   48.42    4.05
  -1  12  -1    5.67    2.29
  -1  12  -1   11.03    1.07
  -1 -12  -1    5.04    2.08
  -8   2   4   21.77    3.28
  -8   2   4   22.76    2.90
  -8   2   4   25.03    1.93
  -8  -2   4   24.69    3.36
  -8  -2   4   24.90    2.80
  -8  -2   4   25.81    1.73
   6   7  -5   33.25    3.01
   6   7  -5   37.64    3.78
   6   7  -5   39.71    2.79
   6  -7  -5   35.87    3.32
   6  -7  -5   36.98    3.15
   6  -7  -5   38.38    3.57
   6  -7  -5   39.69    4.34
  -6   7   5   36.86    3.89
  -6  -7   5   31.25    2.90
  -6  -7   5   37.17    2.35
  -6  -7   5   37.82    3.14
  -6  -7   5   39.15    3.15
   8   3  -1    1.93    2.04
   8   3  -1    2.15    0.54
   8   3  -1    2.47    1.18
   8   3  -1   -1.63    2.06
   8  -3  -1    2.37    1.61
   8  -3  -1    6.16    2.42
   8  -3  -1   -0.86    2.15
  -8   3   1    0.32    1.73
  -8   3   1    5.24    2.57
  -8   3   1   -0.22    2.19
  -8  -3   1    1.62    2.06
  -8  -3   1    2.70    1.73
  -8  -3   1    4.11    2.27
   1   1  -9   60.06    4.19
   1   1  -9   61.02    3.46
   1   1  -9   61.33    5.02
   1   1  -9   63.67    4.55
   1   1  -9   73.14    4.22
   1  -1  -9   61.81    4.80
   1  -1  -9   70.24    4.41
   1  -1  -9   70.85    3.90
   1  -1  -9   71.60    4.56
  -1   1   9   65.93    4.32
  -1   1   9   66.06    4.36
  -1   1   9   66.67    4.96
  -1   1   9   68.95    4.39
  -1  -1   9   63.80    4.77
  -1  -1   9   64.32    4.49
  -1  -1   9   76.29    4.76
   3 -11  -3   15.36    2.60
  -3  11   3   22.67    2.28
  -3  11   3   23.79    3.07
  -3  11   3   24.32    2.63
  -3 -11   3   12.63    2.57
  -3 -11   3   18.68    2.50
  -3 -11   3   20.77    2.61
  -3 -11   3   21.28    1.94
  -3 -11   3   22.96    2.41
   1 -11  -4  134.76    6.58
   3   1  -9    0.75    1.40
   3   1  -9    1.51    1.62
   3   1  -9    2.81    1.73
   3   1  -9   -0.11    0.97
   3   1  -9   -0.76    1.62
   3  -1  -9    0.65    1.30
   3  -1  -9    0.65    1.73
   3  -1  -9    1.40    1.61
   3  -1  -9   -2.59    1.62
   7   4   2   78.67    4.87
   7   4   2   79.15    5.18
   7   4   2   86.97    4.07
   7   4   2   87.93    3.38
   7   4   2   90.39    3.46
   7  -4   2   76.20    4.62
   7  -4   2   83.61    4.81
   7  -4   2   89.04    5.75
  -1  11   4  136.36    7.27
  -1  11   4  136.37    6.83
  -1  11   4  157.00    6.95
  -1 -11   4  136.45    7.70
  -1 -11   4  138.52    6.83
  -1 -11   4  142.44    7.13
  -1 -11   4  148.18    7.66
  -1 -11   4  154.03    7.85
  -3   1   9    1.95    2.38
  -3   1   9    2.10    2.32
  -3   1   9   -1.19    1.73
  -3  -1   9    1.30    1.73
  -3  -1   9    2.10    2.32
  -3  -1   9    2.86    1.87
  -3  -1   9    3.57    1.62
  -3  -1   9   -0.43    2.16
  -7   4  -2   76.78    4.04
  -7   4  -2   80.00    5.00
  -7   4  -2   84.21    5.41
  -7  -4  -2   79.47    3.92
  -7  -4  -2   82.51    4.66
  -7  -4  -2   83.37    4.99
  -7  -4  -2   85.20    5.53
   0   9   6   22.23    2.97
   0   9   6   23.90    3.03
   0   9   6   26.15    2.75
   0   9  -6   19.93    2.67
   0   9  -6   27.71    3.02
   0   9  -6   29.90    1.97
   0  -9   6   18.81    2.60
   0  -9   6   19.90    2.72
   0  -9   6   21.40    2.29
   0  -9   6   23.02    3.26
   0  -9   6   23.44    1.83
   0  -9   6   27.53    2.07
   0  -9  -6   22.04    2.57
   0  -9  -6   29.42    3.25
   0  -9  -6   29.59    2.57
   7   5  -5    9.52    1.71
   7   5  -5   14.27    1.93
   7   5  -5   14.97    0.86
   7   5  -5   17.09    2.92
   7  -5  -5   11.50    2.37
   7  -5  -5   12.87    1.87
   7  -5  -5   14.48    3.10
   7  -5  -5   21.07    3.01
  -7   5   5   12.07    2.37
  -7   5   5   21.04    3.40
  -7  -5   5    6.77    1.97
  -7  -5   5   11.74    1.83
  -7  -5   5   12.88    2.38
   6   4  -7  120.44    6.40
   6   4  -7  128.05    6.82
   6   4  -7  131.35    6.55
   6   4  -7  138.85    5.95
   6  -4  -7  127.71    7.08
   6  -4  -7  129.27    6.84
   6  -4  -7  132.72    5.77
   6  -4  -7  139.15    7.48
  -6   4   7  123.11    6.70
  -6   4   7  124.17    6.41
  -6   4   7  145.18    7.37
  -6  -4   7  113.83    6.29
  -6  -4   7  121.47    6.94
  -6  -4   7  126.20    6.64
  -6  -4   7  140.50    6.85
   2   2  -9   25.25    2.90
   2   2  -9   25.59    3.24
   2   2  -9   26.01    2.28
   2   2  -9   26.05    2.93
   2   2  -9   29.90    2.27
   2  -2  -9   24.73    2.90
   2  -2  -9   25.37    3.36
   2  -2  -9   25.72    2.39
   2  -2  -9   26.84    3.03
  -2   2   9   23.07    2.91
  -2   2   9   29.38    3.47
  -2   2   9   30.60    3.20
  -2  -2   9   20.07    2.41
  -2  -2   9   20.48    3.14
  -2  -2   9   24.08    3.04
  -2  -2   9   29.85    3.26
   7   0   3  401.41   16.92
   7   0   3  403.80   15.74
   7   0   3  415.57   15.81
   7   0   3  418.56   16.51
   8   2   0  393.27   13.95
   8   2   0  395.48   16.06
   8   2   0  407.20   13.84
   8   2   0  410.99   15.47
   8  -2   0  376.27   16.87
   8  -2   0  402.47   15.81
   8  -2   0  424.81   17.37
  -7   0  -3  369.48   15.13
  -7   0  -3  369.69   14.77
  -7   0  -3  374.10   14.91
  -7   0  -3  393.27   16.95
  -8   2   0  363.75   14.85
  -8   2   0  377.53   14.29
  -8   2   0  380.36   18.32
  -8  -2   0  372.06   15.12
  -8  -2   0  384.83   14.92
  -8  -2   0  415.40   15.85
   7   6  -4   27.76    3.46
   7   6  -4   30.65    2.58
   7   6  -4   33.72    2.79
   7  -6  -4   27.08    3.22
   7  -6  -4   27.39    3.33
   7  -6  -4   29.04    2.86
   7  -6  -4   34.15    3.65
  -7   6   4   30.45    3.22
  -7  -6   4   29.27    2.51
  -7  -6   4   30.11    3.47
  -7  -6   4   34.37    2.69
   4  10  -4   12.43    1.95
   4 -10  -4    9.60    2.45
   4 -10  -4   11.23    2.16
   4 -10  -4   18.82    2.74
   6   7   2    1.29    1.83
   6  -7   2    0.64    1.92
   6  -7   2    0.65    1.61
   6  -7   2    1.10    1.77
   6  -7   2   -2.44    1.55
  -4  10   4   13.67    2.19
  -4  10   4   17.04    2.82
  -4 -10   4    9.51    2.05
  -4 -10   4    9.55    1.95
  -4 -10   4   10.14    2.07
  -4 -10   4   11.63    2.13
  -4 -10   4   12.70    1.52
  -4 -10   4   13.60    0.76
  -6   7  -2    0.00    1.31
  -6   7  -2    1.83    1.83
  -6   7  -2    2.82    1.74
  -6  -7  -2    0.76    1.09
  -6  -7  -2    0.98    2.08
  -6  -7  -2    1.08    1.95
  -6  -7  -2   -0.87    1.41
   6   6  -6   65.18    4.64
   6   6  -6   66.02    3.67
   6   6  -6   67.44    3.34
   6   6  -6   72.31    4.52
   6  -6  -6   58.26    4.07
   6  -6  -6   63.40    3.58
   6  -6  -6   63.83    4.99
   6  -6  -6   63.92    4.99
  -6   6   6   61.12    4.88
  -6   6   6   70.51    5.09
  -6  -6   6   61.95    3.88
  -6  -6   6   62.52    4.55
  -6  -6   6   62.70    4.46
  -6  -6   6   66.45    3.99
  -6  -6   6   69.53    2.81
   4   7  -7  255.16   12.59
   4   7  -7  267.11   10.75
   4   7  -7  271.87   12.92
   4  -7  -7  264.90   12.05
   4  -7  -7  283.92   13.03
   7   1   3   15.40    2.49
   7   1   3   17.77    1.95
   7   1   3   18.39    2.39
   7   1   3   26.14    2.28
   7  -1   3   14.19    2.82
   7  -1   3   15.73    1.74
   7  -1   3   17.21    2.40
   7  -1   3   22.04    2.39
  -4   7   7  273.79   11.83
  -4   7   7  299.99   12.88
  -4  -7   7  269.86   11.11
  -4  -7   7  280.55   11.33
  -4  -7   7  280.72   10.95
  -4  -7   7  288.04   11.29
  -4  -7   7  310.44   13.19
  -4  -7   7  318.03   11.55
  -7   1  -3   18.63    2.27
  -7   1  -3   20.41    3.15
  -7   1  -3   23.02    3.24
  -7   1  -3   24.60    2.28
  -7  -1  -3   13.48    2.16
  -7  -1  -3   16.73    2.17
  -7  -1  -3   17.34    2.26
  -7  -1  -3   21.70    1.52
  -7  -1  -3   21.81    2.71
   0  11   4    2.92    1.84
   0  11   4    3.20    2.32
   0  11   4    4.94    1.87
   0  12   2   72.63    5.17
   0  12   2   82.64    4.08
   0  12   2   84.46    4.47
   0  12  -2   78.12    4.89
   0 -11   4    1.76    2.19
   0 -11   4    2.49    0.98
   0 -11   4    2.82    1.95
   0 -11   4    3.26    1.63
   0 -11   4    3.72    2.34
   0 -11  -4    2.54    1.48
   0 -11  -4    3.68    1.84
   0 -12   2   80.85    5.65
   0 -12   2   81.52    5.39
   0 -12   2   83.65    5.13
   0 -12   2   91.85    5.48
   3   4   7  101.63    4.92
   3   4   7  105.77    6.01
   3   4   7  105.78    6.00
   3   4   7  107.60    5.47
   3  -4   7  107.02    6.19
   3  -4   7  109.41    5.91
   3  -4   7  111.46    5.85
  -3   4  -7  100.31    5.67
  -3   4  -7  104.10    5.91
  -3   4  -7  106.73    5.88
  -3  -4  -7   94.63    5.24
  -3  -4  -7  107.94    6.38
  -3  -4  -7  109.90    6.43
   1 -12  -2   23.58    2.83
   2   6  -8    7.86    1.94
   2   6  -8   11.54    1.94
   2   6  -8   12.69    1.61
   2   6  -8   13.09    1.73
   2   6  -8   15.46    2.47
   2  -6  -8    7.31    2.26
   2  -6  -8    9.64    2.66
   2  -6  -8   16.10    3.13
   2  -6  -8   17.24    3.00
  -1  12   2   29.17    3.08
  -1  12   2   30.98    2.50
  -1  12   2   31.92    2.41
  -1 -12   2   18.97    2.73
  -1 -12   2   25.76    2.79
  -1 -12   2   29.29    2.96
  -1 -12   2   32.32    3.10
  -1 -12   2   38.60    3.05
  -2   6   8    5.51    2.70
  -2   6   8    9.75    2.33
  -2   6   8   14.22    2.17
  -2  -6   8    9.85    1.53
  -2  -6   8   10.82    1.84
  -2  -6   8   11.87    2.61
  -2  -6   8   12.59    2.50
  -2  -6   8   13.55    1.95
   2   2   8  549.71   20.64
   2   2   8  603.50   21.79
   2   2   8  611.34   22.50
   2   2   8  632.81   22.75
   2  -2   8  582.90   24.25
   2  -2   8  625.03   24.29
   2  -2   8  648.89   24.40
  -2   2  -8  540.72   22.23
  -2   2  -8  570.84   23.46
  -2   2  -8  580.40   21.29
  -2   2  -8  590.96   23.86
  -2  -2  -8  582.24   21.59
  -2  -2  -8  583.18   23.68
  -2  -2  -8  598.58   23.74
   5   6  -7    1.51    1.29
   5   6  -7    2.69    1.50
   5   6  -7    5.28    2.15
   5  -6  -7    1.71    2.35
   5  -6  -7    2.16    1.51
   5  -6  -7    6.25    1.97
   5  -6  -7   -1.77    2.55
  -5   6   7    3.84    1.86
  -5   6   7   -0.43    1.73
  -5  -6   7    0.87    0.98
  -5  -6   7    1.52    0.76
  -5  -6   7    2.17    2.06
  -5  -6   7    4.11    1.62
  -5  -6   7   -0.76    1.96
  -5  -6   7   -1.75    1.53
   4  10   2  240.08    9.98
   4 -10   2  235.80   10.76
   4 -10   2  237.10    9.77
   4 -10   2  240.24   13.20
   4 -10   2  251.41   12.01
  -4  10  -2  215.71   10.27
  -4  10  -2  236.22   10.02
  -4  10  -2  253.82    9.48
  -4 -10  -2  233.83   11.06
  -4 -10  -2  240.10   10.11
  -4 -10  -2  245.63    9.70
  -4 -10  -2  250.26   10.53
   1   7   7  662.44   25.86
   1   7   7  673.61   27.08
   1   7   7  704.96   25.63
   1  -7   7  685.78   24.93
   1  -7   7  707.09   27.65
   1  -7   7  712.67   27.62
   1  -7   7  716.97   25.46
   1  -7   7  725.33   28.87
   4   5  -8    2.15    1.29
   4   5  -8   -0.22    1.29
   4   5  -8   -3.44    2.26
   4  -5  -8    0.33    1.87
   4  -5  -8    2.14    2.25
   4  -5  -8    5.46    2.25
  -1   7  -7  644.42   24.53
  -1   7  -7  681.68   25.36
  -1   7  -7  690.48   23.91
  -1   7  -7  695.45   24.73
  -1  -7  -7  666.38   27.61
  -1  -7  -7  672.17   27.44
  -1  -7  -7  690.87   24.69
  -4   5   8    1.00    2.54
  -4   5   8    2.80    1.83
  -4  -5   8    1.09    1.86
  -4  -5   8    1.10    1.21
  -4  -5   8    1.73    1.73
  -4  -5   8    2.17    1.74
  -4  -5   8   -2.17    1.52
   3   9  -6  131.46    6.63
   3   9  -6  145.19    7.13
   3  -9  -6  127.72    6.17
   3  -9  -6  129.91    7.38
  -3   9   6  123.86    7.37
  -3   9   6  135.70    6.75
  -3  -9   6  125.89    7.88
  -3  -9   6  126.68    6.31
  -3  -9   6  132.00    7.10
  -3  -9   6  133.70    5.08
  -3  -9   6  137.58    5.06
  -3  -9   6  138.30    6.25
  -3  -9   6  139.74    6.63
   1   2  -9   44.25    3.55
   1   2  -9   48.03    3.71
   1   2  -9   48.78    3.89
   1   2  -9   51.33    3.25
   1   2  -9   51.44    2.91
   1  -2  -9   44.44    3.66
   1  -2  -9   45.17    3.04
   1  -2  -9   45.76    4.14
   1  -2  -9   50.26    4.02
  -1   2   9   43.11    3.85
  -1   2   9   47.39    3.99
  -1   2   9   51.20    4.69
  -1  -2   9   47.16    3.71
  -1  -2   9   48.53    3.90
  -1  -2   9   50.23    4.23
   2 -11  -4    0.44    1.63
  -2  11   4    0.11    1.32
  -2  11   4    1.85    1.85
  -2  11   4   -4.61    2.31
  -2 -11   4    1.31    1.52
  -2 -11   4    1.41    1.52
  -2 -11   4    1.42    1.86
  -2 -11   4   -0.54    1.08
  -2 -11   4   -0.85    1.81
   3   2  -9  260.31   12.16
   3   2  -9  268.17   12.34
   3   2  -9  275.55   11.78
   3   2  -9  277.02   10.64
   3   2  -9  279.90   11.55
   3  -2  -9  274.23   11.88
   3  -2  -9  274.32   11.40
   3  -2  -9  274.73   12.65
   3  -2  -9  277.84   11.19
  -3   2   9  251.18   12.97
  -3   2   9  271.26   11.42
  -3   2   9  287.81   12.00
  -3  -2   9  258.70   11.69
  -3  -2   9  261.62   10.69
  -3  -2   9  263.20   12.34
  -3  -2   9  268.94   11.61
  -3  -2   9  291.17   12.59
   2 -12  -1   91.61    5.72
  -2  12   1   95.05    4.37
  -2  12   1   96.79    6.15
  -2  12   1   99.11    4.40
  -2 -12   1   69.25    5.35
  -2 -12   1   89.79    5.35
  -2 -12   1   93.61    6.16
  -2 -12   1   96.69    5.36
  -2 -12   1  105.78    6.13
   1   6  -8  580.81   22.81
   1   6  -8  595.82   22.75
   1   6  -8  602.55   23.74
   1   6  -8  619.86   23.56
   1  -6  -8  597.02   23.86
   1  -6  -8  605.87   22.30
   1  -6  -8  607.14   22.92
   1  -6  -8  625.67   23.46
   2   8  -7  323.64   14.90
   2   8  -7  337.45   13.08
   2   8  -7  348.58   13.30
   2  -8  -7  310.77   16.10
   2  -8  -7  314.93   14.62
   2  -8  -7  334.43   12.71
   2  12   0    5.55    0.98
   2  12   0   -0.11    0.65
   2 -12   0    2.18    1.31
   2 -12   0    8.58    2.79
   2 -12   0   -0.53    1.39
   6   8  -4    1.39    1.18
   6   8  -4   -0.11    0.86
   6   8  -4   -1.94    1.94
   6  -8  -4    0.33    2.01
   6  -8  -4    4.56    2.17
   6  -8  -4   -1.19    1.94
  -1   6   8  625.70   23.24
  -1   6   8  625.77   24.11
  -1   6   8  634.12   23.03
  -1  -6   8  571.53   21.68
  -1  -6   8  602.11   23.76
  -1  -6   8  617.03   23.13
  -1  -6   8  653.84   24.10
  -1  -6   8  657.88   25.47
  -2   8   7  323.86   13.98
  -2   8   7  331.27   14.16
  -2  -8   7  284.07   13.30
  -2  -8   7  325.03   12.01
  -2  -8   7  336.39   12.12
  -2  -8   7  336.68   15.64
  -2  -8   7  350.45   14.18
  -2  -8   7  354.60   13.52
  -2  12   0    0.77    1.53
  -2  12   0    0.85    0.85
  -2  12   0    0.87    1.09
  -2 -12   0    1.97    1.64
  -2 -12   0   -0.33    1.20
  -2 -12   0   -1.42    1.53
  -6   8   4   -1.72    2.15
  -6  -8   4    0.00    0.86
  -6  -8   4    0.65    1.31
  -6  -8   4    0.76    1.52
   1   8  -7    0.11    1.19
   1   8  -7    1.28    1.92
   1   8  -7    2.60    1.08
   1   8  -7   -0.87    2.06
   1  -8  -7    0.00    1.51
   1  -8  -7    3.64    1.93
   1  -8  -7    3.95    2.46
   2   6   7  195.85    9.21
   2   6   7  196.50    8.96
   2   6   7  226.30    8.63
   2  -6   7  191.06    9.08
   2  -6   7  205.45    9.76
   2  -6   7  216.34   10.22
   2  -6   7  217.97    9.92
   2  -6   7  223.77   10.44
   6   4   4    1.42    1.96
   6   4   4    3.13    0.86
   6   4   4   -0.43    1.39
   6  -4   4    2.06    0.98
   6  -4   4    2.16    1.51
   6  -4   4    3.70    2.28
   6  -4   4    7.16    2.28
  -1   8   7    3.09    2.65
  -1   8   7   -0.65    1.62
  -1  -8   7    1.09    1.09
  -1  -8   7    1.84    1.08
  -1  -8   7    2.60    2.06
  -1  -8   7   -0.11    1.20
  -1  -8   7   -0.87    0.87
  -1  -8   7   -1.19    1.73
  -1  -8   7   -2.18    2.07
  -2   6  -7  192.23    9.72
  -2   6  -7  208.33    9.43
  -2   6  -7  209.45    9.54
  -2  -6  -7  189.69   10.05
  -2  -6  -7  197.29    9.42
  -2  -6  -7  211.09    9.62
  -6   4  -4    3.25    0.54
  -6   4  -4    3.36    1.52
  -6   4  -4    4.02    1.30
  -6   4  -4    4.24    2.50
  -6   4  -4   -0.86    1.94
  -6  -4  -4    1.62    1.19
  -6  -4  -4    1.96    1.09
  -6  -4  -4    3.70    1.74
  -6  -4  -4   -0.22    2.06
   2  11   3  148.45    7.03
   2  11   3  148.89    6.60
   2 -11   3  138.64    5.61
   2 -11   3  142.83    8.03
   2 -11   3  150.66    7.66
   2 -11   3  150.74    8.12
  -2  11  -3   76.08    5.11
  -2  11  -3  139.13    6.27
  -2  11  -3  144.30    6.29
  -2 -11  -3  139.55    6.17
  -2 -11  -3  140.20    5.76
   3  10  -5   31.46    2.81
   3 -10  -5   29.73    3.19
   3 -10  -5   32.23    3.26
   5   8   3  325.30   13.37
   5  -8   3  311.99   12.89
   5  -8   3  313.73   15.26
   5  -8   3  316.54   11.99
   5  -8   3  321.92   15.07
   5  -8   3  328.44   14.92
  -3  10   5   29.99    2.83
  -3  10   5   34.74    3.42
  -3 -10   5   23.91    2.84
  -3 -10   5   26.93    2.56
  -3 -10   5   29.32    3.14
  -3 -10   5   33.86    2.71
  -3 -10   5   36.14    2.71
  -5   8  -3  284.39   12.49
  -5   8  -3  318.82   13.18
  -5   8  -3  338.71   14.07
  -5  -8  -3  292.84   13.01
  -5  -8  -3  302.30   12.19
  -5  -8  -3  309.52   12.81
  -5  -8  -3  317.98   12.37
   4   7   5    2.08    2.19
   4  -7   5    1.63    1.52
   4  -7   5    2.18    0.44
   4  -7   5    4.23    2.39
   4  -7   5    4.73    1.61
   4  -7   5   -1.65    2.42
  -4   7  -5    3.75    1.71
  -4   7  -5    4.37    2.07
  -4   7  -5    6.62    1.95
  -4  -7  -5    0.11    1.09
  -4  -7  -5    0.76    1.52
  -4  -7  -5    1.42    0.55
  -4  -7  -5   -0.98    1.20
   6   6   3  706.04   25.08
   6  -6   3  684.79   26.15
   6  -6   3  704.52   25.58
   6  -6   3  729.49   28.65
   6  -6   3  732.58   32.10
   6  -6   3  739.37   27.08
  -6   6  -3  669.08   24.79
  -6   6  -3  669.14   25.30
  -6   6  -3  687.24   25.36
  -6   6  -3  688.67   24.26
  -6  -6  -3  654.45   25.41
  -6  -6  -3  679.18   28.10
  -6  -6  -3  679.77   29.55
  -6  -6  -3  701.47   24.95
   5  10  -1  112.02    5.14
   5 -10  -1  101.07    6.06
   5 -10  -1  103.37    6.46
   5 -10  -1  103.68    6.48
   5 -10  -1  111.87    5.39
   8   3  -4    1.85    2.39
   8   3  -4    2.03    1.82
   8   3  -4    2.49    0.43
   8   3  -4    2.57    2.04
   8   3  -4   -0.11    0.32
   8   4  -2    2.36    1.50
   8   4  -2    2.49    1.73
   8   4  -2    4.48    1.28
   8  -3  -4    1.10    1.76
   8  -3  -4    2.09    1.43
   8  -3  -4   -0.11    1.40
   8  -3  -4   -0.32    1.61
   8  -4  -2    0.55    1.77
   8  -4  -2    1.82    1.82
   8  -4  -2    2.36    2.47
   8  -4  -2    4.53    2.65
  -5  10   1   95.98    6.23
  -5  10   1  109.88    6.37
  -5 -10   1   94.54    5.86
  -5 -10   1  103.20    5.89
  -5 -10   1  104.84    5.19
  -5 -10   1  110.67    4.50
  -5 -10   1  111.42    4.59
  -8   3   4    0.64    0.86
  -8   3   4    0.99    1.97
  -8   3   4   -3.32    1.61
  -8   4   2    1.31    1.75
  -8   4   2    1.72    1.83
  -8   4   2    2.02    1.71
  -8  -3   4    0.43    0.86
  -8  -3   4   -0.54    2.27
  -8  -3   4   -0.75    1.94
  -8  -4   2    0.22    1.84
  -8  -4   2    3.68    1.73
   2   8   6  227.60   10.32
   2   8   6  233.97   10.40
   2  -8   6  224.56    8.30
   2  -8   6  233.81   10.57
   2  -8   6  240.36   10.53
   2  -8   6  240.87    8.19
   2  -8   6  249.71   11.38
   2  -8   6  259.05   11.71
   2  -8   6  267.37   11.99
  -2   8  -6  239.75   11.01
  -2   8  -6  240.95   10.89
  -2   8  -6  262.74    9.56
  -2  -8  -6  227.13   12.43
  -2  -8  -6  229.47    9.85
  -2  -8  -6  237.65    9.74
   6   8   1   80.56    4.93
   6  -8   1   86.72    5.03
   6  -8   1   89.46    5.61
   6  -8   1   89.75    5.01
   6  -8   1   96.90    5.98
  -6   8  -1   88.84    5.02
  -6   8  -1   89.54    5.30
  -6   8  -1   92.49    5.57
  -6  -8  -1   81.23    5.36
  -6  -8  -1   85.33    5.31
  -6  -8  -1   88.15    3.93
  -6  -8  -1   91.59    5.41
   8   0  -5    2.69    2.04
   8   0  -5    4.48    2.62
   8   0  -5   -1.18    2.25
  -8   0   5    0.54    0.64
  -8   0   5   -0.54    1.85
  -8   0   5   -4.42    2.26
   7   2   3   60.64    3.68
   7   2   3   63.47    4.01
   7   2   3   64.85    4.88
   7   2   3   66.62    3.91
   7  -2   3   62.38    4.14
   7  -2   3   63.40    3.80
   7  -2   3   66.42    4.76
   7  -2   3   68.13    4.02
  -7   2  -3   54.40    3.59
  -7   2  -3   62.50    4.11
  -7   2  -3   67.03    4.44
  -7   2  -3   74.12    4.99
  -7  -2  -3   59.75    4.34
  -7  -2  -3   60.53    3.26
  -7  -2  -3   63.16    4.64
  -7  -2  -3   63.27    3.88
  -7  -2  -3   65.52    3.81
   4   5   6  259.39   12.25
   4   5   6  283.45   10.18
   4  -5   6  269.49   13.29
   4  -5   6  282.52   13.38
   4  -5   6  293.22   13.23
  -4   5  -6  247.57   11.82
  -4   5  -6  285.95   12.15
  -4   5  -6  292.34   12.48
  -4  -5  -6  269.96   11.81
  -4  -5  -6  270.67   12.47
  -4  -5  -6  281.38   14.13
  -4  -5  -6  283.67   11.05
   5  10  -2    8.58    1.18
   5 -10  -2    4.21    2.05
   5 -10  -2    4.67    2.56
   5 -10  -2    6.47    2.59
   7   7  -2  128.58    7.45
   7   7  -2  137.27    6.44
   7   7  -2  142.26    5.95
   7  -7  -2  135.98    7.69
   7  -7  -2  139.42    7.22
   7  -7  -2  140.06    6.98
   7  -7  -2  143.85    6.85
  -5  10   2    4.69    1.60
  -5  10   2   10.67    2.18
  -5 -10   2    5.63    1.84
  -5 -10   2    6.10    1.42
  -5 -10   2    7.56    1.19
  -5 -10   2    7.62    1.96
  -5 -10   2    8.76    0.97
  -7   7   2  132.82    6.23
  -7   7   2  150.80    7.76
  -7  -7   2  132.48    7.68
  -7  -7   2  133.93    7.18
   7   4  -6   50.68    4.01
   7   4  -6   52.61    3.75
   7   4  -6   53.80    3.97
   7   4  -6   55.43    2.71
   7  -4  -6   44.23    3.66
   7  -4  -6   47.69    3.87
   7  -4  -6   48.42    3.85
   7  -4  -6   56.64    3.08
  -7   4   6   54.84    4.50
  -7   4   6   57.10    4.65
  -7  -4   6   34.59    3.60
  -7  -4   6   50.99    4.11
  -7  -4   6   57.00    4.45
   1  10   5   92.17    4.85
   1  10   5   93.77    5.16
   1 -10   5   96.94    4.77
   1 -10   5   97.98    5.77
   1 -10   5   98.99    5.60
   1 -10   5  102.51    4.38
   1 -10   5  105.71    5.71
   1 -10   5  105.87    6.62
   3  11   2   48.06    3.94
[truncated: 2,087,243 more chars]
