# Supplementary material for: Chemo- and regioselective [3 + 2]-cyclo­additions of thio­carbonyl ylides: crystal structures of trans-8-benzoyl-1,1,3,3-tetra­methyl-7-tri­fluoro­methyl-5-thia­spiro­[3.4]octan-2-one and trans-3-benzoyl-2,2-diphenyl-4-(tri­fluoro­meth­yl)tetra­hydro­thio­phene
Source: Acta Crystallogr E Crystallogr Commun. 2018 Nov 6;74(Pt 12):1705–9. doi: 10.1107/S2056989018015335 (PMC6281088; doi:10.1107/S2056989018015335)
Supplement: Supplementary file 2 [file e-74-01705-1asup2.hkl]

data_1a                                                                         
_shelx_title ' MG-1226 (HG1701)'                                                
_shelx_refln_list_code          4                                               
_shelx_F_calc_maximum      166.44                                               
_exptl_crystal_F_000       776.00                                               
_reflns_d_resolution_high  0.7696                                               
                                                                                
loop_                                                                           
 _space_group_symop_operation_xyz                                               
 'x, y, z'                                                                      
 '-x+1/2, y+1/2, -z+1/2'                                                        
 '-x, -y, -z'                                                                   
 'x-1/2, -y-1/2, z-1/2'                                                         
                                                                                
_cell_length_a    10.4851                                                       
_cell_length_b    15.4106                                                       
_cell_length_c    11.4557                                                       
_cell_angle_alpha  90.000                                                       
_cell_angle_beta  103.853                                                       
_cell_angle_gamma  90.000                                                       
                                                                                
_shelx_F_squared_multiplier     1.000                                           
                                                                                
loop_                                                                           
 _refln_index_h                                                                 
 _refln_index_k                                                                 
 _refln_index_l                                                                 
 _refln_F_squared_calc                                                          
 _refln_F_squared_meas                                                          
 _refln_F_squared_sigma                                                         
 _refln_observed_status                                                         
   2   0   0        174.61        147.57         4.63 o                         
   4   0   0       6311.64       6710.01        81.60 o                         
   6   0   0       2802.42       2903.20        41.80 o                         
   8   0   0       1675.20       1767.96        33.32 o                         
  10   0   0          0.28          0.73         4.14 o                         
  12   0   0          4.83         -4.43         4.43 o                         
   1   1   0       1577.45        374.91       198.01 o                         
   2   1   0        479.18        378.00         5.32 o                         
   3   1   0      27700.71      35297.01      1112.69 o                         
   4   1   0        463.48        450.75         5.19 o                         
   5   1   0       7653.96       8484.30        76.05 o                         
   6   1   0       1071.26       1111.74        12.37 o                         
   7   1   0        203.89        247.14         4.70 o                         
   8   1   0         37.43         31.11         2.18 o                         
   9   1   0       1053.04       1087.81        13.27 o                         
  10   1   0        556.27        532.12         9.04 o                         
  11   1   0        108.38         92.05         3.67 o                         
  12   1   0         18.83         18.93         3.36 o                         
  13   1   0          4.13          0.74         3.82 o                         
   0   2   0       5705.67         74.48      1381.57 o                         
   2   2   0      10004.59      10999.54       115.72 o                         
   3   2   0       1720.41       1691.24        15.42 o                         
   4   2   0          2.60          4.73         0.95 o                         
   5   2   0         89.77         78.14         1.75 o                         
   6   2   0        860.73        877.21         9.89 o                         
   7   2   0       1618.95       1744.48        17.68 o                         
   8   2   0       1294.96       1427.39        16.27 o                         
   9   2   0        257.57        258.57         5.70 o                         
  10   2   0         47.45         60.13         3.16 o                         
  11   2   0          0.31         -1.13         2.26 o                         
  12   2   0         70.13         50.81         4.32 o                         
  13   2   0          0.05         -1.93         3.78 o                         
   1   3   0        150.84        104.87         3.13 o                         
   2   3   0      18311.79      21010.12       380.65 o                         
   3   3   0       8139.18       8825.17        81.41 o                         
   4   3   0       1132.74       1111.02        10.61 o                         
   5   3   0        233.57        244.55         3.80 o                         
   6   3   0         48.61         37.51         1.35 o                         
   7   3   0        350.64        372.67         5.43 o                         
   8   3   0         14.16          8.11         1.75 o                         
   9   3   0        250.52        259.65         5.57 o                         
  10   3   0         65.73         65.88         3.06 o                         
  11   3   0         23.87         20.77         2.36 o                         
  12   3   0         49.42         38.09         3.83 o                         
  13   3   0          0.15          2.27         3.88 o                         
   0   4   0       5119.60       5025.34        93.51 o                         
   1   4   0       3784.37       3629.74        39.49 o                         
   2   4   0         87.27         92.25         1.81 o                         
   3   4   0        211.37        260.91         3.45 o                         
   4   4   0        640.72        708.39         7.57 o                         
   5   4   0       1317.11       1286.58        12.84 o                         
   6   4   0         19.70         18.61         1.29 o                         
   7   4   0       1338.27       1444.23        17.80 o                         
   8   4   0          1.88         -1.72         1.72 o                         
   9   4   0        263.08        233.73         5.47 o                         
  10   4   0         89.36         76.88         3.34 o                         
  11   4   0         37.91         28.87         3.21 o                         
  12   4   0         11.19         15.24         4.48 o                         
   1   5   0        163.67        123.02         2.27 o                         
   2   5   0       3028.56       3073.17        32.22 o                         
   3   5   0        180.34        173.08         2.77 o                         
   4   5   0       1497.52       1532.69        14.89 o                         
   5   5   0        188.62        218.72         3.73 o                         
   6   5   0        761.34        746.56         8.60 o                         
   7   5   0        140.62        143.54         3.19 o                         
   8   5   0        156.11        146.76         4.00 o                         
   9   5   0        236.01        235.88         5.18 o                         
  10   5   0          0.62          2.35         2.63 o                         
  11   5   0          0.00         -2.26         2.26 o                         
  12   5   0          3.13         -0.80         3.81 o                         
   0   6   0       3330.82       3234.33       459.85 o                         
   1   6   0        144.73        153.11         2.88 o                         
   2   6   0        193.53        183.82         3.26 o                         
   3   6   0       2729.06       2545.50        25.13 o                         
   4   6   0        215.82        236.83         3.71 o                         
   5   6   0        386.04        381.45         5.37 o                         
   6   6   0          8.79          7.20         1.59 o                         
   7   6   0        520.87        558.91         7.83 o                         
   8   6   0          0.01          0.55         1.28 o                         
   9   6   0        341.95        378.63         6.18 o                         
  10   6   0         77.45         75.22         3.45 o                         
  11   6   0        127.55        124.71         5.28 o                         
  12   6   0          8.84          2.88         4.32 o                         
   1   7   0          1.83          1.68         0.81 o                         
   2   7   0        504.95        617.34         7.51 o                         
   3   7   0          1.24          1.20         1.49 o                         
   4   7   0       1312.64       1332.40        14.25 o                         
   5   7   0         77.08         69.81         2.21 o                         
   6   7   0        476.50        452.89         9.13 o                         
   7   7   0         71.11         62.78         2.89 o                         
   8   7   0        253.92        303.51         7.67 o                         
   9   7   0        134.25        123.11         4.39 o                         
  10   7   0         68.00         52.42         4.57 o                         
  11   7   0          0.16          0.16         3.33 o                         
  12   7   0          1.33          6.27         5.33 o                         
   0   8   0          3.66          3.01         2.75 o                         
   1   8   0        944.55        906.34        11.92 o                         
   2   8   0        769.86        758.00         9.94 o                         
   3   8   0        542.93        576.78         7.22 o                         
   4   8   0          0.08         -0.38         1.24 o                         
   5   8   0        389.14        426.46         6.02 o                         
   6   8   0          6.49          4.93         1.39 o                         
   7   8   0        191.44        207.25         5.00 o                         
   8   8   0         27.07         12.10         2.23 o                         
   9   8   0          4.00          1.16         3.51 o                         
  10   8   0          1.03          4.82         3.51 o                         
  11   8   0         29.74         26.35         5.22 o                         
  12   8   0         16.47         15.49         6.26 o                         
   1   9   0         32.37         52.43         2.81 o                         
   2   9   0        256.68        250.60         6.64 o                         
   3   9   0        858.15        802.17        10.06 o                         
   4   9   0        308.04        281.21         4.56 o                         
   5   9   0        528.33        494.78         6.98 o                         
   6   9   0        647.70        688.28         9.75 o                         
   7   9   0          7.49          4.22         2.41 o                         
   8   9   0          1.10          5.93         2.29 o                         
   9   9   0        125.44        149.86         5.32 o                         
  10   9   0          0.10         -1.57         3.52 o                         
  11   9   0         11.56          3.90         5.90 o                         
   0  10   0        941.98        954.53        18.73 o                         
   1  10   0         15.84         21.71         2.94 o                         
   2  10   0        647.90        599.24        27.23 o                         
   3  10   0        331.58        320.24         5.71 o                         
   4  10   0        158.04        147.00         3.28 o                         
   5  10   0         17.70         18.64         1.41 o                         
   6  10   0         20.55         15.90         2.04 o                         
   7  10   0        166.79        153.05         3.32 o                         
   8  10   0        142.73        160.92         4.75 o                         
   9  10   0        118.44        137.02         8.27 o                         
  10  10   0         21.32         13.86         4.21 o                         
  11  10   0         27.37         14.80         5.19 o                         
   1  11   0        328.47        301.57         6.12 o                         
   2  11   0          3.27          1.10         1.16 o                         
   3  11   0       2430.18       2636.87        30.40 o                         
   4  11   0         31.64         29.74         1.80 o                         
   5  11   0       1136.80       1228.74        15.30 o                         
   6  11   0          0.29          0.46         1.30 o                         
   7  11   0         11.28          8.12         1.27 o                         
   8  11   0         71.26         80.59         4.89 o                         
   9  11   0          2.54         -1.00         3.09 o                         
  10  11   0          5.02          5.00         4.07 o                         
  11  11   0          4.26          4.51         5.49 o                         
   0  12   0       8164.43       8868.89       307.37 o                         
   1  12   0          2.17          2.70         1.15 o                         
   2  12   0          1.35          6.12         2.41 o                         
   3  12   0        126.37        129.07         3.32 o                         
   4  12   0         20.70         27.76         1.83 o                         
   5  12   0        241.22        253.50         4.56 o                         
   6  12   0        245.64        250.77         4.97 o                         
   7  12   0          3.82          3.98         1.47 o                         
   8  12   0        562.02        609.56        17.11 o                         
   9  12   0         11.37          2.83         3.98 o                         
  10  12   0         26.98         36.15         8.69 o                         
   1  13   0        253.54        261.02        11.72 o                         
   2  13   0        706.51        721.54         9.89 o                         
   3  13   0       1246.37       1321.48        26.11 o                         
   4  13   0        128.61        122.85         4.18 o                         
   5  13   0        469.62        482.28         7.39 o                         
   6  13   0        132.88        110.52         4.99 o                         
   7  13   0         39.84         37.16         4.19 o                         
   8  13   0         42.47         49.14         5.58 o                         
   9  13   0        105.87        111.46         6.96 o                         
  10  13   0         17.98          8.10         7.34 o                         
   0  14   0       1019.03       1058.12        18.23 o                         
   1  14   0        454.50        450.09        11.36 o                         
   2  14   0        373.83        388.94         5.91 o                         
   3  14   0          5.19          6.09         1.37 o                         
   4  14   0         77.90         53.16         4.69 o                         
   5  14   0          5.70          3.23         2.46 o                         
   6  14   0         31.96         32.98         2.79 o                         
   7  14   0        349.64        350.61        11.68 o                         
   8  14   0         27.54         18.65         5.12 o                         
   9  14   0         13.89         15.69         6.15 o                         
   1  15   0         49.29         37.55         1.84 o                         
   2  15   0        478.09        506.38        21.79 o                         
   3  15   0        280.41        303.28         5.38 o                         
   4  15   0        428.33        423.08         8.96 o                         
   5  15   0         15.93         15.13         2.45 o                         
   6  15   0        336.15        371.22        23.48 o                         
   7  15   0         49.31         53.41         6.64 o                         
   8  15   0          1.66         -5.53         5.53 o                         
   0  16   0        322.29        345.45         7.14 o                         
   1  16   0        553.66        628.77        11.21 o                         
   2  16   0          6.02          6.98         2.20 o                         
   3  16   0         29.75         28.30         2.92 o                         
   4  16   0          0.29         -0.12         1.70 o                         
   5  16   0          5.49          2.27         3.42 o                         
   6  16   0         19.42         30.34         7.37 o                         
   7  16   0         97.10         87.17         7.52 o                         
   1  17   0          9.57         13.36         2.26 o                         
   2  17   0         23.63         19.14         3.89 o                         
   3  17   0          0.56          7.29         3.44 o                         
   4  17   0        129.61        140.03        12.61 o                         
   5  17   0         23.41         29.11         7.21 o                         
   6  17   0         95.10        112.56         6.69 o                         
   0  18   0        132.11        117.00        11.98 o                         
   1  18   0         71.61         54.41         7.15 o                         
   2  18   0         10.26          6.07         5.22 o                         
   3  18   0        229.12        264.09        12.67 o                         
   4  18   0         14.94         18.27         5.36 o                         
   5  18   0          8.25         14.29         6.35 o                         
   1  19   0          2.35          9.83         8.31 o                         
   2  19   0          8.12         10.87         8.32 o                         
   3  19   0         10.27         19.74         4.11 o                         
   4  19   0        113.93        136.68        35.29 o                         
   0  20   0          0.02        -15.03        15.03 o                         
 -13   0   1        238.50        215.56        11.15 o                         
 -11   0   1        340.98        332.63        12.68 o                         
  -9   0   1        299.77        316.13         8.76 o                         
  -7   0   1       1484.34       1537.55        25.46 o                         
  -5   0   1         12.81          6.39         1.40 o                         
  -3   0   1      23823.13      29438.70       932.00 o                         
  -1   0   1       6659.14       1060.94      1723.04 o                         
   1   0   1       5945.80       5703.75       797.38 o                         
   3   0   1       2045.47       1959.09        25.05 o                         
   5   0   1         20.02         11.98         1.51 o                         
   7   0   1       1217.80       1250.76        18.11 o                         
   9   0   1         61.40         50.95         3.50 o                         
  11   0   1         77.88         74.93         9.76 o                         
 -13   1   1         62.88         61.76         5.88 o                         
 -12   1   1        366.18        352.48         9.83 o                         
 -11   1   1         62.59         71.47         4.09 o                         
 -10   1   1        684.33        735.34         9.83 o                         
  -9   1   1        327.49        348.94         7.39 o                         
  -8   1   1        134.51        148.60         3.49 o                         
  -7   1   1         82.01         67.96         2.66 o                         
  -6   1   1       4950.23       5382.68        49.07 o                         
  -5   1   1         99.77         94.52         2.34 o                         
  -4   1   1          3.06          1.55         0.83 o                         
  -3   1   1       1472.53       1376.84        13.77 o                         
  -2   1   1        257.27        269.59         4.27 o                         
  -1   1   1        110.62         71.48        12.92 o                         
   0   1   1       1768.04        139.74       245.39 o                         
   1   1   1       1182.11       1091.41        66.33 o                         
   2   1   1       1125.48       1023.00         9.40 o                         
   3   1   1       2684.68       2702.51        25.04 o                         
   4   1   1       2950.64       2993.95        27.67 o                         
   5   1   1       2184.37       2287.72        22.92 o                         
   6   1   1          6.28          5.97         1.08 o                         
   7   1   1          8.18          4.46         1.36 o                         
   8   1   1         63.21         52.46         2.72 o                         
   9   1   1        492.04        491.65         8.36 o                         
  10   1   1        282.32        267.92         7.00 o                         
  11   1   1          2.96         -2.18         2.18 o                         
  12   1   1        241.27        261.99        15.11 o                         
 -13   2   1        118.39        115.08         7.44 o                         
 -12   2   1          0.03         -2.84         2.84 o                         
 -11   2   1        133.32        135.72         4.75 o                         
 -10   2   1         22.04         16.25         2.03 o                         
  -9   2   1        553.23        561.64         7.72 o                         
  -8   2   1        392.33        412.58         6.55 o                         
  -7   2   1        160.60        167.38         4.34 o                         
  -6   2   1        324.91        336.24         4.45 o                         
  -5   2   1        737.01        663.77         7.22 o                         
  -4   2   1       1303.83       1387.10        14.02 o                         
  -3   2   1       1638.40       1595.28        15.64 o                         
  -2   2   1       1433.17       1307.03        12.28 o                         
  -1   2   1        124.24        111.32        12.96 o                         
   0   2   1      11756.50       3017.72       919.50 o                         
   1   2   1       5631.86       5504.57       141.57 o                         
   2   2   1        307.50        308.79         3.17 o                         
   3   2   1       1202.23       1081.58        10.37 o                         
   4   2   1       1318.47       1410.06        13.16 o                         
   5   2   1         37.66         35.81         1.38 o                         
   6   2   1        308.71        318.42         4.62 o                         
   7   2   1        958.37        979.19        11.04 o                         
   8   2   1        209.36        226.41         4.43 o                         
   9   2   1         81.93         99.84         3.04 o                         
  10   2   1          6.23          6.41         2.04 o                         
  11   2   1          1.62          5.09         2.30 o                         
  12   2   1          1.67          0.52         4.56 o                         
 -13   3   1         63.10         43.55         7.01 o                         
 -12   3   1         71.58         53.37         3.79 o                         
 -11   3   1        100.73         89.65         4.16 o                         
 -10   3   1        633.25        708.81         9.90 o                         
  -9   3   1          0.65         -1.28         1.36 o                         
  -8   3   1         12.10          7.22         1.76 o                         
  -7   3   1         10.48         16.46         1.31 o                         
  -6   3   1        499.51        529.40         6.13 o                         
  -5   3   1        131.03        156.14         2.79 o                         
  -4   3   1        855.56        790.71         9.05 o                         
  -3   3   1          0.08          0.20         0.70 o                         
  -2   3   1        328.44        307.25         3.51 o                         
  -1   3   1       6811.10       7140.67       102.11 o                         
   0   3   1       4219.00       3939.57        88.79 o                         
   1   3   1       1746.24       1726.00        16.17 o                         
   2   3   1       2837.60       2735.18        25.13 o                         
   3   3   1       3111.51       3026.95        52.85 o                         
   4   3   1       1682.28       1801.13        16.43 o                         
   5   3   1         12.31         18.37         1.20 o                         
   6   3   1          1.66          1.88         1.16 o                         
   7   3   1         89.94         85.61         2.97 o                         
   8   3   1        571.04        644.97         8.13 o                         
   9   3   1        277.35        265.14         4.87 o                         
  10   3   1         42.74         40.03         2.53 o                         
  11   3   1        138.41        118.83         5.34 o                         
  12   3   1          2.29         -1.23         3.70 o                         
 -13   4   1         33.55         22.06         5.61 o                         
 -12   4   1         16.71          6.85         3.07 o                         
 -11   4   1          0.08          3.83         2.46 o                         
 -10   4   1          9.32          8.78         2.23 o                         
  -9   4   1        200.67        206.78         4.51 o                         
  -8   4   1         74.60         82.15         3.43 o                         
  -7   4   1        648.31        696.16         8.78 o                         
  -6   4   1        172.07        136.35         2.85 o                         
  -5   4   1          2.71          2.64         1.13 o                         
  -4   4   1       1065.22        987.19        10.46 o                         
  -3   4   1        757.49        755.32         7.89 o                         
  -2   4   1       9599.44      10054.53       106.27 o                         
  -1   4   1       1435.78       1358.87        14.65 o                         
   0   4   1        150.28        140.06         1.99 o                         
   1   4   1          0.07         -0.01         0.77 o                         
   2   4   1       4128.59       3992.43        34.70 o                         
   3   4   1       2781.86       2949.85        29.75 o                         
   4   4   1          7.08          5.18         0.99 o                         
   5   4   1        581.09        590.79         6.11 o                         
   6   4   1        250.24        227.95         3.17 o                         
   7   4   1        287.07        258.91         4.35 o                         
   8   4   1         71.65         63.60         3.24 o                         
   9   4   1        398.83        400.05         6.19 o                         
  10   4   1         33.07         48.02         2.37 o                         
  11   4   1         28.13         17.86         2.91 o                         
  12   4   1         38.07         18.88         7.35 o                         
 -12   5   1         38.63         30.43         4.00 o                         
 -11   5   1         45.76         51.75         3.27 o                         
 -10   5   1         14.44         11.70         2.98 o                         
  -9   5   1        277.97        241.07         6.11 o                         
  -8   5   1         28.12         27.49         2.01 o                         
  -7   5   1         82.25         77.61         2.53 o                         
  -6   5   1         18.46         22.49         2.28 o                         
  -5   5   1        428.83        408.68         5.45 o                         
  -4   5   1       4475.08       4707.60        42.21 o                         
  -3   5   1       3704.72       3737.64        35.25 o                         
  -2   5   1       5837.42       5932.36        60.31 o                         
  -1   5   1       1471.91       1399.62        15.03 o                         
   0   5   1        308.61        361.85         4.45 o                         
   1   5   1       3958.27       3693.05        36.29 o                         
   2   5   1        309.16        317.71         4.37 o                         
   3   5   1        795.12        897.89         9.49 o                         
   4   5   1        387.46        361.01         4.93 o                         
   5   5   1          5.98          5.88         1.31 o                         
   6   5   1        372.31        359.35         5.12 o                         
   7   5   1        405.20        402.02         5.01 o                         
   8   5   1        288.32        279.80         6.03 o                         
   9   5   1        384.79        386.59         6.54 o                         
  10   5   1          4.03          7.00         1.64 o                         
  11   5   1        100.83        117.13         6.03 o                         
  12   5   1          0.45         -5.49         5.88 o                         
 -12   6   1         16.68         12.25         4.22 o                         
 -11   6   1          0.81          2.95         2.57 o                         
 -10   6   1          3.69          2.58         2.59 o                         
  -9   6   1         82.39         74.09         3.57 o                         
  -8   6   1         67.78         82.65         3.10 o                         
  -7   6   1         57.29         56.10         2.41 o                         
  -6   6   1       1030.57       1015.17        14.50 o                         
  -5   6   1          8.45          4.70         1.54 o                         
  -4   6   1       3456.71       3447.31        32.19 o                         
  -3   6   1        230.03        257.53         3.42 o                         
  -2   6   1        555.40        584.23         6.98 o                         
  -1   6   1        651.02        665.40         7.29 o                         
   0   6   1        154.86        172.55         2.63 o                         
   1   6   1         18.62         22.45         1.77 o                         
   2   6   1        254.02        283.32         4.09 o                         
   3   6   1         16.35         16.03         1.30 o                         
   4   6   1       2608.07       2732.02        27.24 o                         
   5   6   1         19.52         23.07         2.48 o                         
   6   6   1       1114.13       1197.13        14.72 o                         
   7   6   1         10.62          5.73         1.49 o                         
   8   6   1        341.44        390.51         6.46 o                         
   9   6   1         11.80          8.57         2.79 o                         
  10   6   1        115.82        127.55         5.02 o                         
  11   6   1          3.63         -2.10         3.38 o                         
  12   6   1        103.74         86.06         6.42 o                         
 -12   7   1          0.35          0.94         5.81 o                         
 -11   7   1         67.17         68.36         5.04 o                         
 -10   7   1          7.29          4.08         3.34 o                         
  -9   7   1        369.77        407.52         7.35 o                         
  -8   7   1          0.69         -0.17         1.39 o                         
  -7   7   1         10.53         13.71         1.55 o                         
  -6   7   1         17.79         26.49         2.10 o                         
  -5   7   1        843.78        910.64         9.30 o                         
  -4   7   1       1865.81       1941.09        20.31 o                         
  -3   7   1        279.74        265.74         3.93 o                         
  -2   7   1       5702.10       6242.76        63.34 o                         
  -1   7   1       1394.76       1446.16        15.00 o                         
   0   7   1       1394.76       1351.41        13.70 o                         
   1   7   1        661.83        608.02        12.49 o                         
   2   7   1         37.51         34.18         1.50 o                         
   3   7   1        556.81        523.05         6.27 o                         
   4   7   1        269.94        288.63         4.38 o                         
   5   7   1        219.26        208.52         3.69 o                         
   6   7   1       1235.04       1304.80        16.24 o                         
   7   7   1         29.15         21.16         2.42 o                         
   8   7   1          2.14          6.02         1.83 o                         
   9   7   1         61.12         69.83         5.84 o                         
  10   7   1         22.82         15.74         3.10 o                         
  11   7   1        231.18        207.80         8.90 o                         
  12   7   1          1.86         -4.85         5.02 o                         
 -12   8   1         21.85         19.83         5.79 o                         
 -11   8   1         24.42         12.62         5.28 o                         
 -10   8   1        115.39        107.92         5.99 o                         
  -9   8   1         15.21         18.62         2.80 o                         
  -8   8   1         32.67         31.30         2.64 o                         
  -7   8   1        220.73        206.41         5.92 o                         
  -6   8   1        666.39        654.53         9.89 o                         
  -5   8   1        409.83        400.36         6.20 o                         
  -4   8   1         92.76         78.79         2.15 o                         
  -3   8   1        217.45        202.59         3.33 o                         
  -2   8   1       1584.72       1577.79        17.28 o                         
  -1   8   1          1.14          0.68         1.14 o                         
   0   8   1        366.91        340.89         4.44 o                         
   1   8   1         58.74         79.25         4.39 o                         
   2   8   1       1274.12       1264.27        14.72 o                         
   3   8   1        759.20        772.33         9.25 o                         
   4   8   1        303.86        311.86         4.73 o                         
   5   8   1       1038.38       1107.96        13.81 o                         
   6   8   1        302.93        318.84         5.34 o                         
   7   8   1         54.70         57.65         2.42 o                         
   8   8   1         53.63         49.86         2.39 o                         
   9   8   1         57.01         60.52         3.70 o                         
  10   8   1          3.11          4.44         3.07 o                         
  11   8   1         62.08         52.18         5.95 o                         
 -11   9   1         15.82         12.80         9.31 o                         
 -10   9   1        345.05        377.33        10.33 o                         
  -9   9   1          0.64          3.81         2.54 o                         
  -8   9   1         47.78         39.28         2.94 o                         
  -7   9   1         56.81         53.27         2.90 o                         
  -6   9   1          0.86         -0.07         1.09 o                         
  -5   9   1        186.07        172.65         3.13 o                         
  -4   9   1        353.34        327.94         4.93 o                         
  -3   9   1          0.62         -1.05         1.05 o                         
  -2   9   1        198.25        179.65         3.40 o                         
  -1   9   1        875.91        839.07        11.05 o                         
   0   9   1          0.81         -0.34         0.90 o                         
   1   9   1         82.59         95.36         2.54 o                         
   2   9   1        450.74        464.85         6.78 o                         
   3   9   1        104.44         94.27         2.38 o                         
   4   9   1        111.07        103.84         2.63 o                         
   5   9   1        563.58        572.56         7.74 o                         
   6   9   1        139.15        136.66         3.41 o                         
   7   9   1         87.89         88.18         4.01 o                         
   8   9   1        438.03        440.14         7.54 o                         
   9   9   1         66.32         60.61         4.31 o                         
  10   9   1         29.17         21.01         3.97 o                         
  11   9   1          0.51          3.69         5.46 o                         
 -11  10   1         34.22         25.48         7.12 o                         
 -10  10   1          0.00         -0.53         3.81 o                         
  -9  10   1        393.57        446.15        10.27 o                         
  -8  10   1          0.71          4.18         2.42 o                         
  -7  10   1        364.33        357.15         7.19 o                         
  -6  10   1         25.10         25.23         2.01 o                         
  -5  10   1        384.54        384.54         5.79 o                         
  -4  10   1         13.09          6.10         1.32 o                         
  -3  10   1        317.66        319.80         5.07 o                         
  -2  10   1        119.19        130.57         2.44 o                         
  -1  10   1         13.03         10.65         1.92 o                         
   0  10   1        606.55        637.59         8.09 o                         
   1  10   1        382.72        376.29         5.23 o                         
   2  10   1        153.48        154.20         3.12 o                         
   3  10   1       1439.50       1471.51        16.69 o                         
   4  10   1          7.09          3.89         1.40 o                         
   5  10   1        317.94        309.50         5.89 o                         
   6  10   1        310.89        306.03         5.55 o                         
   7  10   1        123.69        158.01         4.17 o                         
   8  10   1        127.10        138.30         3.29 o                         
   9  10   1        125.24        121.69         7.96 o                         
  10  10   1          6.29          0.69         3.93 o                         
  11  10   1          4.89         11.44         5.08 o                         
 -11  11   1         23.61         11.18         5.13 o                         
 -10  11   1        217.14        274.73        11.05 o                         
  -9  11   1         71.12         81.29         8.81 o                         
  -8  11   1          3.27          5.70         3.07 o                         
  -7  11   1         14.00          9.24         2.30 o                         
  -6  11   1        422.39        465.54         6.38 o                         
  -5  11   1          0.41          0.50         1.38 o                         
  -4  11   1        360.85        342.34         5.26 o                         
  -3  11   1        211.83        225.92         4.19 o                         
  -2  11   1         33.41         31.85         1.61 o                         
  -1  11   1         25.29         30.38         2.17 o                         
   0  11   1        178.27        179.66         3.62 o                         
   1  11   1        253.55        250.01         7.87 o                         
   2  11   1        110.07        101.68         3.43 o                         
   3  11   1         20.88         23.72         1.86 o                         
   4  11   1        713.70        749.50         9.49 o                         
   5  11   1         67.39         55.73         2.50 o                         
   6  11   1         15.36         12.86         2.13 o                         
   7  11   1         17.55         16.19         2.11 o                         
   8  11   1         29.86         38.88         5.28 o                         
   9  11   1        154.48        182.10         6.80 o                         
  10  11   1         16.06         16.51         4.74 o                         
 -10  12   1         24.02         12.84         5.63 o                         
  -9  12   1         79.32         65.90         5.58 o                         
  -8  12   1        282.80        297.86        14.57 o                         
  -7  12   1         62.79         58.57         3.85 o                         
  -6  12   1        142.92        124.76         4.48 o                         
  -5  12   1        130.01        122.52         3.20 o                         
  -4  12   1          8.55          8.23         1.44 o                         
  -3  12   1         56.09         52.52         1.60 o                         
  -2  12   1        350.49        339.56         7.83 o                         
  -1  12   1        411.81        403.59         7.21 o                         
   0  12   1        443.36        411.68         5.74 o                         
   1  12   1         34.66         36.02         3.94 o                         
   2  12   1         67.69         70.00         2.46 o                         
   3  12   1         73.93         69.34         2.63 o                         
   4  12   1          5.07          7.26         2.44 o                         
   5  12   1        189.89        203.13         5.27 o                         
   6  12   1          1.80          3.46         1.63 o                         
   7  12   1        684.59        733.32        12.29 o                         
   8  12   1          9.11          8.94         3.17 o                         
   9  12   1         27.43         32.42         4.70 o                         
  10  12   1         16.45          8.31         5.74 o                         
 -10  13   1         40.12         26.26         7.38 o                         
  -9  13   1         57.11         63.71         8.55 o                         
  -8  13   1          2.59          1.01         3.23 o                         
  -7  13   1          7.57          3.25         2.82 o                         
  -6  13   1        123.96        122.88         4.29 o                         
  -5  13   1        393.51        401.38         6.92 o                         
  -4  13   1          3.18          1.54         1.28 o                         
  -3  13   1         80.26         79.05         2.84 o                         
  -2  13   1        362.55        394.92         8.22 o                         
  -1  13   1        683.18        656.48        10.63 o                         
   0  13   1        414.26        436.62         7.70 o                         
   1  13   1        220.26        199.91         3.95 o                         
   2  13   1        263.32        259.47        11.07 o                         
   3  13   1         51.01         43.48         2.18 o                         
   4  13   1        493.29        515.10         9.46 o                         
   5  13   1         61.93         68.56         4.87 o                         
   6  13   1          8.18          6.73         2.34 o                         
   7  13   1         19.96         16.40         3.18 o                         
   8  13   1        225.18        237.36        14.35 o                         
   9  13   1          0.25          4.53         5.41 o                         
  -9  14   1         25.23         33.96        10.89 o                         
  -8  14   1        139.41        137.00        10.05 o                         
  -7  14   1         15.99         16.81         5.43 o                         
  -6  14   1        107.80        128.54         4.23 o                         
  -5  14   1          1.30          1.19         1.71 o                         
  -4  14   1         14.70         17.24         1.69 o                         
  -3  14   1         13.29         17.50         2.36 o                         
  -2  14   1          1.95          1.89         1.99 o                         
  -1  14   1        254.23        265.92         6.31 o                         
   0  14   1          0.02          3.95         2.28 o                         
   1  14   1        884.30        893.32        37.32 o                         
   2  14   1        297.34        275.69        18.84 o                         
   3  14   1        304.76        322.82         6.68 o                         
   4  14   1         33.00         27.34         2.38 o                         
   5  14   1        274.06        287.81         8.88 o                         
   6  14   1        145.71        162.14         5.33 o                         
   7  14   1        213.44        202.09        14.78 o                         
   8  14   1        114.58        137.16         9.33 o                         
   9  14   1          2.94          5.38         6.33 o                         
  -8  15   1         40.69         47.36         6.12 o                         
  -7  15   1         27.02         42.80         5.50 o                         
  -6  15   1         37.17         32.97         3.20 o                         
  -5  15   1          0.82          0.72         1.84 o                         
  -4  15   1        154.59        114.52         4.88 o                         
  -3  15   1          0.37         -0.04         2.71 o                         
  -2  15   1         66.89         65.79         3.14 o                         
  -1  15   1        405.38        433.82        10.33 o                         
   0  15   1         30.91         12.88         3.04 o                         
   1  15   1         23.55         17.65         2.70 o                         
   2  15   1        260.39        249.64        12.30 o                         
   3  15   1        103.06        102.73         7.53 o                         
   4  15   1        146.98        170.13         5.08 o                         
   5  15   1        102.70         86.30         4.10 o                         
   6  15   1         28.12         29.32         9.88 o                         
   7  15   1          7.76          6.45         5.03 o                         
   8  15   1         43.93         44.86        12.41 o                         
  -8  16   1         34.47         34.56         6.86 o                         
  -7  16   1          1.50         -3.54         3.54 o                         
  -6  16   1        103.65        100.93         5.74 o                         
  -5  16   1          0.14          5.90         7.37 o                         
  -4  16   1         22.69         26.84         5.52 o                         
  -3  16   1          1.10          3.68         3.78 o                         
  -2  16   1         96.47        101.47         4.58 o                         
  -1  16   1         99.79         76.44        13.30 o                         
   0  16   1         36.44         36.88         3.75 o                         
   1  16   1         49.14         47.54         3.87 o                         
   2  16   1         14.03         20.53         1.75 o                         
   3  16   1          2.42         -0.50         1.65 o                         
   4  16   1        118.40        102.08        11.88 o                         
   5  16   1         12.72          4.20         2.74 o                         
   6  16   1        217.28        284.05        13.44 o                         
   7  16   1          0.18         -1.20         6.92 o                         
  -7  17   1          7.38         22.71         8.99 o                         
  -6  17   1         44.24         61.77        11.75 o                         
  -5  17   1          2.69          3.81         5.33 o                         
  -4  17   1         12.78         15.26         5.04 o                         
  -3  17   1         56.21         48.43         7.14 o                         
  -2  17   1          3.30          2.18         2.54 o                         
  -1  17   1        100.78         89.38        10.28 o                         
   0  17   1         61.93         70.50         8.41 o                         
   1  17   1        343.47        418.72        16.30 o                         
   2  17   1         17.93         16.23         3.14 o                         
   3  17   1         92.66         92.99         9.27 o                         
   4  17   1         21.99         27.47         5.85 o                         
   5  17   1          3.95          1.88         5.29 o                         
   6  17   1         83.09         78.64         6.67 o                         
  -5  18   1         50.10         54.39         7.96 o                         
  -4  18   1        221.00        234.33        18.24 o                         
  -3  18   1         27.67         25.66         5.65 o                         
  -2  18   1         26.00         21.29         5.62 o                         
  -1  18   1         18.35         23.89         4.43 o                         
   0  18   1          0.09          0.98         3.09 o                         
   1  18   1         21.94         26.33         4.20 o                         
   2  18   1          3.54          8.13         1.87 o                         
   3  18   1         16.16         22.54         2.46 o                         
   4  18   1         45.74         52.12         7.61 o                         
   5  18   1         12.81         14.13         4.09 o                         
  -4  19   1         19.74         14.43         7.45 o                         
  -3  19   1        163.59        163.57        10.12 o                         
  -2  19   1         79.76         99.48         6.92 o                         
  -1  19   1        124.20         99.90        12.31 o                         
   0  19   1        116.81        126.32        13.17 o                         
   1  19   1          2.15         17.05        14.67 o                         
   2  19   1         32.49         16.10         9.47 o                         
   3  19   1         96.33         86.37        12.34 o                         
 -12   0   2         20.24         13.53         4.68 o                         
 -10   0   2         59.59         48.79         3.86 o                         
  -8   0   2        137.50        137.30         4.25 o                         
  -6   0   2       2969.07       3050.58        39.05 o                         
  -4   0   2        141.45        143.96         3.25 o                         
  -2   0   2       7675.48       7811.84       101.64 o                         
   0   0   2        101.31        118.37         3.42 o                         
   2   0   2       7246.37       7706.44        93.82 o                         
   4   0   2         52.68         60.02         2.75 o                         
   6   0   2         11.28         12.50         2.66 o                         
   8   0   2        312.56        291.81         6.73 o                         
  10   0   2        207.77        182.27        11.22 o                         
  12   0   2         99.61         92.47        11.84 o                         
 -13   1   2          0.78          0.50         3.33 o                         
 -12   1   2         45.99         47.89         3.55 o                         
 -11   1   2        125.76        112.93         3.91 o                         
 -10   1   2         53.07         51.65         3.19 o                         
  -9   1   2         86.00         86.70         2.65 o                         
  -8   1   2        138.27        131.91         2.97 o                         
  -7   1   2        371.89        360.10         5.66 o                         
  -6   1   2        817.08        842.36         8.76 o                         
  -5   1   2        961.48        899.71         9.45 o                         
  -4   1   2       1643.12       1669.07        16.13 o                         
  -3   1   2       1428.82       1354.59        12.12 o                         
  -2   1   2        527.64        489.47         4.88 o                         
  -1   1   2       9885.91      10225.92       256.77 o                         
   0   1   2      22864.40      12434.48       426.23 o                         
   1   1   2        189.36        192.61         2.16 o                         
   2   1   2       2277.18       2149.81        18.17 o                         
   3   1   2         20.08         22.21         0.82 o                         
   4   1   2        444.75        417.76         4.66 o                         
   5   1   2        467.57        422.70         5.06 o                         
   6   1   2       1104.58       1169.98        12.14 o                         
   7   1   2       1595.16       1682.41        17.46 o                         
   8   1   2          0.00          2.05         1.47 o                         
   9   1   2        166.61        168.47         4.79 o                         
  10   1   2          5.99          1.37         2.15 o                         
  11   1   2         11.27          5.94         2.54 o                         
  12   1   2          9.58         12.33         4.12 o                         
 -13   2   2          0.02          2.28         3.53 o                         
 -12   2   2          0.40          0.51         2.79 o                         
 -11   2   2         36.29         43.61         2.82 o                         
 -10   2   2        418.92        433.54         6.61 o                         
  -9   2   2        175.49        165.10         4.56 o                         
  -8   2   2        289.92        303.19         4.57 o                         
  -7   2   2         60.57         66.33         2.13 o                         
  -6   2   2        120.28        112.92         3.14 o                         
  -5   2   2         85.59         84.45         1.87 o                         
  -4   2   2        700.96        697.46         7.29 o                         
  -3   2   2         72.97         58.86         1.29 o                         
  -2   2   2         18.03         18.00         0.90 o                         
  -1   2   2       1657.85       1690.70        14.28 o                         
   0   2   2          7.83         11.27         0.59 o                         
   1   2   2        914.39        875.79         7.78 o                         
   2   2   2        658.43        623.50         5.30 o                         
   3   2   2        815.23        887.35         8.30 o                         
   4   2   2       3730.73       3872.00        32.78 o                         
   5   2   2        556.79        555.87         6.12 o                         
   6   2   2         76.09         94.67         3.10 o                         
   7   2   2          3.39          6.70         1.29 o                         
   8   2   2        594.92        546.89         7.37 o                         
   9   2   2        627.54        646.96         9.13 o                         
  10   2   2         32.21         32.54         2.76 o                         
  11   2   2          0.11          0.88         2.31 o                         
  12   2   2         83.54         76.24         6.10 o                         
 -13   3   2          0.01         -0.45         4.20 o                         
 -12   3   2          1.46         -1.36         2.63 o                         
 -11   3   2          4.39          2.43         2.47 o                         
 -10   3   2        147.33        145.47         4.03 o                         
  -9   3   2        140.31        120.56         4.20 o                         
  -8   3   2        124.60        101.43         3.04 o                         
  -7   3   2        974.02       1005.97        12.89 o                         
  -6   3   2         59.88         62.94         2.67 o                         
  -5   3   2       1378.11       1399.40        15.40 o                         
  -4   3   2       1903.30       1836.82        18.37 o                         
  -3   3   2        351.73        312.86         3.43 o                         
  -2   3   2       5098.51       5163.85        47.96 o                         
  -1   3   2        123.96        124.62         1.71 o                         
   0   3   2        581.47        518.90         5.66 o                         
   1   3   2          0.00          0.11         0.64 o                         
   2   3   2         29.04         21.42         0.83 o                         
   3   3   2        171.09        162.46         2.10 o                         
   4   3   2        177.69        120.36         2.37 o                         
   5   3   2        335.08        325.95         4.38 o                         
   6   3   2         33.62         33.80         1.45 o                         
   7   3   2        274.18        302.85         4.65 o                         
   8   3   2        125.26        101.97         3.00 o                         
   9   3   2         42.43         32.23         1.85 o                         
  10   3   2        290.82        315.97         8.45 o                         
  11   3   2          3.64          2.63         2.83 o                         
  12   3   2         12.87         12.89         4.11 o                         
 -13   4   2          0.97         -1.02         5.42 o                         
 -12   4   2         21.90         19.88         5.76 o                         
 -11   4   2        295.76        315.65         7.92 o                         
 -10   4   2        163.48        174.15         4.48 o                         
  -9   4   2         23.37         20.06         2.09 o                         
  -8   4   2          8.88          8.49         1.82 o                         
  -7   4   2         57.38         46.15         2.06 o                         
  -6   4   2       1150.09       1173.01        13.41 o                         
  -5   4   2         15.22         31.42         3.02 o                         
  -4   4   2          0.88         -0.26         1.04 o                         
  -3   4   2       2922.84       2884.84        28.88 o                         
  -2   4   2       6640.02       6926.36        64.11 o                         
  -1   4   2          2.81         -0.46         0.95 o                         
   0   4   2        132.67        127.60         1.91 o                         
   1   4   2        874.70        816.44         8.07 o                         
   2   4   2        235.39        273.54         3.08 o                         
   3   4   2         71.11         71.52         1.61 o                         
   4   4   2         69.99         76.91         1.68 o                         
   5   4   2        596.65        630.91         8.01 o                         
   6   4   2          1.02          0.55         1.01 o                         
   7   4   2        245.86        301.67         4.17 o                         
   8   4   2         36.06         32.57         2.07 o                         
   9   4   2         83.34         72.76         2.94 o                         
  10   4   2         43.68         41.76         2.47 o                         
  11   4   2         71.87         65.94         5.22 o                         
  12   4   2          0.01         -3.48         5.80 o                         
 -13   5   2          0.16          0.37         5.35 o                         
 -12   5   2         74.39         65.23         4.06 o                         
 -11   5   2         13.28         11.67         2.81 o                         
 -10   5   2          0.16          0.19         2.08 o                         
  -9   5   2         32.90         38.27         2.80 o                         
  -8   5   2        741.38        799.85        10.84 o                         
  -7   5   2        534.85        550.74         7.97 o                         
  -6   5   2        783.17        759.07         9.39 o                         
  -5   5   2        254.29        270.00         3.94 o                         
  -4   5   2        234.45        208.56         3.03 o                         
  -3   5   2        749.64        717.31         7.90 o                         
  -2   5   2        973.86        965.61        10.39 o                         
  -1   5   2       3949.61       4041.30        44.27 o                         
   0   5   2       1476.76       1526.06        49.97 o                         
   1   5   2         79.60         61.07         2.14 o                         
   2   5   2        271.44        265.59         3.38 o                         
   3   5   2        226.79        270.60         5.26 o                         
   4   5   2          9.68         16.70         1.29 o                         
   5   5   2        533.80        509.53         7.36 o                         
   6   5   2        156.27        133.84         3.00 o                         
   7   5   2        459.48        452.73         6.88 o                         
   8   5   2        160.88        165.68         4.03 o                         
   9   5   2         14.89         17.63         1.80 o                         
  10   5   2        247.73        264.75         8.99 o                         
  11   5   2         17.61         20.73         3.81 o                         
  12   5   2         15.20         21.40         5.60 o                         
 -12   6   2          1.41         -3.92         3.92 o                         
 -11   6   2        284.12        303.90         9.72 o                         
 -10   6   2          0.27          2.01         2.08 o                         
  -9   6   2        426.66        431.87        10.16 o                         
  -8   6   2         27.32         22.31         2.02 o                         
  -7   6   2        164.74        166.48         3.64 o                         
  -6   6   2        139.33        171.90         3.39 o                         
  -5   6   2        136.90        123.85         2.73 o                         
  -4   6   2         74.47         82.49         2.13 o                         
  -3   6   2       1979.19       2221.21        22.97 o                         
  -2   6   2         11.21         16.05         0.83 o                         
  -1   6   2        134.21        152.46         3.12 o                         
   0   6   2        247.18        260.30         3.50 o                         
   1   6   2       1255.58       1058.17        10.76 o                         
   2   6   2          2.52          3.97         1.01 o                         
   3   6   2         33.89         27.50         1.34 o                         
   4   6   2        135.09        117.05         3.65 o                         
   5   6   2         34.14         33.11         2.19 o                         
   6   6   2          1.19          4.41         1.48 o                         
   7   6   2        108.69         79.50         3.12 o                         
   8   6   2          2.07          2.66         2.07 o                         
   9   6   2        120.54         90.72         3.42 o                         
  10   6   2          1.56          0.31         2.63 o                         
  11   6   2        156.61        158.73         9.04 o                         
  12   6   2         18.92          9.01         6.26 o                         
 -12   7   2         40.76         49.21         6.83 o                         
 -11   7   2          2.06          2.25         3.34 o                         
 -10   7   2          0.00         -1.45         2.31 o                         
  -9   7   2          0.04         -1.39         2.37 o                         
  -8   7   2        596.94        659.42         9.96 o                         
  -7   7   2        475.20        499.68         7.59 o                         
  -6   7   2        279.95        308.72         5.00 o                         
  -5   7   2         11.84         15.91         1.53 o                         
  -4   7   2        145.10        113.66         2.36 o                         
  -3   7   2       1184.61       1162.29        12.66 o                         
  -2   7   2       1381.35       1363.49        13.70 o                         
  -1   7   2       1119.11       1195.87        15.38 o                         
   0   7   2       4061.35       4374.65        43.64 o                         
   1   7   2         49.04         38.03         2.42 o                         
   2   7   2        130.68        139.19         2.58 o                         
   3   7   2         60.07         79.13         1.76 o                         
   4   7   2        475.86        433.21         5.88 o                         
   5   7   2         64.55         63.48         2.17 o                         
   6   7   2          0.10          2.05         1.66 o                         
   7   7   2         94.50        122.75         3.76 o                         
   8   7   2         45.82         43.45         2.36 o                         
   9   7   2        345.65        357.21         8.33 o                         
  10   7   2         46.88         30.57         3.44 o                         
  11   7   2          0.05          0.13         3.92 o                         
 -12   8   2         28.24         26.12         6.38 o                         
 -11   8   2        297.05        312.53        12.21 o                         
 -10   8   2        190.39        191.88         6.11 o                         
  -9   8   2        103.37        116.70         4.34 o                         
  -8   8   2          0.54         -1.51         1.93 o                         
  -7   8   2        338.04        341.54         6.18 o                         
  -6   8   2         65.43         63.49         2.21 o                         
  -5   8   2        407.00        413.88         5.87 o                         
  -4   8   2          2.52          1.72         1.06 o                         
  -3   8   2       2557.58       2723.88        29.69 o                         
  -2   8   2       2483.06       2678.09        29.41 o                         
  -1   8   2        261.90        257.99         5.48 o                         
   0   8   2         54.40         46.76         1.82 o                         
   1   8   2        953.07        848.27        10.28 o                         
   2   8   2        171.54        230.35         3.62 o                         
   3   8   2          0.08          0.44         1.20 o                         
   4   8   2        166.99        162.57         3.30 o                         
   5   8   2         56.74         58.39         2.49 o                         
   6   8   2        107.53         89.69         3.59 o                         
   7   8   2        365.81        383.90         6.43 o                         
   8   8   2         60.26         76.44         3.69 o                         
   9   8   2         27.15         25.95         2.70 o                         
  10   8   2         48.53         57.30         5.97 o                         
  11   8   2         32.22         39.88         9.78 o                         
 -12   9   2          9.66          6.27        12.67 o                         
 -11   9   2         15.06         19.92         5.60 o                         
 -10   9   2         14.82         14.69         4.11 o                         
  -9   9   2         21.00         11.76         2.19 o                         
  -8   9   2         79.62         64.74         2.83 o                         
  -7   9   2        723.90        731.71        10.73 o                         
  -6   9   2        134.60        132.24         4.63 o                         
  -5   9   2        841.80        888.62        11.58 o                         
  -4   9   2         71.26         79.40         2.40 o                         
  -3   9   2        491.69        527.34         6.82 o                         
  -2   9   2        390.74        369.07         7.00 o                         
  -1   9   2        310.05        280.41         5.13 o                         
   0   9   2        278.30        273.57         4.75 o                         
   1   9   2          8.22          3.57         1.14 o                         
   2   9   2        915.74        989.13        11.57 o                         
   3   9   2       1321.06       1310.55        16.65 o                         
   4   9   2        124.35        128.15         3.00 o                         
   5   9   2        261.94        232.76         5.10 o                         
   6   9   2         37.25         45.40         2.24 o                         
   7   9   2          5.05         12.86         2.33 o                         
   8   9   2          7.65          9.85         1.90 o                         
   9   9   2          0.64         -2.21         2.84 o                         
  10   9   2         60.42         68.03         4.75 o                         
  11   9   2          0.45          4.24         9.33 o                         
 -11  10   2        154.69        152.22         9.84 o                         
 -10  10   2        338.98        383.03        13.65 o                         
  -9  10   2          8.89          3.38         2.64 o                         
  -8  10   2        220.35        242.32         6.15 o                         
  -7  10   2         29.97         36.68         3.24 o                         
  -6  10   2        357.95        312.96         4.98 o                         
  -5  10   2         27.12         27.46         1.99 o                         
  -4  10   2        161.63        183.06         4.41 o                         
  -3  10   2         29.86         33.21         1.78 o                         
  -2  10   2       1046.04       1055.23        14.06 o                         
  -1  10   2        232.84        229.84         4.59 o                         
   0  10   2        203.27        190.14         4.48 o                         
   1  10   2        117.38        109.21         3.89 o                         
   2  10   2        192.08        187.43         3.66 o                         
   3  10   2          0.80          1.91         1.19 o                         
   4  10   2        838.87        870.90        10.92 o                         
   5  10   2         94.90         90.28         2.77 o                         
   6  10   2          0.96          1.78         1.52 o                         
   7  10   2         10.91          8.01         1.97 o                         
   8  10   2        249.82        267.62         6.58 o                         
   9  10   2          0.04          7.04         3.22 o                         
  10  10   2          4.75         -0.20         3.52 o                         
 -11  11   2         45.25         31.18         9.23 o                         
 -10  11   2          9.01          8.92         4.46 o                         
  -9  11   2         32.69         43.35         5.36 o                         
  -8  11   2         70.51         81.18         4.36 o                         
  -7  11   2        380.74        386.51         9.49 o                         
  -6  11   2        182.26        215.55         5.33 o                         
  -5  11   2        365.50        362.65         5.89 o                         
  -4  11   2        125.34        136.08         4.07 o                         
  -3  11   2        523.11        545.81         8.55 o                         
  -2  11   2        290.80        304.88         7.76 o                         
  -1  11   2         20.15         18.38         2.03 o                         
   0  11   2        312.49        336.26         7.06 o                         
   1  11   2        447.16        472.37         6.18 o                         
   2  11   2         46.39         49.38         2.34 o                         
   3  11   2        195.94        193.58         3.82 o                         
   4  11   2        561.27        594.54        10.71 o                         
   5  11   2         36.18         37.99         2.85 o                         
   6  11   2        100.20        107.95         5.42 o                         
   7  11   2        409.09        454.73         8.62 o                         
   8  11   2         27.23         21.72         3.36 o                         
   9  11   2         47.45         48.05         4.53 o                         
  10  11   2          7.54         -4.78         4.78 o                         
 -10  12   2        158.62        165.45         9.66 o                         
  -9  12   2         34.63         49.33         5.31 o                         
  -8  12   2        231.15        235.99         8.98 o                         
  -7  12   2        129.99        108.61         3.38 o                         
  -6  12   2        210.18        229.35         4.50 o                         
  -5  12   2         62.32         60.26         2.41 o                         
  -4  12   2         51.67         61.20         1.78 o                         
  -3  12   2         25.06         21.52         2.00 o                         
  -2  12   2        377.20        366.60         9.11 o                         
  -1  12   2        105.12        107.46         5.22 o                         
   0  12   2        303.40        297.02         6.32 o                         
   1  12   2        383.81        380.80         6.21 o                         
   2  12   2       1037.84       1115.25        15.05 o                         
   3  12   2        310.76        317.44         6.56 o                         
   4  12   2          0.39         -0.53         1.20 o                         
   5  12   2         19.45         12.47         2.33 o                         
   6  12   2          3.83          5.70         2.58 o                         
   7  12   2        314.03        310.68         7.14 o                         
   8  12   2          0.74          3.20         3.04 o                         
   9  12   2         23.58         30.31         9.19 o                         
  10  12   2          5.74          5.88         6.27 o                         
 -10  13   2         15.76         12.19         6.84 o                         
  -9  13   2          1.99         -0.77         4.47 o                         
  -8  13   2         85.20         78.92         8.78 o                         
  -7  13   2        168.21        166.41         9.03 o                         
  -6  13   2        137.51        135.55         3.98 o                         
  -5  13   2        635.97        688.87         9.48 o                         
  -4  13   2        223.85        170.09         4.89 o                         
  -3  13   2         14.93         22.13         2.85 o                         
  -2  13   2         18.08         10.90         2.06 o                         
  -1  13   2        168.10        162.47         4.54 o                         
   0  13   2        108.64        129.67         3.94 o                         
   1  13   2         83.03         80.96         4.57 o                         
   2  13   2        299.50        313.46         4.93 o                         
   3  13   2         43.79         33.71         2.04 o                         
   4  13   2         31.97         36.97         2.00 o                         
   5  13   2         59.93         57.10         3.38 o                         
   6  13   2        413.37        450.65        10.39 o                         
   7  13   2        238.37        243.14        10.23 o                         
   8  13   2          6.03         11.73         5.00 o                         
   9  13   2          0.02          4.35         5.90 o                         
  -9  14   2         38.61         31.41         6.15 o                         
  -8  14   2        133.63        140.11        16.91 o                         
  -7  14   2        162.22        187.94         7.97 o                         
  -6  14   2          9.10          3.09         2.39 o                         
  -5  14   2         63.27         50.81         3.64 o                         
  -4  14   2        258.18        257.82         7.18 o                         
  -3  14   2          4.41          6.10         2.22 o                         
  -2  14   2        199.66        182.55         5.32 o                         
  -1  14   2        147.50        166.34         4.69 o                         
   0  14   2         37.37         35.71         2.84 o                         
   1  14   2        973.40       1026.14        17.93 o                         
   2  14   2         26.20         26.23         3.09 o                         
   3  14   2          4.11          5.45         1.45 o                         
   4  14   2        425.02        449.72        12.04 o                         
   5  14   2         38.28         41.05         3.02 o                         
   6  14   2         25.59         30.87         3.81 o                         
   7  14   2          6.09         11.93         5.58 o                         
   8  14   2        121.46        107.36         9.17 o                         
  -9  15   2          8.70         -5.84         9.73 o                         
  -8  15   2         32.13         22.18         5.76 o                         
  -7  15   2        268.99        329.86        14.52 o                         
  -6  15   2          0.75          1.36         2.16 o                         
  -5  15   2          3.88          1.68         2.51 o                         
  -4  15   2         99.65        101.23         4.45 o                         
  -3  15   2          0.51          1.44         2.64 o                         
  -2  15   2        513.71        539.88        10.27 o                         
  -1  15   2          3.93          1.27         2.39 o                         
   0  15   2         12.23         17.70         2.59 o                         
   1  15   2          3.44         12.30         2.55 o                         
   2  15   2        233.04        269.80         8.69 o                         
   3  15   2         38.34         29.52         3.61 o                         
   4  15   2        201.12        228.86         8.66 o                         
   5  15   2          3.59          0.41         3.96 o                         
   6  15   2         14.59         19.35         4.10 o                         
   7  15   2         32.16         37.82        11.51 o                         
   8  15   2          3.16         -1.67        16.58 o                         
  -8  16   2         22.28         28.15         5.34 o                         
  -7  16   2        131.03        137.10        12.18 o                         
  -6  16   2          0.04          0.26         5.93 o                         
  -5  16   2          0.46          3.16         5.78 o                         
  -4  16   2         22.16         14.77         3.81 o                         
  -3  16   2         61.07         79.38         4.37 o                         
  -2  16   2         49.20         52.05         5.41 o                         
  -1  16   2        342.06        330.85        21.93 o                         
   0  16   2         22.53         20.45         3.74 o                         
   1  16   2         33.32         35.32         3.16 o                         
   2  16   2          8.90          9.14         2.76 o                         
   3  16   2        105.75        113.37         3.83 o                         
   4  16   2         49.51         54.72         8.12 o                         
   5  16   2          0.14          6.00         3.71 o                         
   6  16   2         16.53         18.86         6.41 o                         
   7  16   2          0.44         -2.32         5.84 o                         
  -7  17   2          4.16          4.28         9.18 o                         
  -6  17   2        152.77        157.38        16.54 o                         
  -5  17   2         24.63         18.06         7.36 o                         
  -4  17   2         76.43         88.17         8.98 o                         
  -3  17   2         44.71         52.36         9.00 o                         
  -2  17   2         12.78         16.30         8.71 o                         
  -1  17   2         75.57         78.28         4.43 o                         
   0  17   2         19.19         13.52         3.87 o                         
   1  17   2         22.42         13.44         4.39 o                         
   2  17   2         10.33          1.20         3.46 o                         
   3  17   2         40.66         45.46         3.69 o                         
   4  17   2         16.01         12.73         4.60 o                         
   5  17   2         30.49         31.00         4.61 o                         
   6  17   2        100.27        112.92         9.90 o                         
  -5  18   2          0.02          3.84         6.13 o                         
  -4  18   2         24.79         20.59         6.60 o                         
  -3  18   2         45.84         39.68         5.99 o                         
  -2  18   2          4.03          7.60         5.49 o                         
  -1  18   2         79.87         65.03        10.85 o                         
   0  18   2         45.25         48.02         5.12 o                         
   1  18   2         90.44        114.63        16.39 o                         
   2  18   2         10.39         12.15         4.11 o                         
   3  18   2          4.63          9.96        10.49 o                         
   4  18   2         14.22         16.78         3.78 o                         
   5  18   2          4.36          6.91         3.97 o                         
  -4  19   2        125.93        110.62        10.46 o                         
  -3  19   2         21.07         27.22        10.90 o                         
  -2  19   2        290.84        328.22        17.40 o                         
  -1  19   2          2.46          1.03         4.05 o                         
   0  19   2         48.87         54.65         5.66 o                         
   1  19   2          0.04         -5.81         8.01 o                         
   2  19   2          8.35         -0.54        18.75 o                         
   3  19   2          0.20         -0.40         9.01 o                         
 -13   0   3         71.67         70.74         8.78 o                         
 -11   0   3        165.44        181.28         7.83 o                         
  -9   0   3       1022.14       1006.80        26.53 o                         
  -7   0   3         89.84         91.04         4.29 o                         
  -5   0   3       5151.96       5101.40        71.57 o                         
  -3   0   3       5759.23       5837.92        70.89 o                         
  -1   0   3          3.09         12.73         1.89 o                         
   1   0   3       6695.10       7065.11        92.80 o                         
   3   0   3       4147.00       4278.17        56.75 o                         
   5   0   3       1674.27       1732.10        20.34 o                         
   7   0   3       1375.36       1427.07        22.96 o                         
   9   0   3        494.70        506.09        10.32 o                         
  11   0   3         76.34         50.56         4.78 o                         
 -13   1   3          0.44          1.64         3.87 o                         
 -12   1   3         97.00         93.00         4.76 o                         
 -11   1   3          3.91          6.70         1.94 o                         
 -10   1   3          0.05         -0.55         2.23 o                         
  -9   1   3        134.54        143.94         3.21 o                         
  -8   1   3       1064.38       1135.47        12.21 o                         
  -7   1   3        121.52        118.32         2.65 o                         
  -6   1   3        590.07        610.50         9.03 o                         
  -5   1   3        225.19        257.89         3.79 o                         
  -4   1   3       1369.53       1397.76        12.72 o                         
  -3   1   3         61.53         47.06         1.37 o                         
  -2   1   3       7416.60       7469.04        59.69 o                         
  -1   1   3        354.34        348.98         3.34 o                         
   0   1   3         43.19         28.17         1.02 o                         
   1   1   3       1037.85        946.94         9.48 o                         
   2   1   3        155.80        134.44         1.82 o                         
   3   1   3         23.33         23.58         1.03 o                         
   4   1   3         59.77         75.54         1.58 o                         
   5   1   3         51.61         60.47         1.98 o                         
   6   1   3          0.77          1.73         1.05 o                         
   7   1   3         70.39         70.84         2.85 o                         
   8   1   3        164.15        168.27         3.15 o                         
   9   1   3         13.12         14.53         1.68 o                         
  10   1   3         15.77         13.70         1.95 o                         
  11   1   3          7.85          5.76         3.21 o                         
  12   1   3         79.68         72.52         6.51 o                         
 -13   2   3          0.25         -3.26         3.76 o                         
 -12   2   3         42.02         46.33         5.62 o                         
 -11   2   3        151.55        150.20         4.65 o                         
 -10   2   3         38.61         38.60         2.08 o                         
  -9   2   3          0.49          2.14         1.35 o                         
  -8   2   3        523.75        505.93         6.43 o                         
  -7   2   3       1271.20       1275.87        13.07 o                         
  -6   2   3        595.61        599.55         6.70 o                         
  -5   2   3        546.04        534.42         5.67 o                         
  -4   2   3        165.45        155.56         3.00 o                         
  -3   2   3       2254.14       2291.59        19.87 o                         
  -2   2   3         40.93         29.58         0.80 o                         
  -1   2   3       2460.36       2391.98        19.22 o                         
   0   2   3        247.25        230.57         2.61 o                         
   1   2   3       2572.61       2542.59        21.38 o                         
   2   2   3          7.98         12.72         1.20 o                         
   3   2   3          1.07          0.52         0.83 o                         
   4   2   3        631.20        634.89         6.29 o                         
   5   2   3       1864.69       1936.30        17.69 o                         
   6   2   3        864.63        887.94        10.22 o                         
   7   2   3        256.52        229.69         3.55 o                         
   8   2   3          0.25          1.62         1.24 o                         
   9   2   3         12.61         13.60         1.79 o                         
  10   2   3          0.97          0.44         1.79 o                         
  11   2   3          6.10          8.88         3.14 o                         
  12   2   3         27.76         31.59         5.27 o                         
 -13   3   3         34.36         29.55         4.78 o                         
 -12   3   3         21.51         21.44         2.86 o                         
 -11   3   3         24.58         26.38         2.85 o                         
 -10   3   3        132.81        144.38         3.80 o                         
  -9   3   3         22.90         22.27         2.05 o                         
  -8   3   3        101.74         95.52         2.62 o                         
  -7   3   3         39.21         32.75         1.75 o                         
  -6   3   3        361.75        361.74         5.88 o                         
  -5   3   3          0.93          0.93         0.89 o                         
  -4   3   3          0.07          2.35         0.88 o                         
  -3   3   3        375.48        375.52         3.95 o                         
  -2   3   3        245.84        226.00         2.67 o                         
  -1   3   3       2845.08       2553.25        21.16 o                         
   0   3   3       3527.19       3502.07        30.80 o                         
   1   3   3       1476.82       1381.31        11.89 o                         
   2   3   3        537.63        554.69         5.30 o                         
   3   3   3       1019.76       1043.81         8.85 o                         
   4   3   3        809.20        857.94         7.82 o                         
   5   3   3          3.90          1.81         0.84 o                         
   6   3   3        267.08        288.13         4.94 o                         
   7   3   3          2.07          1.52         1.33 o                         
   8   3   3          1.40          3.24         1.46 o                         
   9   3   3        329.46        327.42         5.51 o                         
  10   3   3        119.93        123.13         3.65 o                         
  11   3   3          0.63          1.20         2.93 o                         
  12   3   3         94.55         99.59         7.57 o                         
 -13   4   3          3.34          2.59         5.83 o                         
 -12   4   3          8.35          8.80         2.93 o                         
 -11   4   3          0.02         -2.03         2.03 o                         
 -10   4   3          0.09         -1.92         1.92 o                         
  -9   4   3        291.29        276.03         5.01 o                         
  -8   4   3          5.68         10.70         2.25 o                         
  -7   4   3        238.03        237.39         4.42 o                         
  -6   4   3         96.37         90.56         2.39 o                         
  -5   4   3       1388.65       1315.69        34.70 o                         
  -4   4   3       6416.94       6625.32        59.18 o                         
  -3   4   3       3052.55       3114.96        27.48 o                         
  -2   4   3        875.16        866.79         8.19 o                         
  -1   4   3       3336.93       3361.58        29.58 o                         
   0   4   3        994.47       1008.18        10.04 o                         
   1   4   3        638.88        626.43         6.15 o                         
   2   4   3        771.45        734.69         7.11 o                         
   3   4   3        405.72        366.33         4.50 o                         
   4   4   3       2855.18       2862.37        24.20 o                         
   5   4   3          3.69          2.66         0.90 o                         
   6   4   3        193.80        189.37         3.61 o                         
   7   4   3        257.03        268.50         4.04 o                         
   8   4   3        337.12        350.18         5.27 o                         
   9   4   3          0.27         -1.33         1.33 o                         
  10   4   3         16.20         14.72         1.65 o                         
  11   4   3         19.23         12.82         4.78 o                         
  12   4   3          1.80         -4.79         4.79 o                         
 -13   5   3         15.22         24.19         7.20 o                         
 -12   5   3          0.56          2.94         4.03 o                         
 -11   5   3         17.22         10.45         2.80 o                         
 -10   5   3         11.68          8.22         2.14 o                         
  -9   5   3         79.69         75.85         2.78 o                         
  -8   5   3        104.41        102.61         3.18 o                         
  -7   5   3        972.09        987.02        12.35 o                         
  -6   5   3        747.58        828.10         9.73 o                         
  -5   5   3          6.58         -1.22         1.22 o                         
  -4   5   3         37.13         38.48         1.35 o                         
  -3   5   3        649.04        759.07         7.83 o                         
  -2   5   3       1147.43       1054.70        10.42 o                         
  -1   5   3        142.41        123.31         1.98 o                         
   0   5   3       5548.00       5795.95        70.74 o                         
   1   5   3       9296.03      10315.11        91.56 o                         
   2   5   3        193.92        193.96         2.60 o                         
   3   5   3       4779.48       5076.47        41.83 o                         
   4   5   3         20.68         15.03         1.30 o                         
   5   5   3        285.65        302.61         4.32 o                         
   6   5   3         20.06         26.26         1.56 o                         
   7   5   3       1230.68       1243.68        14.24 o                         
   8   5   3         79.51         94.12         3.12 o                         
   9   5   3          2.21          7.66         2.20 o                         
  10   5   3         84.98         98.72         4.55 o                         
  11   5   3         99.52         91.04         6.11 o                         
 -12   6   3        106.09         96.62         5.57 o                         
 -11   6   3         11.21          4.40         2.62 o                         
 -10   6   3         56.62         40.27         3.07 o                         
  -9   6   3         27.19         26.91         2.34 o                         
  -8   6   3        275.27        297.08         5.43 o                         
  -7   6   3         76.15         86.62         3.24 o                         
  -6   6   3        206.41        258.93         4.52 o                         
  -5   6   3        223.42        231.76         6.39 o                         
  -4   6   3         94.08         90.33         2.06 o                         
  -3   6   3        195.48        187.06         2.81 o                         
  -2   6   3       8348.19       9525.37       101.59 o                         
  -1   6   3        104.39        109.83         1.85 o                         
   0   6   3        403.55        390.61         4.87 o                         
   1   6   3         12.25         17.40         1.16 o                         
   2   6   3         20.39         21.86         1.19 o                         
   3   6   3         10.56         13.46         1.23 o                         
   4   6   3       2706.99       2941.94        27.49 o                         
   5   6   3          0.03          0.81         1.28 o                         
   6   6   3       2341.26       2534.25        25.73 o                         
   7   6   3        424.54        377.93         6.06 o                         
   8   6   3          0.16          2.19         1.60 o                         
   9   6   3         11.92          8.74         2.20 o                         
  10   6   3         16.43          8.65         2.83 o                         
  11   6   3         13.73         18.22         6.01 o                         
 -12   7   3          0.13          1.99         4.66 o                         
 -11   7   3          1.45          3.18         2.54 o                         
 -10   7   3         69.65         67.88         3.63 o                         
  -9   7   3          0.48          2.01         2.30 o                         
  -8   7   3         12.03         15.91         1.95 o                         
  -7   7   3       1310.79       1357.50        16.91 o                         
  -6   7   3        295.60        312.80         6.61 o                         
  -5   7   3        155.27        180.12         3.19 o                         
  -4   7   3        690.44        737.20         9.04 o                         
  -3   7   3          2.91          1.36         0.88 o                         
  -2   7   3        212.19        196.36         3.07 o                         
  -1   7   3       1384.66       1349.26        15.45 o                         
   0   7   3       1652.27       1778.01        16.35 o                         
   1   7   3       3208.62       3372.12        32.83 o                         
   2   7   3        116.40        130.92         2.81 o                         
   3   7   3       2243.90       2402.20        21.73 o                         
   4   7   3         45.25         48.62         1.84 o                         
   5   7   3        298.08        301.34         5.45 o                         
   6   7   3         42.15         39.16         2.04 o                         
   7   7   3        805.23        866.42        11.81 o                         
   8   7   3          0.06         -0.21         1.93 o                         
   9   7   3        133.06        125.64         4.05 o                         
  10   7   3         68.04         63.14         4.49 o                         
  11   7   3        150.69        165.73         9.59 o                         
 -12   8   3         26.54         19.53         5.91 o                         
 -11   8   3          0.67         -0.44         2.58 o                         
 -10   8   3          0.51         -1.71         2.93 o                         
  -9   8   3        275.03        277.13         7.13 o                         
  -8   8   3         19.45         13.80         1.95 o                         
  -7   8   3        176.47        162.22         4.00 o                         
  -6   8   3        359.55        364.45         6.26 o                         
  -5   8   3        120.19        112.45         2.66 o                         
  -4   8   3       2018.51       2060.57        22.48 o                         
  -3   8   3        847.92        943.67         9.91 o                         
  -2   8   3        386.73        426.37         6.86 o                         
  -1   8   3        634.29        703.93         9.94 o                         
   0   8   3        684.94        734.46         7.81 o                         
   1   8   3        223.14        211.09         8.28 o                         
   2   8   3       1283.48       1307.20        15.13 o                         
   3   8   3        956.96       1002.08        10.59 o                         
   4   8   3       1333.99       1426.25        20.80 o                         
   5   8   3       1109.85       1137.69        13.31 o                         
   6   8   3         89.62         79.65         2.53 o                         
   7   8   3         43.77         30.99         2.16 o                         
   8   8   3        128.16        131.39         4.96 o                         
   9   8   3          0.65          0.35         2.38 o                         
  10   8   3         19.78         14.27         5.17 o                         
  11   8   3          0.48          3.05         7.31 o                         
 -12   9   3          2.17          6.85         7.55 o                         
 -11   9   3          4.16         10.89         5.71 o                         
 -10   9   3        108.24        125.18         5.81 o                         
  -9   9   3        110.57        104.45         4.15 o                         
  -8   9   3         63.66         49.55         3.92 o                         
  -7   9   3        130.15        126.70         3.51 o                         
  -6   9   3        528.12        528.00        10.83 o                         
  -5   9   3        149.48        150.83         3.17 o                         
  -4   9   3         48.57         33.01         1.74 o                         
  -3   9   3          1.09          5.32         1.90 o                         
  -2   9   3        358.72        369.18         6.06 o                         
  -1   9   3         38.72         26.19         2.35 o                         
   0   9   3        358.31        390.07         6.28 o                         
   1   9   3       2052.87       2137.40        68.80 o                         
   2   9   3       1340.50       1430.85        15.39 o                         
   3   9   3        431.97        432.93         5.88 o                         
   4   9   3       1494.59       1595.46        17.49 o                         
   5   9   3         84.89         84.20         2.64 o                         
   6   9   3        281.90        253.61         5.31 o                         
   7   9   3         15.23          8.56         2.25 o                         
   8   9   3         80.70         72.14         3.39 o                         
   9   9   3          4.87          8.14         3.08 o                         
  10   9   3        330.42        338.64        14.68 o                         
 -11  10   3         19.25          9.97         6.72 o                         
 -10  10   3         12.14          4.20         4.97 o                         
  -9  10   3          0.13         -0.81         2.05 o                         
  -8  10   3        119.55        105.86         3.82 o                         
  -7  10   3         10.04          9.25         1.84 o                         
  -6  10   3         69.09         56.58         3.18 o                         
  -5  10   3         43.52         49.72         2.09 o                         
  -4  10   3        151.85        154.02         3.25 o                         
  -3  10   3       1137.72       1193.97        15.38 o                         
  -2  10   3          0.09          2.17         1.43 o                         
  -1  10   3        164.12        169.44         4.31 o                         
   0  10   3         14.75         10.52         2.04 o                         
   1  10   3        322.57        333.51         6.11 o                         
   2  10   3        214.58        230.02         4.50 o                         
   3  10   3         37.53         39.67         1.74 o                         
   4  10   3          5.72          7.45         1.83 o                         
   5  10   3        154.90        163.15         4.66 o                         
   6  10   3        190.83        230.23         4.71 o                         
   7  10   3        550.42        589.71        10.13 o                         
   8  10   3          3.87          3.44         2.32 o                         
   9  10   3          0.01          2.80         3.90 o                         
  10  10   3         31.04         26.87         7.64 o                         
 -11  11   3          8.35         14.11        10.65 o                         
 -10  11   3         24.56         26.25         5.57 o                         
  -9  11   3         10.86          4.06         3.78 o                         
  -8  11   3         82.95         89.30         4.76 o                         
  -7  11   3        111.73         92.90         3.65 o                         
  -6  11   3        347.48        333.05         6.72 o                         
  -5  11   3          2.48          0.52         1.46 o                         
  -4  11   3         31.94         45.60         3.37 o                         
  -3  11   3         68.34         75.60         3.77 o                         
  -2  11   3        807.94        841.01        15.43 o                         
  -1  11   3          0.04          1.70         2.03 o                         
   0  11   3       1360.09       1403.19        20.15 o                         
   1  11   3         17.03         16.24         1.40 o                         
   2  11   3        489.23        499.42        12.88 o                         
   3  11   3        162.02        160.41         3.21 o                         
   4  11   3          8.68          5.79         1.79 o                         
   5  11   3          2.33          3.00         1.78 o                         
   6  11   3          6.02          5.05         1.89 o                         
   7  11   3          3.62         -3.05         3.27 o                         
   8  11   3          3.72          2.22         3.23 o                         
   9  11   3         19.18         10.67         5.19 o                         
  10  11   3         88.84         85.21        12.01 o                         
 -10  12   3          9.70         10.11         5.50 o                         
  -9  12   3          4.33          1.43         4.05 o                         
  -8  12   3          4.41          9.19         3.23 o                         
  -7  12   3        104.10        100.18         3.76 o                         
  -6  12   3         34.29         30.80         1.97 o                         
  -5  12   3        537.55        607.80         8.07 o                         
  -4  12   3         15.26          6.81         1.77 o                         
  -3  12   3         53.79         44.74         2.79 o                         
  -2  12   3         16.51         18.07         2.33 o                         
  -1  12   3         14.15         13.02         2.83 o                         
   0  12   3         52.40         59.13         3.62 o                         
   1  12   3         30.08         32.49         2.51 o                         
   2  12   3        140.09        125.31         3.36 o                         
   3  12   3        162.24        181.20         3.63 o                         
   4  12   3         22.26         21.46         2.18 o                         
   5  12   3         20.00         10.85         2.01 o                         
   6  12   3        164.72        164.20         5.15 o                         
   7  12   3        285.19        300.04         8.33 o                         
   8  12   3          0.01          0.65         3.03 o                         
   9  12   3         27.51         28.27         5.59 o                         
 -10  13   3         24.65         19.02         6.84 o                         
  -9  13   3         24.13         13.21         4.26 o                         
  -8  13   3        147.83        147.13         8.17 o                         
  -7  13   3         17.74         15.18         2.50 o                         
  -6  13   3          4.67          5.86         1.46 o                         
  -5  13   3         31.28         18.18         2.20 o                         
  -4  13   3        196.60        191.79         4.73 o                         
  -3  13   3         18.13         22.70         3.15 o                         
  -2  13   3        410.35        422.99         8.18 o                         
  -1  13   3         75.12         80.88         3.48 o                         
   0  13   3          0.16          2.12         2.16 o                         
   1  13   3        556.17        564.98        10.45 o                         
   2  13   3        190.65        199.77         4.89 o                         
   3  13   3         58.50         56.34         3.12 o                         
   4  13   3          8.65          5.23         2.08 o                         
   5  13   3         15.36         20.40         2.74 o                         
   6  13   3         23.78         22.56         2.70 o                         
   7  13   3          0.07         -3.75         3.75 o                         
   8  13   3          5.43          8.34         4.68 o                         
   9  13   3         74.11         77.74        12.16 o                         
  -9  14   3         63.31         57.35         6.31 o                         
  -8  14   3          5.19          0.13         3.55 o                         
  -7  14   3         28.97         27.15         4.05 o                         
  -6  14   3          2.20          2.06         2.43 o                         
  -5  14   3         17.50         15.84         2.64 o                         
  -4  14   3        147.70        138.64         4.48 o                         
  -3  14   3        307.75        318.46         9.02 o                         
  -2  14   3         18.00         17.92         2.57 o                         
  -1  14   3        148.87        143.61         5.00 o                         
   0  14   3         31.56         29.42         2.78 o                         
   1  14   3        755.43        770.44        18.02 o                         
   2  14   3         38.41         35.73         1.67 o                         
   3  14   3         33.97         26.63         2.82 o                         
   4  14   3         11.17         13.42         2.67 o                         
   5  14   3         16.48         13.81         2.80 o                         
   6  14   3         90.06         84.17         6.51 o                         
   7  14   3         31.21         35.92         8.07 o                         
   8  14   3         23.12         31.07         6.54 o                         
  -8  15   3         47.53         58.23         9.26 o                         
  -7  15   3         30.88         38.65         5.27 o                         
  -6  15   3         40.49         30.48         5.53 o                         
  -5  15   3        125.05        121.86         8.39 o                         
  -4  15   3         25.33         13.91         2.93 o                         
  -3  15   3         17.04         17.31         3.20 o                         
  -2  15   3         71.84         61.58         3.53 o                         
  -1  15   3        106.95         96.70         4.07 o                         
   0  15   3         35.35         45.51         3.93 o                         
   1  15   3        216.61        236.37         9.75 o                         
   2  15   3         85.50         78.89         3.94 o                         
   3  15   3         52.61         56.23         4.13 o                         
   4  15   3          3.57          8.17         2.46 o                         
   5  15   3         57.01         55.30         5.46 o                         
   6  15   3          0.00         -4.75         4.75 o                         
   7  15   3          0.01          4.13         5.34 o                         
  -8  16   3         86.19         96.27        12.49 o                         
  -7  16   3          8.16          8.51         7.42 o                         
  -6  16   3         37.90         26.68         7.57 o                         
  -5  16   3        211.26        242.69        16.52 o                         
  -4  16   3         31.29         39.99         3.86 o                         
  -3  16   3         58.20         67.10         7.52 o                         
  -2  16   3        178.23        184.39        10.69 o                         
  -1  16   3         89.29         90.43         5.87 o                         
   0  16   3          0.22         -1.67         2.86 o                         
   1  16   3         27.77         29.33         3.51 o                         
   2  16   3         23.65         25.00         3.80 o                         
   3  16   3         16.21         19.17         4.71 o                         
   4  16   3        178.17        176.20        12.52 o                         
   5  16   3          0.02          0.03         3.93 o                         
   6  16   3         46.68         60.77         6.82 o                         
  -7  17   3         35.37         38.16         9.51 o                         
  -6  17   3          3.50          5.24         7.50 o                         
  -5  17   3          5.59          7.47         6.35 o                         
  -4  17   3         19.54         11.71         5.35 o                         
  -3  17   3         15.65         11.27         5.65 o                         
  -2  17   3          0.81          0.94         3.53 o                         
  -1  17   3         98.87         85.44         5.76 o                         
   0  17   3          3.19          8.66         5.49 o                         
   1  17   3        187.56        210.50        15.88 o                         
   2  17   3         28.76         30.06         6.16 o                         
   3  17   3         62.32         65.78         7.49 o                         
   4  17   3         27.47         24.24         4.63 o                         
   5  17   3          7.85          6.88         8.55 o                         
  -5  18   3          0.01         -6.17         6.17 o                         
  -4  18   3        151.41        169.87        11.38 o                         
  -3  18   3         39.38         37.90         6.44 o                         
  -2  18   3        137.07        176.45        10.72 o                         
  -1  18   3         27.76         26.03         5.57 o                         
   0  18   3          3.23          5.75        10.20 o                         
   1  18   3          4.86          2.25         3.91 o                         
   2  18   3          9.14          3.96         5.13 o                         
   3  18   3         25.27         29.10        14.01 o                         
   4  18   3        116.52        119.62        14.21 o                         
  -3  19   3         15.09         19.86         6.93 o                         
  -2  19   3         28.53         16.12         8.17 o                         
  -1  19   3         21.45         11.48         5.96 o                         
   0  19   3         34.68         33.81         4.55 o                         
   1  19   3        100.34        108.23         8.47 o                         
   2  19   3         41.91         48.05         7.41 o                         
 -12   0   4          6.57         -4.01         4.85 o                         
 -10   0   4         88.29         82.56         3.85 o                         
  -8   0   4        537.99        511.25        11.06 o                         
  -6   0   4       1049.27       1052.61        16.17 o                         
  -4   0   4        371.63        354.87         6.15 o                         
  -2   0   4      10834.01      11166.13       117.97 o                         
   0   0   4       1030.74        945.78        15.37 o                         
   2   0   4       1227.11       1195.52        14.64 o                         
   4   0   4       1732.53       1820.50        24.16 o                         
   6   0   4         16.66         20.36         2.05 o                         
   8   0   4          0.98          0.82         1.24 o                         
  10   0   4          0.04         -0.32         2.88 o                         
 -13   1   4         46.38         42.15         5.63 o                         
 -12   1   4         58.35         45.30         3.95 o                         
 -11   1   4          6.46          7.84         2.37 o                         
 -10   1   4         81.21         77.05         2.63 o                         
  -9   1   4        187.00        172.26         3.57 o                         
  -8   1   4        138.55        128.18         2.94 o                         
  -7   1   4        733.62        744.32         9.09 o                         
  -6   1   4         15.76         18.00         1.41 o                         
  -5   1   4        565.08        527.79         6.29 o                         
  -4   1   4       1267.28       1323.62        12.59 o                         
  -3   1   4       2692.47       2692.44        22.57 o                         
  -2   1   4       1258.90       1268.38        10.85 o                         
  -1   1   4       2351.56       2222.42        18.17 o                         
   0   1   4        833.95        867.47         8.64 o                         
   1   1   4       8380.44       9332.79        83.01 o                         
   2   1   4       1922.04       1797.57        15.87 o                         
   3   1   4       2018.51       2090.99        19.19 o                         
   4   1   4       1789.69       1878.13        18.49 o                         
   5   1   4         67.42         68.75         2.66 o                         
   6   1   4         33.64         30.69         1.71 o                         
   7   1   4         88.35         92.31         2.43 o                         
   8   1   4          7.85         12.37         1.45 o                         
   9   1   4          0.89         -0.76         1.09 o                         
  10   1   4         35.12         36.68         2.88 o                         
  11   1   4         40.53         34.46         4.74 o                         
 -13   2   4          5.69          5.30         4.68 o                         
 -12   2   4         49.98         50.45         4.08 o                         
 -11   2   4          0.78          2.96         1.33 o                         
 -10   2   4        184.85        188.31         4.18 o                         
  -9   2   4       1382.41       1423.36        14.80 o                         
  -8   2   4         99.31         89.63         2.34 o                         
  -7   2   4          4.35          7.98         1.37 o                         
  -6   2   4         11.91         12.67         1.28 o                         
  -5   2   4        132.24        128.56         2.22 o                         
  -4   2   4         46.63         36.59         1.40 o                         
  -3   2   4          8.42          5.88         0.90 o                         
  -2   2   4        157.67        150.82         2.48 o                         
  -1   2   4         43.65         34.21         1.45 o                         
   0   2   4        300.69        261.79         3.03 o                         
   1   2   4        881.54        872.84         8.97 o                         
   2   2   4       1957.04       2082.30        18.41 o                         
   3   2   4          5.73          5.80         1.26 o                         
   4   2   4          6.28          3.05         0.93 o                         
   5   2   4         37.68         49.40         1.67 o                         
   6   2   4        362.72        401.86         5.41 o                         
   7   2   4          4.06          5.63         1.53 o                         
   8   2   4         11.68          7.92         1.72 o                         
   9   2   4          2.49          3.25         1.53 o                         
  10   2   4         50.64         57.16         3.56 o                         
  11   2   4          5.87         13.48         4.18 o                         
 -13   3   4         42.44         41.94         6.62 o                         
 -12   3   4         45.50         42.91         3.64 o                         
 -11   3   4         40.35         35.96         3.05 o                         
 -10   3   4         73.06         62.07         2.87 o                         
  -9   3   4         67.44         76.01         2.86 o                         
  -8   3   4          1.86          3.33         1.16 o                         
  -7   3   4         71.90         66.14         1.84 o                         
  -6   3   4       2877.78       2913.96        25.90 o                         
  -5   3   4        259.25        241.20         3.51 o                         
  -4   3   4        988.97       1026.11         9.80 o                         
  -3   3   4        732.75        652.93         6.48 o                         
  -2   3   4       1084.72       1098.36         9.88 o                         
  -1   3   4         27.22         28.87         0.99 o                         
   0   3   4       1864.18       2097.45        18.25 o                         
   1   3   4        130.70        122.33         2.65 o                         
   2   3   4       2209.82       2253.58        19.37 o                         
   3   3   4         43.46         30.93         1.28 o                         
   4   3   4          0.13         -0.31         0.99 o                         
   5   3   4        925.67        976.50        10.13 o                         
   6   3   4        490.14        492.51         6.17 o                         
   7   3   4         62.50         49.80         2.31 o                         
   8   3   4         82.60         73.01         2.77 o                         
   9   3   4         40.09         33.02         2.40 o                         
  10   3   4         17.02         13.74         2.61 o                         
  11   3   4         37.74         33.19         5.12 o                         
 -13   4   4         39.22         38.52         5.03 o                         
 -12   4   4         51.05         39.65         3.77 o                         
 -11   4   4         48.78         43.13         3.30 o                         
 -10   4   4          0.78          3.72         2.33 o                         
  -9   4   4       1038.83       1110.00        13.22 o                         
  -8   4   4         57.46         53.71         2.58 o                         
  -7   4   4        141.51        141.76         3.10 o                         
  -6   4   4          6.11          5.73         1.77 o                         
  -5   4   4         64.72         77.72         2.05 o                         
  -4   4   4        274.46        268.38         3.41 o                         
  -3   4   4        568.83        513.14         5.39 o                         
  -2   4   4          1.12          0.27         0.91 o                         
  -1   4   4       1132.30       1041.19         9.44 o                         
   0   4   4       3293.02       3494.55        31.27 o                         
   1   4   4        260.04        275.39         3.19 o                         
   2   4   4        589.43        526.01         5.75 o                         
   3   4   4          1.28          7.79         1.01 o                         
   4   4   4        165.93        145.11         3.19 o                         
   5   4   4         12.43         10.81         1.17 o                         
   6   4   4          7.45          9.49         1.45 o                         
   7   4   4         16.60         18.67         1.29 o                         
   8   4   4        169.73        175.44         3.57 o                         
   9   4   4         44.39         45.40         2.51 o                         
  10   4   4        166.81        166.57         4.71 o                         
  11   4   4         28.37         31.49         4.70 o                         
 -13   5   4          8.93          8.08         6.19 o                         
 -12   5   4        137.75        133.46         5.65 o                         
 -11   5   4        166.40        155.59         4.95 o                         
 -10   5   4         25.82         22.18         2.30 o                         
  -9   5   4        136.39        128.07         4.17 o                         
  -8   5   4        434.28        446.69         6.92 o                         
  -7   5   4        149.59        157.42         3.89 o                         
  -6   5   4       1241.64       1289.75        14.70 o                         
  -5   5   4          3.00          5.00         1.18 o                         
  -4   5   4       1117.09       1086.65        10.35 o                         
  -3   5   4          1.74          1.84         1.15 o                         
  -2   5   4       2155.35       2425.04        23.61 o                         
  -1   5   4        618.69        653.72         6.52 o                         
   0   5   4        329.63        296.24         3.63 o                         
   1   5   4         35.32         24.79         1.14 o                         
   2   5   4        500.78        551.97         5.48 o                         
   3   5   4        473.13        453.04         5.28 o                         
   4   5   4       1186.14       1184.23        12.10 o                         
   5   5   4        147.79        151.66         3.09 o                         
   6   5   4        837.57        814.03        13.32 o                         
   7   5   4        205.19        226.44         5.37 o                         
   8   5   4         33.49         41.99         1.93 o                         
   9   5   4         12.53         11.21         1.72 o                         
  10   5   4          0.96         -0.38         3.66 o                         
  11   5   4         47.51         44.65         8.03 o                         
 -12   6   4         21.88         21.45         4.39 o                         
 -11   6   4        227.87        245.11        10.03 o                         
 -10   6   4         10.84         13.04         2.87 o                         
  -9   6   4        139.96        144.09         4.02 o                         
  -8   6   4         33.81         24.66         2.23 o                         
  -7   6   4        127.99        110.75         3.26 o                         
  -6   6   4         91.59         90.01         3.49 o                         
  -5   6   4        889.51        969.78        10.38 o                         
  -4   6   4         14.48          9.41         1.04 o                         
  -3   6   4         10.06          4.68         0.87 o                         
  -2   6   4        194.10        203.41         3.23 o                         
  -1   6   4        768.45        744.46         7.59 o                         
   0   6   4        166.75        185.00         3.69 o                         
   1   6   4         16.49          5.66         0.99 o                         
   2   6   4         91.11        124.73         2.51 o                         
   3   6   4       1708.96       1697.15        17.20 o                         
   4   6   4        360.79        367.58         4.94 o                         
   5   6   4        145.42        148.52         3.03 o                         
   6   6   4         20.00         13.09         1.53 o                         
   7   6   4        147.84        160.93         3.80 o                         
   8   6   4         18.75         11.47         1.90 o                         
   9   6   4        117.60        116.63         4.34 o                         
  10   6   4         15.39         23.79         5.09 o                         
  11   6   4        120.42        137.29         8.97 o                         
 -12   7   4         97.78        110.68         7.79 o                         
 -11   7   4          7.76          5.96         2.78 o                         
 -10   7   4        149.02        160.13         4.92 o                         
  -9   7   4         10.44          9.43         2.15 o                         
  -8   7   4         45.21         53.65         3.00 o                         
  -7   7   4        432.86        455.50         8.85 o                         
  -6   7   4         83.23         72.18         2.85 o                         
  -5   7   4        653.79        651.36         8.19 o                         
  -4   7   4        231.95        227.42         3.41 o                         
  -3   7   4          1.98          1.50         1.04 o                         
  -2   7   4         56.38         37.27         1.36 o                         
  -1   7   4          6.59         13.42         1.65 o                         
   0   7   4        635.20        548.57        13.76 o                         
   1   7   4       1315.12       1315.90        13.02 o                         
   2   7   4        125.07        119.76         2.85 o                         
   3   7   4         57.25         52.95         1.79 o                         
   4   7   4          4.18          6.74         1.33 o                         
   5   7   4          1.81          3.14         1.40 o                         
   6   7   4        410.33        410.97         6.19 o                         
   7   7   4        253.12        224.55         4.74 o                         
   8   7   4         52.36         41.83         2.73 o                         
   9   7   4         12.90          9.93         3.46 o                         
  10   7   4         94.01         97.10         7.79 o                         
 -12   8   4         34.35         22.19         5.58 o                         
 -11   8   4          4.72          1.64         3.43 o                         
 -10   8   4         45.14         41.28         3.82 o                         
  -9   8   4        240.59        284.26         6.84 o                         
  -8   8   4        242.18        256.65         7.68 o                         
  -7   8   4         62.41         50.51         2.86 o                         
  -6   8   4          0.02          0.97         1.52 o                         
  -5   8   4        219.64        238.65         6.12 o                         
  -4   8   4        522.16        525.27         6.15 o                         
  -3   8   4        888.32        899.90         8.99 o                         
  -2   8   4         23.70         19.63         1.66 o                         
  -1   8   4         86.17         71.37         1.58 o                         
   0   8   4         93.33         78.34         2.78 o                         
   1   8   4         12.78          9.12         1.10 o                         
   2   8   4        242.39        244.90         3.94 o                         
   3   8   4        964.40        979.07        10.53 o                         
   4   8   4          9.85          8.13         1.39 o                         
   5   8   4        150.08        148.94         3.22 o                         
   6   8   4         16.04         13.94         1.71 o                         
   7   8   4          6.49          5.27         1.77 o                         
   8   8   4          7.10          5.92         2.03 o                         
   9   8   4        234.02        252.85         8.24 o                         
  10   8   4         43.33         40.21         7.15 o                         
 -12   9   4         10.99          8.79         6.73 o                         
 -11   9   4          0.01          2.53         5.00 o                         
 -10   9   4         19.42         14.75         3.98 o                         
  -9   9   4        154.09        154.55         5.00 o                         
  -8   9   4          0.19          3.68         2.65 o                         
  -7   9   4         18.36         12.11         2.10 o                         
  -6   9   4        100.61        114.79         2.87 o                         
  -5   9   4         49.63         43.31         1.86 o                         
  -4   9   4        405.56        417.93         5.21 o                         
  -3   9   4       1378.09       1437.28        18.12 o                         
  -2   9   4         41.32         54.51         2.31 o                         
  -1   9   4         37.94         36.74         2.00 o                         
   0   9   4         22.74         36.52         1.35 o                         
   1   9   4         62.03         53.98         2.62 o                         
   2   9   4        118.46        111.06         2.66 o                         
   3   9   4        177.44        162.63         3.46 o                         
   4   9   4          2.59          3.49         1.57 o                         
   5   9   4        207.75        196.85         5.25 o                         
   6   9   4        181.99        183.63         4.48 o                         
   7   9   4          2.63          1.68         1.90 o                         
   8   9   4         48.72         52.06         3.56 o                         
   9   9   4         13.22          7.58         3.17 o                         
  10   9   4         56.80         57.99         7.23 o                         
 -11  10   4          3.74          4.06         5.97 o                         
 -10  10   4        115.69        135.83         7.12 o                         
  -9  10   4        220.61        202.17        12.73 o                         
  -8  10   4          4.57          4.57         2.00 o                         
  -7  10   4         46.77         38.51         2.72 o                         
  -6  10   4          3.76          2.93         1.29 o                         
  -5  10   4          4.67          8.90         1.59 o                         
  -4  10   4         53.53         46.83         2.56 o                         
  -3  10   4         65.68         60.87         2.79 o                         
  -2  10   4         79.27         80.64         3.37 o                         
  -1  10   4        116.88        105.97         3.23 o                         
   0  10   4       1245.25       1228.25        15.79 o                         
   1  10   4        685.72        633.68        14.53 o                         
   2  10   4        880.98        887.94        11.15 o                         
   3  10   4          7.52         11.68         2.09 o                         
   4  10   4         17.78         24.78         1.98 o                         
   5  10   4         88.88         60.53         2.48 o                         
   6  10   4         69.66         70.07         2.93 o                         
   7  10   4          2.30          2.14         2.35 o                         
   8  10   4          5.13          5.21         2.69 o                         
   9  10   4         12.99          1.79         4.94 o                         
  10  10   4        177.56        135.14        22.40 o                         
 -11  11   4         10.52         15.96         8.11 o                         
 -10  11   4          7.28          6.20         7.74 o                         
  -9  11   4         14.56          9.06         3.07 o                         
  -8  11   4          0.22         -2.08         3.03 o                         
  -7  11   4         78.00         89.14         4.05 o                         
  -6  11   4         25.62         19.98         2.50 o                         
  -5  11   4        261.96        293.86         4.42 o                         
  -4  11   4          3.37          4.59         2.00 o                         
  -3  11   4        276.54        234.87         5.79 o                         
  -2  11   4          0.14          0.60         1.86 o                         
  -1  11   4        473.79        516.07         8.89 o                         
   0  11   4          8.52         11.08         1.90 o                         
   1  11   4        189.70        168.07         3.13 o                         
   2  11   4        106.72        115.44         5.35 o                         
   3  11   4          0.04          3.71         1.68 o                         
   4  11   4        130.22        140.31         3.81 o                         
   5  11   4        145.68        138.10         3.89 o                         
   6  11   4         75.36         80.51         3.96 o                         
   7  11   4        139.82        139.21         5.16 o                         
   8  11   4          1.45         -1.03         3.14 o                         
   9  11   4         13.49          7.33         7.13 o                         
 -10  12   4         16.61         12.01         6.47 o                         
  -9  12   4          1.12         -0.54         4.76 o                         
  -8  12   4         81.93         86.91         5.11 o                         
  -7  12   4          0.49         -1.97         2.65 o                         
  -6  12   4        178.32        187.81         4.11 o                         
  -5  12   4         22.58         21.35         2.22 o                         
  -4  12   4         19.62         12.96         2.34 o                         
  -3  12   4          5.31          6.42         2.12 o                         
  -2  12   4       1350.17       1448.20        22.49 o                         
  -1  12   4        166.71        152.97         4.60 o                         
   0  12   4        832.56        825.97        12.25 o                         
   1  12   4         55.05         64.49         3.36 o                         
   2  12   4        606.98        548.96        46.52 o                         
   3  12   4          4.78          3.02         1.56 o                         
   4  12   4        237.00        212.37         6.38 o                         
   5  12   4          9.00          3.02         2.31 o                         
   6  12   4          1.73         -2.65         2.78 o                         
   7  12   4         22.14         20.88         3.27 o                         
   8  12   4         10.86         19.32         4.57 o                         
   9  12   4          0.41         -3.91         8.36 o                         
 -10  13   4          3.51         -7.17         7.17 o                         
  -9  13   4          4.62         12.27         5.90 o                         
  -8  13   4         41.65         35.49         5.32 o                         
  -7  13   4         39.95         26.75         2.61 o                         
  -6  13   4          1.89          4.85         1.94 o                         
  -5  13   4         79.46         88.78         3.57 o                         
  -4  13   4        109.29        127.96         4.60 o                         
  -3  13   4        868.68        852.62        13.84 o                         
  -2  13   4         49.24         37.80         2.84 o                         
  -1  13   4        184.95        188.56         5.03 o                         
   0  13   4         15.85         16.64         2.45 o                         
   1  13   4        172.13        152.75         4.65 o                         
   2  13   4        141.59        167.28         4.50 o                         
   3  13   4        567.40        576.94         8.92 o                         
   4  13   4        113.70        109.79         4.01 o                         
   5  13   4         97.84         96.32         5.61 o                         
   6  13   4          1.93          3.29         3.51 o                         
   7  13   4          1.59         -0.21         3.35 o                         
   8  13   4          0.05         -3.14         4.60 o                         
  -9  14   4        128.77        157.31        10.46 o                         
  -8  14   4         80.05         84.78         6.28 o                         
  -7  14   4          0.19          2.27         5.24 o                         
  -6  14   4          1.75         -2.36         2.87 o                         
  -5  14   4          5.62          6.68         2.66 o                         
  -4  14   4          0.70         -1.48         2.44 o                         
  -3  14   4        190.87        192.84         7.29 o                         
  -2  14   4          0.28          1.55         2.50 o                         
  -1  14   4        310.62        293.97         7.66 o                         
   0  14   4        463.49        461.29         9.03 o                         
   1  14   4        179.22        204.09         5.29 o                         
   2  14   4        244.38        245.60         8.63 o                         
   3  14   4          0.08         -0.63         1.64 o                         
   4  14   4          0.14          7.76         3.59 o                         
   5  14   4          0.34          2.75         2.90 o                         
   6  14   4         61.16         48.23         5.79 o                         
   7  14   4          1.91         -4.80         6.76 o                         
  -8  15   4          2.93         -3.49         5.90 o                         
  -7  15   4         18.56          9.00         5.04 o                         
  -6  15   4        258.07        298.19        12.90 o                         
  -5  15   4         57.43         44.83         4.52 o                         
  -4  15   4        288.50        314.60        12.20 o                         
  -3  15   4        111.81         94.64         4.68 o                         
  -2  15   4        158.61        153.43         6.37 o                         
  -1  15   4        228.29        203.09         9.30 o                         
   0  15   4         90.82         78.55         6.34 o                         
   1  15   4        194.11        161.88         7.66 o                         
   2  15   4        173.65        166.06         6.12 o                         
   3  15   4         29.87         31.81         3.02 o                         
   4  15   4          2.83          2.78         6.50 o                         
   5  15   4        186.77        212.64        10.54 o                         
   6  15   4         12.12          2.60         4.90 o                         
   7  15   4         15.60         14.82        14.48 o                         
  -7  16   4         56.95         73.71        16.77 o                         
  -6  16   4         69.62         52.36         7.83 o                         
  -5  16   4         58.54         52.22         5.98 o                         
  -4  16   4        159.91        149.58        11.45 o                         
  -3  16   4        112.16        110.89         6.80 o                         
  -2  16   4          0.02         -1.13         2.96 o                         
  -1  16   4        157.83        171.14         7.93 o                         
   0  16   4         15.73          9.24         3.13 o                         
   1  16   4        200.35        185.89         7.53 o                         
   2  16   4         42.03         36.38         5.29 o                         
   3  16   4          3.71          2.66         2.42 o                         
   4  16   4          1.44          8.54         5.26 o                         
   5  16   4          3.36         14.16         6.01 o                         
   6  16   4          1.01          3.89        10.13 o                         
  -6  17   4        109.65         88.04         8.67 o                         
  -5  17   4         10.72          2.07         6.51 o                         
  -4  17   4        124.25        154.89        10.60 o                         
  -3  17   4          0.64          1.22         4.31 o                         
  -2  17   4          2.39          1.17         3.90 o                         
  -1  17   4          4.51         -3.27         3.28 o                         
   0  17   4          0.05         -1.84         4.05 o                         
   1  17   4         48.93         49.48         4.88 o                         
   2  17   4          0.25          3.54         6.15 o                         
   3  17   4         15.01          8.08         3.90 o                         
   4  17   4        209.16        218.01        12.36 o                         
   5  17   4          4.68         -1.19         8.58 o                         
  -5  18   4          0.63          2.01         7.63 o                         
  -4  18   4        111.52        104.05        15.69 o                         
  -3  18   4          4.44          4.79         5.89 o                         
  -2  18   4        180.72        208.41        11.11 o                         
  -1  18   4         30.81         24.22         6.07 o                         
   0  18   4          0.17          0.97         4.37 o                         
   1  18   4         40.61         43.44         6.57 o                         
   2  18   4          0.00         -5.35         5.35 o                         
   3  18   4         56.54         65.14         9.28 o                         
  -3  19   4          3.56          7.82         5.52 o                         
  -2  19   4          0.01          7.23         6.77 o                         
  -1  19   4          2.10         10.24        13.08 o                         
   0  19   4          6.60         14.69         6.76 o                         
   1  19   4         36.42         24.48         6.93 o                         
 -13   0   5         52.74         51.37        10.51 o                         
 -11   0   5         17.55         22.07         4.15 o                         
  -9   0   5         53.22         55.68         3.46 o                         
  -7   0   5        923.19        905.99        19.01 o                         
  -5   0   5       1106.07       1174.33        16.34 o                         
  -3   0   5       4438.73       4693.11        54.17 o                         
  -1   0   5        131.83        136.35         3.21 o                         
   1   0   5       3428.55       3699.11        50.27 o                         
   3   0   5         10.44         11.32         1.58 o                         
   5   0   5       4928.53       5292.76        79.36 o                         
   7   0   5        619.48        647.54        12.01 o                         
   9   0   5        146.09        160.36         6.36 o                         
  11   0   5         31.99         15.96         5.07 o                         
 -13   1   5          4.64         -5.47         5.47 o                         
 -12   1   5          8.00          1.53         3.61 o                         
 -11   1   5          0.00          2.49         1.68 o                         
 -10   1   5        247.36        242.22         5.78 o                         
  -9   1   5         74.38         66.76         2.37 o                         
  -8   1   5         19.53         18.27         2.85 o                         
  -7   1   5          0.86          0.35         1.47 o                         
  -6   1   5        145.35        137.57         3.13 o                         
  -5   1   5        337.34        361.38         4.38 o                         
  -4   1   5       1003.40       1139.21        10.14 o                         
  -3   1   5        883.13        912.75         7.97 o                         
  -2   1   5       1622.58       1797.51        14.72 o                         
  -1   1   5         65.13         66.44         1.55 o                         
   0   1   5       3075.83       3200.61        27.67 o                         
   1   1   5       1737.84       1822.08        16.88 o                         
   2   1   5       3946.66       4123.54        35.43 o                         
   3   1   5       1219.54       1229.10        11.54 o                         
   4   1   5       1403.91       1446.36        15.04 o                         
   5   1   5         19.18         27.79         1.64 o                         
   6   1   5        373.12        412.33         6.37 o                         
   7   1   5         38.74         22.58         2.20 o                         
   8   1   5        646.25        669.62         9.87 o                         
   9   1   5          7.94         12.68         2.50 o                         
  10   1   5        370.01        383.42         8.72 o                         
  11   1   5          3.14         -3.19         3.66 o                         
 -13   2   5         33.82         36.18         5.50 o                         
 -12   2   5         24.80         22.32         3.65 o                         
 -11   2   5         28.92         30.73         2.85 o                         
 -10   2   5         23.19         22.86         2.28 o                         
  -9   2   5        108.34        112.51         2.68 o                         
  -8   2   5        167.03        154.85         4.13 o                         
  -7   2   5         11.94         11.64         1.63 o                         
  -6   2   5          7.69          2.51         1.45 o                         
  -5   2   5          3.47          2.72         1.14 o                         
  -4   2   5        165.45        166.45         2.73 o                         
  -3   2   5          7.50         17.46         1.24 o                         
  -2   2   5       2729.56       2836.65        23.09 o                         
  -1   2   5       3935.85       3947.86        33.79 o                         
   0   2   5        413.62        473.96         5.29 o                         
   1   2   5        901.30        976.38         9.73 o                         
   2   2   5          0.33          1.21         0.83 o                         
   3   2   5        938.98        957.13         9.72 o                         
   4   2   5        511.81        549.82         8.36 o                         
   5   2   5       1973.17       2011.34        21.30 o                         
   6   2   5        320.23        310.59         7.41 o                         
   7   2   5        249.71        258.98         5.79 o                         
   8   2   5        427.34        457.10         8.72 o                         
   9   2   5         25.04         26.38         2.68 o                         
  10   2   5         41.42         33.36         3.40 o                         
  11   2   5          1.84         -6.35         6.35 o                         
 -13   3   5          0.20          3.42         4.40 o                         
 -12   3   5        136.76        133.03         5.67 o                         
 -11   3   5         48.63         40.62         3.44 o                         
 -10   3   5         41.75         43.31         2.58 o                         
  -9   3   5        752.62        731.97         8.82 o                         
  -8   3   5          1.65          5.19         1.30 o                         
  -7   3   5        397.55        380.34         6.31 o                         
  -6   3   5         28.73         33.64         1.70 o                         
  -5   3   5         64.44         70.53         2.03 o                         
  -4   3   5        412.10        399.25         4.56 o                         
  -3   3   5          0.49          6.37         0.94 o                         
  -2   3   5        737.64        708.74         6.41 o                         
  -1   3   5        115.92        107.67         1.81 o                         
   0   3   5         79.18         91.78         1.74 o                         
   1   3   5       1056.87       1077.39        12.95 o                         
   2   3   5       2166.59       2089.46        18.67 o                         
   3   3   5        208.76        212.60         4.03 o                         
   4   3   5         41.00         39.38         2.31 o                         
   5   3   5       1071.92       1128.97        12.85 o                         
   6   3   5         20.28         18.77         1.66 o                         
   7   3   5         21.72         22.67         1.93 o                         
   8   3   5         81.83         81.26         2.98 o                         
   9   3   5        119.14        101.41         3.54 o                         
  10   3   5        133.68        134.72         5.59 o                         
  11   3   5         81.37         57.64         8.10 o                         
 -13   4   5         40.96         36.44         6.79 o                         
 -12   4   5         23.86         24.22         3.94 o                         
 -11   4   5          4.48          4.10         2.30 o                         
 -10   4   5         25.75         30.30         2.37 o                         
  -9   4   5         91.92         99.23         3.78 o                         
  -8   4   5         11.75         11.25         1.89 o                         
  -7   4   5         45.53         41.10         2.16 o                         
  -6   4   5        179.48        172.19         2.79 o                         
  -5   4   5         59.67         59.62         2.31 o                         
  -4   4   5       1372.52       1302.25        11.77 o                         
  -3   4   5         79.01         52.88         1.55 o                         
  -2   4   5        284.92        254.75         3.20 o                         
  -1   4   5        346.35        329.23         3.82 o                         
   0   4   5        759.49        710.88         8.53 o                         
   1   4   5        418.15        433.84         4.83 o                         
   2   4   5         24.18         28.63         1.28 o                         
   3   4   5        735.78        765.44         8.44 o                         
   4   4   5        579.62        565.85         9.94 o                         
   5   4   5        398.52        439.02         8.44 o                         
   6   4   5        337.52        334.16         5.54 o                         
   7   4   5         24.29         20.08         1.81 o                         
   8   4   5        116.24        125.19         4.33 o                         
   9   4   5         24.17         22.39         2.28 o                         
  10   4   5         33.29         34.66         3.68 o                         
  11   4   5         18.69         24.29         6.44 o                         
 -13   5   5          0.26         -2.28         9.05 o                         
 -12   5   5          2.90         -1.92         3.47 o                         
 -11   5   5        250.89        249.85        11.22 o                         
 -10   5   5          2.94          2.12         2.36 o                         
  -9   5   5          1.34          2.29         2.32 o                         
  -8   5   5          9.31         14.23         1.79 o                         
  -7   5   5         55.62         50.90         3.18 o                         
  -6   5   5        163.86        171.83         3.24 o                         
  -5   5   5        636.33        653.33         7.00 o                         
  -4   5   5        437.75        434.85         4.74 o                         
  -3   5   5        273.20        226.71         3.31 o                         
  -2   5   5         23.92         28.92         1.45 o                         
  -1   5   5       3173.38       3230.14        26.23 o                         
   0   5   5          3.87          9.30         1.37 o                         
   1   5   5        346.58        400.74         4.46 o                         
   2   5   5          6.08          7.70         1.32 o                         
   3   5   5          0.94          2.74         1.12 o                         
   4   5   5        173.53        165.39         3.24 o                         
   5   5   5        177.39        165.60         3.47 o                         
   6   5   5          4.04          1.51         1.23 o                         
   7   5   5         59.16         56.41         4.18 o                         
   8   5   5         10.25          9.90         2.17 o                         
   9   5   5        198.53        193.54         6.42 o                         
  10   5   5          0.80          0.54         4.91 o                         
 -12   6   5          6.41          4.92         4.14 o                         
 -11   6   5          0.04          0.74         3.69 o                         
 -10   6   5         39.32         42.50         4.81 o                         
  -9   6   5          9.95         12.45         2.20 o                         
  -8   6   5         55.89         51.11         2.83 o                         
  -7   6   5        131.97        122.85         4.98 o                         
  -6   6   5       1882.06       1940.80        19.95 o                         
  -5   6   5         48.97         52.35         2.13 o                         
  -4   6   5        241.60        219.30         3.09 o                         
  -3   6   5         37.09         50.02         2.26 o                         
  -2   6   5        293.71        286.37         3.86 o                         
  -1   6   5        249.01        241.11         3.36 o                         
   0   6   5       2143.39       2269.30        20.72 o                         
   1   6   5        100.41        112.01         3.40 o                         
   2   6   5        221.96        209.10         3.40 o                         
   3   6   5         49.85         59.52         2.15 o                         
   4   6   5        231.22        245.61         4.12 o                         
   5   6   5        177.16        174.00         3.39 o                         
   6   6   5        168.05        180.42         3.69 o                         
   7   6   5          3.84         -1.65         1.84 o                         
   8   6   5         42.29         40.29         3.69 o                         
   9   6   5         13.76          8.12         5.93 o                         
  10   6   5        132.57        125.05         8.54 o                         
 -12   7   5          7.09         -0.20         4.71 o                         
 -11   7   5        133.65        170.01         7.54 o                         
 -10   7   5          7.67          8.24         3.85 o                         
  -9   7   5          8.99          9.32         2.57 o                         
  -8   7   5         83.96         73.56         3.07 o                         
  -7   7   5        105.69         98.94         3.78 o                         
  -6   7   5        125.19        133.40         3.29 o                         
  -5   7   5         66.20         57.16         1.79 o                         
  -4   7   5         13.23          9.37         1.16 o                         
  -3   7   5        323.11        281.91         3.97 o                         
  -2   7   5          1.47          1.03         1.04 o                         
  -1   7   5        403.85        381.78         5.81 o                         
   0   7   5        396.22        429.90         5.07 o                         
   1   7   5         26.11         26.27         1.42 o                         
   2   7   5          0.69          3.71         1.10 o                         
   3   7   5        119.53        124.51         2.76 o                         
   4   7   5          9.00          7.31         1.97 o                         
   5   7   5         87.95         78.67         2.62 o                         
   6   7   5        107.36         90.98         2.97 o                         
   7   7   5          6.72          7.09         2.09 o                         
   8   7   5          0.48          4.03         3.13 o                         
   9   7   5        210.10        200.66         8.57 o                         
  10   7   5          0.63         -2.52         9.15 o                         
 -12   8   5          7.54          8.98         6.52 o                         
 -11   8   5          4.35          0.30         3.49 o                         
 -10   8   5         62.24         72.61         4.51 o                         
  -9   8   5        199.21        198.24         5.81 o                         
  -8   8   5          8.98          7.29         2.45 o                         
  -7   8   5        151.18        129.65         4.15 o                         
  -6   8   5          7.37          8.93         1.40 o                         
  -5   8   5        277.03        248.59         4.06 o                         
  -4   8   5       2165.79       2260.59        20.95 o                         
  -3   8   5        458.16        471.54         7.84 o                         
  -2   8   5        449.69        435.32         5.57 o                         
  -1   8   5          4.53          8.58         1.03 o                         
   0   8   5        430.42        417.30         5.32 o                         
   1   8   5        174.26        150.34         2.94 o                         
   2   8   5         80.55         80.45         2.57 o                         
   3   8   5          0.86          1.26         0.98 o                         
   4   8   5          2.11          3.28         1.45 o                         
   5   8   5         10.89          5.24         1.67 o                         
   6   8   5         70.90         58.49         2.70 o                         
   7   8   5         78.83         78.87         4.21 o                         
   8   8   5         56.56         48.75         4.50 o                         
   9   8   5         11.67         29.18         6.84 o                         
  10   8   5        151.38        151.11        15.31 o                         
 -12   9   5         47.70         50.63        10.01 o                         
 -11   9   5          1.03          5.34         3.48 o                         
 -10   9   5         93.30        103.25         7.19 o                         
  -9   9   5        107.14        121.60         5.96 o                         
  -8   9   5         31.44         30.36         2.99 o                         
  -7   9   5          2.20          2.04         2.05 o                         
  -6   9   5        124.31        107.14         2.60 o                         
  -5   9   5         70.89         74.43         2.09 o                         
  -4   9   5        243.68        227.09         3.97 o                         
  -3   9   5        279.86        303.48         4.32 o                         
  -2   9   5        135.81        130.83         2.79 o                         
  -1   9   5        491.23        433.08         7.10 o                         
   0   9   5          0.49         -0.49         1.15 o                         
   1   9   5        115.17        102.67         2.43 o                         
   2   9   5       1802.28       1877.24        23.15 o                         
   3   9   5         49.67         44.91         1.78 o                         
   4   9   5         45.98         47.45         2.72 o                         
   5   9   5         32.66         32.68         3.23 o                         
   6   9   5         73.29         62.40         3.05 o                         
   7   9   5          8.51          6.75         3.29 o                         
   8   9   5         66.08         65.95         8.41 o                         
   9   9   5        114.01        115.43        11.16 o                         
 -11  10   5          2.86          5.61         8.34 o                         
 -10  10   5          4.43          3.78         3.56 o                         
  -9  10   5         20.96         19.97         3.06 o                         
  -8  10   5          2.75          1.95         2.10 o                         
  -7  10   5         36.09         41.61         2.47 o                         
  -6  10   5        181.13        197.08         4.05 o                         
  -5  10   5        152.44        149.47         3.16 o                         
  -4  10   5          3.17          6.02         1.61 o                         
  -3  10   5        118.70        112.33         3.43 o                         
  -2  10   5         57.82         54.01         2.41 o                         
  -1  10   5        483.42        468.64         7.13 o                         
   0  10   5        109.84         91.14         1.96 o                         
   1  10   5        370.24        340.33        13.19 o                         
   2  10   5         26.71         18.77         1.51 o                         
   3  10   5         31.39         25.53         2.65 o                         
   4  10   5         57.89         56.14         2.56 o                         
   5  10   5        824.26        898.22        13.68 o                         
   6  10   5         79.40         80.25         3.86 o                         
   7  10   5         41.90         40.40         4.38 o                         
   8  10   5         32.89         35.40         4.87 o                         
   9  10   5         39.82         33.54         7.65 o                         
 -11  11   5          5.35          1.50         8.86 o                         
 -10  11   5          4.97          7.57         3.45 o                         
  -9  11   5         11.14          9.15         2.95 o                         
  -8  11   5         10.10          5.96         2.21 o                         
  -7  11   5         14.47         12.10         2.54 o                         
  -6  11   5          2.18          5.38         1.35 o                         
  -5  11   5          6.23          4.79         1.42 o                         
  -4  11   5          3.58          1.34         1.76 o                         
  -3  11   5          3.19          1.21         1.84 o                         
  -2  11   5         56.48         69.41         3.45 o                         
  -1  11   5          1.95          0.51         1.93 o                         
   0  11   5       1000.03        989.42        14.31 o                         
   1  11   5         44.62         41.97         2.25 o                         
   2  11   5        183.20        171.89         3.60 o                         
   3  11   5         14.70         19.24         2.52 o                         
   4  11   5         42.04         33.11         2.51 o                         
   5  11   5          0.87          1.27         2.25 o                         
   6  11   5         43.33         43.56         5.55 o                         
   7  11   5          0.95         -2.61         3.67 o                         
   8  11   5        213.24        208.06        14.87 o                         
   9  11   5          3.93         -9.41        13.74 o                         
 -10  12   5          3.22         -4.68         4.99 o                         
  -9  12   5          3.40          7.60         4.18 o                         
  -8  12   5         14.76         14.74         3.70 o                         
  -7  12   5        296.97        331.81         8.28 o                         
  -6  12   5         28.89         21.59         2.38 o                         
  -5  12   5          1.98          1.76         2.15 o                         
  -4  12   5          6.07          0.80         1.98 o                         
  -3  12   5        644.26        641.47        10.40 o                         
  -2  12   5         60.27         48.13         4.86 o                         
  -1  12   5         87.60         69.28         4.04 o                         
   0  12   5        781.16        780.83        12.23 o                         
   1  12   5        341.09        306.53         4.96 o                         
   2  12   5         30.45         12.24         2.63 o                         
   3  12   5          6.69          8.42         1.72 o                         
   4  12   5         39.62         26.50         3.01 o                         
   5  12   5        781.70        829.09        18.81 o                         
   6  12   5          3.64          8.77         4.58 o                         
   7  12   5        125.30        129.94        10.80 o                         
   8  12   5          0.07         -3.91         6.61 o                         
 -10  13   5        169.51        175.59        15.60 o                         
  -9  13   5          5.18          7.30         5.30 o                         
  -8  13   5          3.72          3.43         3.58 o                         
  -7  13   5          9.79          6.42         2.44 o                         
  -6  13   5          4.05          2.36         2.40 o                         
  -5  13   5          9.58          9.80         2.44 o                         
  -4  13   5         13.25          8.10         2.37 o                         
  -3  13   5          3.02          4.67         2.15 o                         
  -2  13   5          6.56          0.06         2.03 o                         
  -1  13   5        229.65        231.03        10.91 o                         
   0  13   5        249.96        254.96         6.21 o                         
   1  13   5         24.38         31.08         2.43 o                         
   2  13   5        578.67        616.11         8.83 o                         
   3  13   5        201.44        198.94         4.42 o                         
   4  13   5        130.74        122.89         5.44 o                         
   5  13   5         27.38         29.64         5.08 o                         
   6  13   5         11.65          3.86         7.88 o                         
   7  13   5         54.68         57.86         8.08 o                         
  -9  14   5          0.95          3.26         4.69 o                         
  -8  14   5          1.76          0.24         3.36 o                         
  -7  14   5         30.18         21.95         4.38 o                         
  -6  14   5         21.92         19.36         3.50 o                         
  -5  14   5         25.38         24.91         3.13 o                         
  -4  14   5        131.42        155.04         5.11 o                         
  -3  14   5          9.27          7.00         2.73 o                         
  -2  14   5        441.89        443.85         8.50 o                         
  -1  14   5        271.25        295.50         6.88 o                         
   0  14   5         20.02         10.18         3.90 o                         
   1  14   5         27.82         18.75         2.91 o                         
   2  14   5         32.60         24.38         4.40 o                         
   3  14   5        123.83        108.54         8.88 o                         
   4  14   5        171.84        176.94         7.23 o                         
   5  14   5        248.25        250.81        13.03 o                         
   6  14   5         80.39         61.26         6.49 o                         
   7  14   5         32.02         32.03        10.72 o                         
  -8  15   5         30.07         48.66         6.99 o                         
  -7  15   5          1.37          1.17         4.44 o                         
  -6  15   5          9.75         14.63         4.58 o                         
  -5  15   5          7.55          0.24         4.41 o                         
  -4  15   5         11.42          7.79         2.92 o                         
  -3  15   5          0.16         -3.09         3.09 o                         
  -2  15   5         88.07         67.87         4.15 o                         
  -1  15   5        157.48        169.73         9.72 o                         
   0  15   5         66.20         55.31         3.72 o                         
   1  15   5        317.02        331.64        13.46 o                         
   2  15   5         93.17        101.58         7.65 o                         
   3  15   5         31.49         11.80         4.06 o                         
   4  15   5         87.27         83.91         8.17 o                         
   5  15   5        122.21        104.54         7.76 o                         
   6  15   5         18.57          6.38         9.31 o                         
  -7  16   5         25.93         25.91         6.52 o                         
  -6  16   5         58.11         80.82         9.37 o                         
  -5  16   5          3.01         -3.73         5.81 o                         
  -4  16   5        306.18        317.10        17.39 o                         
  -3  16   5          9.23          2.81         3.45 o                         
  -2  16   5        162.49        169.74        11.03 o                         
  -1  16   5         63.82         58.55        10.46 o                         
   0  16   5         23.89         10.28         3.96 o                         
   1  16   5          4.88          4.87         3.89 o                         
   2  16   5         76.95         78.72         8.27 o                         
   3  16   5          8.33          7.74         3.73 o                         
   4  16   5         88.43         85.35        10.23 o                         
   5  16   5         31.58         28.57        17.79 o                         
  -6  17   5          1.84          1.81         7.81 o                         
  -5  17   5         59.92         52.55         7.11 o                         
  -4  17   5          1.92         -4.51         4.51 o                         
  -3  17   5         10.17         14.02         4.96 o                         
  -2  17   5         12.87         16.65         5.69 o                         
  -1  17   5        187.29        215.49        10.32 o                         
   0  17   5         39.73         27.03         7.69 o                         
   1  17   5        196.35        196.01        10.91 o                         
   2  17   5          0.98         -4.91         4.91 o                         
   3  17   5         94.99         82.22         9.23 o                         
   4  17   5          7.90          7.94         7.89 o                         
  -4  18   5         58.10         54.38         8.57 o                         
  -3  18   5        268.93        285.21        13.31 o                         
  -2  18   5          0.51         -4.74         4.74 o                         
  -1  18   5          4.51          2.26         3.98 o                         
   0  18   5          2.15         11.82         6.42 o                         
   1  18   5         22.62         19.08         6.26 o                         
   2  18   5         14.69          2.17         6.53 o                         
 -12   0   6          0.63          5.91         8.11 o                         
 -10   0   6       1096.46       1183.87        34.18 o                         
  -8   0   6       1158.97       1241.97        29.79 o                         
  -6   0   6         59.28         58.33         3.11 o                         
  -4   0   6          4.64          4.37         1.97 o                         
  -2   0   6       6513.35       6856.33        74.21 o                         
   0   0   6       4537.30       4747.14        59.57 o                         
   2   0   6       1341.41       1493.05        19.45 o                         
   4   0   6        976.75        972.56        15.09 o                         
   6   0   6         17.43         17.22         2.39 o                         
   8   0   6          7.82          7.75         3.11 o                         
  10   0   6          9.92         19.72         4.93 o                         
 -13   1   6         19.04         18.72         5.20 o                         
 -12   1   6          0.03         -3.36         3.36 o                         
 -11   1   6        234.50        238.62         5.44 o                         
 -10   1   6         32.36         35.42         2.63 o                         
  -9   1   6        119.23        109.98         3.43 o                         
  -8   1   6        168.05        169.15         3.92 o                         
  -7   1   6       1094.90       1164.63        13.53 o                         
  -6   1   6         32.52         37.14         2.07 o                         
  -5   1   6       2764.28       2752.43        24.08 o                         
  -4   1   6       1574.72       1574.11        14.29 o                         
  -3   1   6        322.78        279.10         3.61 o                         
  -2   1   6       2352.40       2216.15        18.47 o                         
  -1   1   6       2429.34       2641.98        23.32 o                         
   0   1   6        379.21        419.80         4.84 o                         
   1   1   6         75.13         66.82         1.81 o                         
   2   1   6         69.79         65.62         1.51 o                         
   3   1   6        436.33        478.23         6.49 o                         
   4   1   6          3.46          2.29         1.20 o                         
   5   1   6         73.94         61.38         2.73 o                         
   6   1   6          0.82         -1.48         1.48 o                         
   7   1   6         45.28         46.98         2.45 o                         
   8   1   6         15.62         17.19         2.13 o                         
   9   1   6         37.84         39.39         2.91 o                         
  10   1   6          2.17          2.18         2.84 o                         
 -13   2   6         29.10         31.92         5.84 o                         
 -12   2   6         64.09         63.53         6.05 o                         
 -11   2   6         30.24         34.30         2.40 o                         
 -10   2   6        280.96        286.62         5.97 o                         
  -9   2   6        214.60        213.46         5.02 o                         
  -8   2   6       1239.78       1261.24        22.82 o                         
  -7   2   6        197.44        204.20         4.28 o                         
  -6   2   6         13.36         21.34         2.01 o                         
  -5   2   6        120.07        133.85         2.44 o                         
  -4   2   6        795.20        798.54         8.08 o                         
  -3   2   6        164.73        179.94         2.80 o                         
  -2   2   6          0.15          0.35         1.25 o                         
  -1   2   6       1118.15       1092.88        10.50 o                         
   0   2   6       2715.96       2814.05        25.49 o                         
   1   2   6        403.23        379.02         4.83 o                         
   2   2   6        124.72         97.63         2.41 o                         
   3   2   6        578.57        570.92         6.95 o                         
   4   2   6        157.18        124.20         2.85 o                         
   5   2   6         40.69         31.48         2.31 o                         
   6   2   6         19.06         22.68         1.75 o                         
   7   2   6        115.51        102.74         3.25 o                         
   8   2   6        102.43        127.83         3.86 o                         
   9   2   6         23.57         18.24         2.39 o                         
  10   2   6          1.84         -0.12         3.69 o                         
 -13   3   6         94.35        114.98         8.31 o                         
 -12   3   6          0.15          3.20         6.04 o                         
 -11   3   6        132.89        126.54         6.94 o                         
 -10   3   6         52.08         45.74         2.87 o                         
  -9   3   6         42.88         35.44         2.48 o                         
  -8   3   6          4.11          8.44         2.02 o                         
  -7   3   6        223.50        210.00         3.99 o                         
  -6   3   6          4.26          0.36         1.35 o                         
  -5   3   6        612.98        631.15         8.16 o                         
  -4   3   6       1305.86       1224.83        11.61 o                         
  -3   3   6        255.66        216.25         3.71 o                         
  -2   3   6        123.62        119.89         2.44 o                         
  -1   3   6        638.22        621.71         6.54 o                         
   0   3   6         32.65         41.73         1.56 o                         
   1   3   6          0.27          1.67         1.44 o                         
   2   3   6        701.08        667.77         7.95 o                         
   3   3   6        712.78        768.46         8.79 o                         
   4   3   6          6.85          4.65         1.31 o                         
   5   3   6        177.03        183.26         4.50 o                         
   6   3   6          2.80          1.73         1.75 o                         
   7   3   6          0.15          2.53         1.61 o                         
   8   3   6        272.30        287.35         7.41 o                         
   9   3   6         86.66         79.95         4.47 o                         
  10   3   6          0.21         -3.41         4.18 o                         
 -13   4   6          0.12         -3.34         6.70 o                         
 -12   4   6          1.06         -1.21         4.68 o                         
 -11   4   6        132.45        130.42        10.53 o                         
 -10   4   6          4.88          3.13         2.73 o                         
  -9   4   6        387.18        396.36         5.97 o                         
  -8   4   6        308.68        335.94         6.23 o                         
  -7   4   6        184.91        187.12         4.73 o                         
  -6   4   6        446.86        438.06         8.11 o                         
  -5   4   6        577.18        597.93         7.05 o                         
  -4   4   6        331.63        296.35         4.22 o                         
  -3   4   6        707.41        726.73         7.31 o                         
  -2   4   6       2905.68       3058.11        24.49 o                         
  -1   4   6       2412.24       2389.49        20.13 o                         
   0   4   6        553.51        566.60         6.14 o                         
   1   4   6         18.82         14.81         1.36 o                         
   2   4   6          6.58         10.35         1.30 o                         
   3   4   6        688.09        698.86         8.63 o                         
   4   4   6         32.01         33.89         1.83 o                         
   5   4   6        549.20        551.47         8.71 o                         
   6   4   6          4.35          2.15         1.88 o                         
   7   4   6         18.03         19.74         3.20 o                         
   8   4   6         77.88         83.88         3.49 o                         
   9   4   6         43.97         42.83         4.20 o                         
  10   4   6         10.71          0.50         4.83 o                         
 -12   5   6        113.09        107.09         7.71 o                         
 -11   5   6        161.66        190.23         7.00 o                         
 -10   5   6          0.67          0.93         1.62 o                         
  -9   5   6        205.84        196.26         5.96 o                         
  -8   5   6         27.07         29.68         1.91 o                         
  -7   5   6         27.98         24.89         2.69 o                         
  -6   5   6        687.17        648.71         7.72 o                         
  -5   5   6       2396.76       2412.10        21.44 o                         
  -4   5   6         21.22         18.18         1.34 o                         
  -3   5   6          3.46          1.55         1.11 o                         
  -2   5   6        709.46        646.95         6.28 o                         
  -1   5   6        399.74        399.02         4.64 o                         
   0   5   6       1723.37       1763.90        17.09 o                         
   1   5   6          0.00         -0.26         1.17 o                         
   2   5   6        475.71        501.13         6.23 o                         
   3   5   6          0.01          1.82         1.34 o                         
   4   5   6        998.09       1004.64        12.78 o                         
   5   5   6         97.89         81.20         2.90 o                         
   6   5   6         46.23         57.73         3.39 o                         
   7   5   6         10.91          8.49         2.04 o                         
   8   5   6        215.79        245.89         6.25 o                         
   9   5   6        146.33        132.43         6.51 o                         
  10   5   6         54.74         50.56         7.41 o                         
 -12   6   6          0.17          9.24         4.33 o                         
 -11   6   6        397.95        418.19        15.67 o                         
 -10   6   6          9.95          3.83         3.82 o                         
  -9   6   6          3.80          3.23         1.91 o                         
  -8   6   6          3.25          2.07         1.46 o                         
  -7   6   6         52.62         63.09         2.81 o                         
  -6   6   6        245.83        236.63         3.78 o                         
  -5   6   6        249.27        234.25         3.99 o                         
  -4   6   6        152.56        160.89         4.67 o                         
  -3   6   6         54.60         50.88         2.44 o                         
  -2   6   6        362.26        396.33         4.83 o                         
  -1   6   6       1119.77       1078.45        10.65 o                         
   0   6   6         88.30         86.53         2.55 o                         
   1   6   6       2150.16       2122.94        20.06 o                         
   2   6   6         14.42         14.76         1.43 o                         
   3   6   6         80.99         68.93         2.65 o                         
   4   6   6        405.13        403.42         6.84 o                         
   5   6   6          0.59          0.12         1.70 o                         
   6   6   6         65.37         54.32         3.01 o                         
   7   6   6          2.49          5.88         2.01 o                         
   8   6   6         26.77         22.90         3.65 o                         
   9   6   6         35.84         34.35         4.93 o                         
  10   6   6        105.94        123.19        23.55 o                         
 -12   7   6          6.49          0.75         4.99 o                         
 -11   7   6         67.73         71.12         5.94 o                         
 -10   7   6          0.20         -3.19         3.19 o                         
  -9   7   6         82.30         88.46         3.60 o                         
  -8   7   6         13.63         15.67         1.89 o                         
  -7   7   6         88.60         76.85         3.08 o                         
  -6   7   6        964.70        971.32        10.19 o                         
  -5   7   6        540.17        533.02         6.39 o                         
  -4   7   6       2441.22       2510.64        23.57 o                         
  -3   7   6         43.36         50.68         2.49 o                         
  -2   7   6          0.18          2.59         1.22 o                         
  -1   7   6         18.78         19.70         1.31 o                         
   0   7   6        118.18         98.85         2.27 o                         
   1   7   6        246.68        256.66         4.12 o                         
   2   7   6        104.13         90.04         2.75 o                         
   3   7   6         69.49         68.24         2.49 o                         
   4   7   6        115.37        122.39         3.14 o                         
   5   7   6          4.38          6.42         2.47 o                         
   6   7   6         82.02         79.65         3.93 o                         
   7   7   6        197.55        219.06         6.87 o                         
   8   7   6        417.60        429.41        11.54 o                         
   9   7   6         43.23         28.13         6.67 o                         
 -12   8   6         31.31         45.39        11.42 o                         
 -11   8   6         86.65         91.82         6.83 o                         
 -10   8   6        167.68        181.56         7.11 o                         
  -9   8   6        298.29        298.22         7.40 o                         
  -8   8   6         46.84         44.04         2.47 o                         
  -7   8   6         54.93         44.64         2.28 o                         
  -6   8   6         30.11         30.57         1.65 o                         
  -5   8   6         63.56         60.25         2.05 o                         
  -4   8   6        155.57        154.85         3.49 o                         
  -3   8   6        241.50        226.03         6.26 o                         
  -2   8   6          0.28          1.25         1.26 o                         
  -1   8   6        761.31        766.58         8.24 o                         
   0   8   6         35.96         32.98         1.54 o                         
   1   8   6        110.77        104.78         2.52 o                         
   2   8   6        902.21        872.13         9.59 o                         
   3   8   6          3.25          5.82         1.63 o                         
   4   8   6          0.90         -1.47         1.47 o                         
   5   8   6         35.19         34.59         2.81 o                         
   6   8   6          3.64          5.36         2.86 o                         
   7   8   6          0.85         -0.14         2.78 o                         
   8   8   6         31.29         17.14         4.80 o                         
   9   8   6          0.40          0.62         8.45 o                         
 -11   9   6          7.57         10.26         4.56 o                         
 -10   9   6          0.11         -0.37         3.50 o                         
  -9   9   6         35.71         34.65         3.63 o                         
  -8   9   6        215.97        228.22         5.11 o                         
  -7   9   6         50.01         46.57         2.40 o                         
  -6   9   6        105.01         90.61         2.63 o                         
  -5   9   6        722.41        682.70         8.25 o                         
  -4   9   6        142.04        150.81         3.10 o                         
  -3   9   6        433.11        482.70         6.44 o                         
  -2   9   6        203.00        208.19         3.79 o                         
  -1   9   6        124.20        138.99         2.68 o                         
   0   9   6        105.49         90.46         3.27 o                         
   1   9   6        109.85        102.27         2.62 o                         
   2   9   6        265.82        266.19         4.16 o                         
   3   9   6         37.33         31.89         2.09 o                         
   4   9   6         43.75         41.65         2.08 o                         
   5   9   6        182.34        188.10         6.92 o                         
   6   9   6         29.16         26.58         3.40 o                         
   7   9   6         35.68         24.28         4.22 o                         
   8   9   6         71.78         77.86         6.60 o                         
   9   9   6        121.32        103.26        37.26 o                         
 -11  10   6          2.55         12.95         7.09 o                         
 -10  10   6         35.56         34.72         5.66 o                         
  -9  10   6         10.69         10.79         2.84 o                         
  -8  10   6        592.67        622.48        13.64 o                         
  -7  10   6         83.71         88.19         2.89 o                         
  -6  10   6          6.74          3.56         1.62 o                         
  -5  10   6          6.14          1.31         1.39 o                         
  -4  10   6        198.75        179.91         3.84 o                         
  -3  10   6         46.66         48.40         2.12 o                         
  -2  10   6        393.46        362.56         6.02 o                         
  -1  10   6        203.57        201.39         3.98 o                         
   0  10   6         42.61         33.43         2.05 o                         
   1  10   6         32.16         39.92         2.58 o                         
   2  10   6         10.49         15.68         1.62 o                         
   3  10   6         35.78         29.81         2.36 o                         
   4  10   6         66.92         64.28         4.06 o                         
   5  10   6         18.14         20.10         3.32 o                         
   6  10   6          2.56          0.58         2.97 o                         
   7  10   6          4.37         -4.43         4.43 o                         
   8  10   6         81.27         82.08         9.13 o                         
 -10  11   6          4.70         10.12         4.83 o                         
  -9  11   6         33.86         27.71         3.30 o                         
  -8  11   6          6.50          4.91         4.39 o                         
  -7  11   6        568.53        610.53         8.76 o                         
  -6  11   6         35.32         30.39         1.95 o                         
  -5  11   6        992.19       1042.20        12.43 o                         
  -4  11   6         97.15         77.46         3.06 o                         
  -3  11   6        140.46        142.42         6.32 o                         
  -2  11   6        185.30        204.09         7.91 o                         
  -1  11   6         12.03          9.68         1.95 o                         
   0  11   6         13.55         13.67         1.39 o                         
   1  11   6         69.53         68.42         3.99 o                         
   2  11   6         47.55         46.19         2.14 o                         
   3  11   6        107.47        103.06         2.95 o                         
   4  11   6          0.38         -0.27         1.89 o                         
   5  11   6        106.19        108.34         9.80 o                         
   6  11   6          4.04          6.12         3.21 o                         
   7  11   6         77.34         83.29         8.55 o                         
   8  11   6         13.91          8.30         9.81 o                         
 -10  12   6        158.55        148.22        15.15 o                         
  -9  12   6          1.22         -1.08         3.04 o                         
  -8  12   6        168.25        157.59         6.48 o                         
  -7  12   6         56.38         50.24         3.09 o                         
  -6  12   6          0.30          1.48         1.40 o                         
  -5  12   6          2.02          4.20         3.12 o                         
  -4  12   6          3.81          3.36         2.30 o                         
  -3  12   6        251.98        219.82         5.42 o                         
  -2  12   6        394.90        380.25         9.10 o                         
  -1  12   6          7.82          4.65         2.04 o                         
   0  12   6        491.20        526.40        15.16 o                         
   1  12   6         13.77         13.65         1.64 o                         
   2  12   6        139.18        136.43         5.04 o                         
   3  12   6         26.45         27.81         2.98 o                         
   4  12   6        100.79         92.89         3.95 o                         
   5  12   6         95.46         90.34         6.84 o                         
   6  12   6          3.11          8.12         4.54 o                         
   7  12   6         10.44         14.00         8.07 o                         
  -9  13   6         24.53         25.78         5.44 o                         
  -8  13   6        122.55        107.74         8.07 o                         
  -7  13   6        259.07        276.44         8.64 o                         
  -6  13   6        373.50        347.54         9.66 o                         
  -5  13   6        207.16        202.82         8.39 o                         
  -4  13   6          2.95          0.29         2.21 o                         
  -3  13   6        179.55        197.21         5.38 o                         
  -2  13   6        310.28        320.44         7.38 o                         
  -1  13   6          0.37          0.82         2.31 o                         
   0  13   6         26.11         15.19         2.59 o                         
   1  13   6         14.59         16.53         2.20 o                         
   2  13   6          8.64          1.11         1.69 o                         
   3  13   6         43.04         43.68         3.38 o                         
   4  13   6         86.09         76.31         6.21 o                         
   5  13   6         71.68         60.81         6.86 o                         
   6  13   6         61.21         59.18         6.75 o                         
   7  13   6         37.47         38.31        21.04 o                         
  -9  14   6         93.19         75.38        17.87 o                         
  -8  14   6         99.86        104.31        12.13 o                         
  -7  14   6          5.64         -0.58         5.12 o                         
  -6  14   6          2.82         -3.69         3.69 o                         
  -5  14   6          0.24          0.65         3.13 o                         
  -4  14   6         51.83         48.01         3.94 o                         
  -3  14   6         17.03          3.72         2.95 o                         
  -2  14   6          2.62         -0.82         2.67 o                         
  -1  14   6        385.29        363.17         8.27 o                         
   0  14   6        103.27         98.72         4.34 o                         
   1  14   6          6.06          3.10         2.62 o                         
   2  14   6         32.36         41.26         4.47 o                         
   3  14   6         40.74         50.35         4.32 o                         
   4  14   6        242.02        270.15        21.80 o                         
   5  14   6          0.69          7.29         5.14 o                         
   6  14   6         16.65          7.35         6.76 o                         
  -8  15   6         18.93         28.69        11.16 o                         
  -7  15   6          1.88          9.53         9.87 o                         
  -6  15   6         89.79         92.09         7.22 o                         
  -5  15   6         36.83         27.19         4.08 o                         
  -4  15   6        236.29        231.40         8.11 o                         
  -3  15   6          0.37         -0.17         3.15 o                         
  -2  15   6        180.40        185.81         9.79 o                         
  -1  15   6         13.62          2.55         3.11 o                         
   0  15   6         30.95         30.09         6.27 o                         
   1  15   6         36.96         23.57         4.44 o                         
   2  15   6        204.33        189.95         8.69 o                         
   3  15   6          6.54          5.29         4.92 o                         
   4  15   6         20.01         22.83         6.46 o                         
   5  15   6          7.75          4.81         7.20 o                         
  -7  16   6          8.62         22.96        10.40 o                         
  -6  16   6         41.20         36.46         6.83 o                         
  -5  16   6         27.97         25.36         6.00 o                         
  -4  16   6          1.53         -1.56         5.32 o                         
  -3  16   6         15.80          8.27         4.28 o                         
  -2  16   6         76.75         73.97         8.56 o                         
  -1  16   6         71.92         66.12         6.54 o                         
   0  16   6          1.10          5.96         4.24 o                         
   1  16   6        185.97        207.70         8.57 o                         
   2  16   6          0.84          7.55         5.63 o                         
   3  16   6         99.03        122.47         8.83 o                         
   4  16   6         16.64         20.06         9.22 o                         
  -5  17   6         39.47         24.87         8.29 o                         
  -4  17   6         20.23         21.11        10.44 o                         
  -3  17   6         86.34         75.42         7.23 o                         
  -2  17   6         46.22         48.04         9.68 o                         
  -1  17   6         25.92         20.51         5.11 o                         
   0  17   6         18.29         16.04         8.09 o                         
   1  17   6          1.16         -4.08         6.71 o                         
   2  17   6          3.98          0.25         7.38 o                         
   3  17   6          4.53          8.29         6.60 o                         
  -3  18   6         20.64         13.66        10.92 o                         
  -2  18   6         18.05         23.83         5.75 o                         
  -1  18   6        134.99        133.23         8.69 o                         
   0  18   6         42.28         36.16        14.30 o                         
 -13   0   7          0.59         -3.86         8.90 o                         
 -11   0   7         56.39         57.96         5.19 o                         
  -9   0   7        176.17        158.96         5.92 o                         
  -7   0   7          0.05          5.13         2.41 o                         
  -5   0   7        808.42        740.23        11.37 o                         
  -3   0   7          2.35         10.49         1.88 o                         
  -1   0   7        409.78        452.77         9.68 o                         
   1   0   7        100.55         92.48         3.18 o                         
   3   0   7       1064.85       1041.95        16.28 o                         
   5   0   7         30.80         33.11         3.03 o                         
   7   0   7       1337.42       1389.59        24.94 o                         
   9   0   7          3.60          4.12         3.49 o                         
 -13   1   7         84.35        104.21        12.18 o                         
 -12   1   7         40.82         45.63         4.59 o                         
 -11   1   7          9.37          8.49         2.48 o                         
 -10   1   7         45.97         45.04         3.28 o                         
  -9   1   7          0.43         -0.50         3.21 o                         
  -8   1   7         21.07         31.67         2.35 o                         
  -7   1   7         22.19         19.31         1.80 o                         
  -6   1   7          7.96          6.66         1.52 o                         
  -5   1   7         30.28         36.81         1.54 o                         
  -4   1   7        105.48        132.53         2.54 o                         
  -3   1   7       1736.12       1868.14        16.61 o                         
  -2   1   7        359.03        321.05         3.98 o                         
  -1   1   7       1910.75       1944.00        18.05 o                         
   0   1   7       1422.58       1388.34        13.30 o                         
   1   1   7          5.84          4.43         1.31 o                         
   2   1   7        277.05        265.69         4.02 o                         
   3   1   7        527.83        493.34         6.80 o                         
   4   1   7        590.41        578.48         8.38 o                         
   5   1   7         15.41         18.11         1.64 o                         
   6   1   7          0.39          0.67         1.45 o                         
   7   1   7         58.07         66.71         3.07 o                         
   8   1   7          0.60          1.55         2.22 o                         
   9   1   7         13.69         11.47         3.11 o                         
  10   1   7        122.36        113.87         8.75 o                         
 -13   2   7          1.45         -3.08         7.51 o                         
 -12   2   7         28.98         29.87         4.56 o                         
 -11   2   7          8.66          5.35         3.80 o                         
 -10   2   7        245.95        246.94         6.50 o                         
  -9   2   7         25.54         21.19         2.73 o                         
  -8   2   7        208.55        206.12         4.38 o                         
  -7   2   7         42.43         37.76         1.67 o                         
  -6   2   7         17.71         18.81         2.03 o                         
  -5   2   7         31.34         29.11         1.70 o                         
  -4   2   7        416.96        433.57         6.09 o                         
  -3   2   7       1031.04       1004.31         9.98 o                         
  -2   2   7       1076.30       1044.92        10.33 o                         
  -1   2   7        608.74        611.20         7.09 o                         
   0   2   7        269.65        258.64         3.70 o                         
   1   2   7          0.32          1.28         0.90 o                         
   2   2   7         39.00         32.67         2.35 o                         
   3   2   7        719.05        747.94        11.61 o                         
   4   2   7         31.84         26.16         1.96 o                         
   5   2   7         33.00         29.12         2.37 o                         
   6   2   7        218.88        211.70         5.23 o                         
   7   2   7         45.37         58.85         3.08 o                         
   8   2   7          0.76         -0.65         2.05 o                         
   9   2   7          9.68         -2.93         3.41 o                         
  10   2   7          0.02          9.21         6.23 o                         
 -13   3   7         15.28          8.50         6.83 o                         
 -12   3   7          0.90          8.60         4.83 o                         
 -11   3   7        169.74        187.18        10.03 o                         
 -10   3   7         29.03         32.55         3.16 o                         
  -9   3   7          4.53         -1.23         2.21 o                         
  -8   3   7        186.54        195.27         4.72 o                         
  -7   3   7        302.17        315.56         4.76 o                         
  -6   3   7        232.30        220.09         3.69 o                         
  -5   3   7         22.44         23.15         1.66 o                         
  -4   3   7         44.74         53.25         2.57 o                         
  -3   3   7       1177.44       1154.84        11.35 o                         
  -2   3   7       2351.63       2421.05        20.57 o                         
  -1   3   7        126.63        104.28         2.19 o                         
   0   3   7         13.30         19.96         1.33 o                         
   1   3   7        217.31        209.31         4.20 o                         
   2   3   7        226.25        240.94         4.80 o                         
   3   3   7        744.90        749.68        12.11 o                         
   4   3   7        171.42        156.41         3.64 o                         
   5   3   7         31.21         19.34         2.14 o                         
   6   3   7         42.53         44.62         2.68 o                         
   7   3   7         44.64         42.35         3.14 o                         
   8   3   7         59.76         56.41         3.66 o                         
   9   3   7         43.81         45.11         4.38 o                         
 -12   4   7         51.72         61.43         6.07 o                         
 -11   4   7         47.67         42.60         5.40 o                         
 -10   4   7         37.77         34.66         1.96 o                         
  -9   4   7        105.21        103.59         4.24 o                         
  -8   4   7          4.32          3.70         1.74 o                         
  -7   4   7          1.78          4.24         1.76 o                         
  -6   4   7        479.58        468.94         6.61 o                         
  -5   4   7       1074.83       1075.49        11.07 o                         
  -4   4   7         91.50         87.39         2.56 o                         
  -3   4   7         35.43         31.76         1.58 o                         
  -2   4   7       1671.21       1633.25        14.68 o                         
  -1   4   7        349.85        357.53         4.70 o                         
   0   4   7        106.67        121.59         3.02 o                         
   1   4   7        409.09        414.41         6.25 o                         
   2   4   7       1764.27       1802.47        18.23 o                         
   3   4   7        370.54        380.52         5.80 o                         
   4   4   7         14.68         18.30         1.87 o                         
   5   4   7          3.71          5.45         1.83 o                         
   6   4   7         50.53         51.23         4.01 o                         
   7   4   7         62.69         69.73         4.88 o                         
   8   4   7         21.39         17.28         3.16 o                         
   9   4   7         51.05         47.84         5.92 o                         
 -12   5   7          0.10          2.01         5.27 o                         
 -11   5   7         53.46         55.99         6.57 o                         
 -10   5   7          2.29          7.96         3.17 o                         
  -9   5   7        460.96        497.91        11.01 o                         
  -8   5   7         77.51         82.98         4.53 o                         
  -7   5   7        461.13        508.55         7.12 o                         
  -6   5   7       1514.30       1570.74        16.71 o                         
  -5   5   7        167.69        176.13         3.73 o                         
  -4   5   7         83.08         76.24         2.44 o                         
  -3   5   7        888.51        885.21         8.90 o                         
  -2   5   7        197.82        213.19         3.24 o                         
  -1   5   7       1182.30       1202.36        11.31 o                         
   0   5   7        204.34        209.21         4.28 o                         
   1   5   7       1668.59       1662.82        21.86 o                         
   2   5   7        203.36        193.56         4.88 o                         
   3   5   7        727.63        693.56        12.43 o                         
   4   5   7         85.08         70.45         2.73 o                         
   5   5   7        919.12        977.22        14.01 o                         
   6   5   7          1.07          3.24         2.08 o                         
   7   5   7        184.07        191.80         5.38 o                         
   8   5   7          0.06          1.06         3.85 o                         
   9   5   7          5.34          6.38         3.69 o                         
 -12   6   7        119.58        130.98        12.24 o                         
 -11   6   7         15.46         18.13         4.59 o                         
 -10   6   7         64.17         75.81         7.86 o                         
  -9   6   7          9.01          5.77         2.68 o                         
  -8   6   7         48.42         47.82         3.58 o                         
  -7   6   7          0.49         -1.39         1.63 o                         
  -6   6   7        789.43        793.97        10.66 o                         
  -5   6   7          6.33          6.36         1.76 o                         
  -4   6   7       1522.74       1574.19        16.98 o                         
  -3   6   7          3.95          2.80         1.30 o                         
  -2   6   7       1123.07       1104.51        10.90 o                         
  -1   6   7         15.64         20.95         2.11 o                         
   0   6   7          1.15          0.95         1.29 o                         
   1   6   7         40.95         27.71         1.65 o                         
   2   6   7        711.93        746.85        10.41 o                         
   3   6   7          5.11          3.73         1.64 o                         
   4   6   7       1949.01       2127.88        26.29 o                         
   5   6   7         56.53         52.22         4.21 o                         
   6   6   7         99.72        115.25         4.47 o                         
   7   6   7         47.99         53.42         3.45 o                         
   8   6   7         12.60          8.76         3.82 o                         
   9   6   7          5.88         12.88         4.58 o                         
 -12   7   7          4.21          2.25         6.03 o                         
 -11   7   7        108.35         98.15         7.02 o                         
 -10   7   7         93.82        105.25         6.34 o                         
  -9   7   7        199.47        217.54         8.44 o                         
  -8   7   7          5.53          7.35         1.79 o                         
  -7   7   7         21.63         20.80         2.14 o                         
  -6   7   7       1092.30       1153.99        12.21 o                         
  -5   7   7       1847.12       1886.90        18.82 o                         
  -4   7   7        965.15       1023.87        14.80 o                         
  -3   7   7        443.33        434.15         7.95 o                         
  -2   7   7        982.69        983.79         9.97 o                         
  -1   7   7        453.08        429.17         6.21 o                         
   0   7   7        106.06        104.39         3.01 o                         
   1   7   7       2454.13       2517.07        24.51 o                         
   2   7   7        105.01         78.41         3.25 o                         
   3   7   7        284.87        287.90         5.44 o                         
   4   7   7        252.95        268.12         7.79 o                         
   5   7   7        795.14        869.07        12.94 o                         
   6   7   7          5.75          1.85         2.75 o                         
   7   7   7        147.91        129.34         5.91 o                         
   8   7   7          3.87         13.39         8.43 o                         
   9   7   7          0.46         -7.61        13.69 o                         
 -11   8   7        138.98        149.07         8.54 o                         
 -10   8   7         23.58         18.21         3.88 o                         
  -9   8   7         10.60          8.00         2.41 o                         
  -8   8   7         81.90         76.16         3.47 o                         
  -7   8   7        127.73        120.08         3.07 o                         
  -6   8   7        873.44        901.11        10.33 o                         
  -5   8   7       1723.07       1846.87        19.55 o                         
  -4   8   7        529.05        540.29         7.12 o                         
  -3   8   7         99.90        109.22         3.11 o                         
  -2   8   7       1243.63       1200.98        13.37 o                         
  -1   8   7          2.96          2.73         1.50 o                         
   0   8   7         62.72         52.58         2.08 o                         
   1   8   7         91.61        103.12         2.62 o                         
   2   8   7        945.16        988.75        13.14 o                         
   3   8   7        744.06        795.75        11.49 o                         
   4   8   7        461.60        472.96         8.69 o                         
   5   8   7         69.53         67.20         4.21 o                         
   6   8   7        422.65        440.27        11.27 o                         
   7   8   7         22.12         11.45         3.58 o                         
   8   8   7          0.03         -4.48         4.73 o                         
 -11   9   7          6.65          1.85         4.83 o                         
 -10   9   7         78.14         76.67         5.25 o                         
  -9   9   7          4.81          2.05         4.09 o                         
  -8   9   7        265.01        272.56         5.91 o                         
  -7   9   7        285.86        294.95         5.36 o                         
  -6   9   7         63.70         59.69         2.30 o                         
  -5   9   7         57.56         50.18         2.69 o                         
  -4   9   7        190.19        189.23         3.91 o                         
  -3   9   7          9.18         14.80         1.66 o                         
  -2   9   7        909.77        985.37        12.59 o                         
  -1   9   7         19.08         25.20         1.73 o                         
   0   9   7        580.52        547.45         7.72 o                         
   1   9   7        181.99        198.30         4.04 o                         
   2   9   7        395.47        388.78         6.54 o                         
   3   9   7        427.01        428.77         8.31 o                         
   4   9   7          2.76          2.07         2.30 o                         
   5   9   7          3.38          3.02         3.08 o                         
   6   9   7        173.84        188.96         7.19 o                         
   7   9   7        137.61        127.29        10.39 o                         
   8   9   7         70.42         61.89        10.73 o                         
 -11  10   7          0.67         -4.78         6.26 o                         
 -10  10   7         17.54         21.33         4.54 o                         
  -9  10   7          0.00         -0.16         3.60 o                         
  -8  10   7        104.57        110.23         5.76 o                         
  -7  10   7          8.27          5.18         1.63 o                         
  -6  10   7         18.08         15.58         1.79 o                         
  -5  10   7        432.97        450.61         6.70 o                         
  -4  10   7        191.87        204.06         5.02 o                         
  -3  10   7       1513.79       1611.10        18.00 o                         
  -2  10   7        575.47        566.98         7.63 o                         
  -1  10   7        314.77        263.15         4.35 o                         
   0  10   7        372.28        410.70         5.68 o                         
   1  10   7        163.96        160.81         3.55 o                         
   2  10   7        127.42        108.52         2.50 o                         
   3  10   7        706.49        757.63        11.26 o                         
   4  10   7         62.82         63.41         3.07 o                         
   5  10   7        333.54        355.81         9.47 o                         
   6  10   7         61.39         64.02         5.69 o                         
   7  10   7         85.55         93.22        11.14 o                         
   8  10   7          3.55          0.40         8.65 o                         
 -10  11   7          1.00          6.42         4.21 o                         
  -9  11   7          6.37          5.63         3.40 o                         
  -8  11   7        128.25        123.77         6.20 o                         
  -7  11   7         16.30         18.08         2.40 o                         
  -6  11   7        592.16        609.64         9.45 o                         
  -5  11   7         24.60         19.58         2.36 o                         
  -4  11   7         16.41         10.42         1.38 o                         
  -3  11   7        272.38        285.64         6.37 o                         
  -2  11   7        234.18        234.47         4.32 o                         
  -1  11   7        269.63        252.34         5.20 o                         
   0  11   7        217.51        229.10         4.03 o                         
   1  11   7         46.05         51.41         2.93 o                         
   2  11   7        185.32        173.73         4.53 o                         
   3  11   7         26.56         36.54         2.86 o                         
   4  11   7        144.24        130.90         4.95 o                         
   5  11   7          2.77         10.45         4.42 o                         
   6  11   7          4.45         -0.85         4.30 o                         
   7  11   7          3.44         -0.77         5.18 o                         
 -10  12   7         21.31         16.22         7.01 o                         
  -9  12   7         17.26          8.29         4.08 o                         
  -8  12   7         33.19         22.84         5.78 o                         
  -7  12   7        103.03        121.61         8.28 o                         
  -6  12   7         10.80          7.01         2.27 o                         
  -5  12   7        232.18        220.76        12.78 o                         
  -4  12   7          8.65          9.66         2.90 o                         
  -3  12   7         80.74         72.02         3.81 o                         
  -2  12   7         32.82         24.71         2.93 o                         
  -1  12   7        460.26        482.91        10.21 o                         
   0  12   7          0.00         -0.64         1.30 o                         
   1  12   7         53.92         45.92         2.78 o                         
   2  12   7          0.24         -1.64         1.64 o                         
   3  12   7          9.13          5.25         2.61 o                         
   4  12   7        105.38         96.53         6.36 o                         
   5  12   7        150.53        150.60        12.40 o                         
   6  12   7         27.14         36.80         6.86 o                         
   7  12   7        255.42        239.47        26.74 o                         
  -9  13   7          0.12         -4.36         4.36 o                         
  -8  13   7         60.95         59.70         6.83 o                         
  -7  13   7          4.03          0.41         3.46 o                         
  -6  13   7          0.77          2.38         3.45 o                         
  -5  13   7         50.60         48.28         3.61 o                         
  -4  13   7         95.20         75.17         4.26 o                         
  -3  13   7         78.27         62.75         4.12 o                         
  -2  13   7         19.41         14.09         3.62 o                         
  -1  13   7        109.86        106.31         4.73 o                         
   0  13   7        307.36        299.32         7.21 o                         
   1  13   7          0.04          1.96         1.70 o                         
   2  13   7          1.34          0.72         2.31 o                         
   3  13   7         27.28         21.40         4.59 o                         
   4  13   7        207.76        207.15        10.71 o                         
   5  13   7         39.83         26.32         5.97 o                         
   6  13   7          0.01         -5.97         7.08 o                         
  -8  14   7         87.61        103.26         9.47 o                         
  -7  14   7          0.15         -4.30         6.53 o                         
  -6  14   7         37.42         33.69         4.64 o                         
  -5  14   7         20.23         15.53         4.38 o                         
  -4  14   7          0.04          0.01         3.16 o                         
  -3  14   7        275.68        298.67        10.84 o                         
  -2  14   7        287.38        296.60         8.28 o                         
  -1  14   7          7.19          4.65         3.11 o                         
   0  14   7          2.23         -0.74         3.23 o                         
   1  14   7          3.98         -0.40         2.97 o                         
   2  14   7         16.79         24.84         4.96 o                         
   3  14   7         25.00         19.80         9.69 o                         
   4  14   7         10.72         -0.08         6.35 o                         
   5  14   7         12.77         10.43         5.21 o                         
  -7  15   7         40.07         29.54         8.98 o                         
  -6  15   7         78.17         75.25         7.50 o                         
  -5  15   7          3.58          0.51         5.22 o                         
  -4  15   7          0.11         -1.73         4.03 o                         
  -3  15   7         11.32          6.95         5.21 o                         
  -2  15   7        219.73        181.97        16.68 o                         
  -1  15   7          5.66          6.69         3.74 o                         
   0  15   7         14.90         15.24         3.90 o                         
   1  15   7         30.06         33.46         5.74 o                         
   2  15   7        111.69         99.20         8.85 o                         
   3  15   7        149.03        149.19        11.76 o                         
   4  15   7          0.38         -1.89         5.38 o                         
  -6  16   7         55.24         81.36        20.10 o                         
  -5  16   7         27.53         19.84         8.27 o                         
  -4  16   7         22.45         11.07         5.37 o                         
  -3  16   7          4.69         10.18         6.24 o                         
  -2  16   7         78.20         67.02         6.68 o                         
  -1  16   7         21.73         20.15         5.02 o                         
   0  16   7         12.01         -2.84         4.81 o                         
   1  16   7          3.06          5.00         5.30 o                         
   2  16   7         45.42         30.97         9.42 o                         
   3  16   7          0.13         -4.62        15.90 o                         
  -4  17   7          9.85         16.66        11.35 o                         
  -3  17   7         14.80          3.74         5.58 o                         
  -2  17   7         33.30         25.02        10.06 o                         
  -1  17   7        192.32        212.54        22.71 o                         
   0  17   7          3.01         -4.05        14.25 o                         
   1  17   7        171.96        178.07        17.89 o                         
 -12   0   8        182.38        168.98        13.83 o                         
 -10   0   8          2.29          0.32         4.04 o                         
  -8   0   8       1036.84       1129.68        19.58 o                         
  -6   0   8          4.26          2.97         2.39 o                         
  -4   0   8        391.90        386.78         6.96 o                         
  -2   0   8         19.91         19.23         2.39 o                         
   0   0   8       6264.56       6616.24        85.91 o                         
   2   0   8         56.24         51.51         2.20 o                         
   4   0   8         10.27         15.00         2.03 o                         
   6   0   8         17.31         18.51         3.23 o                         
   8   0   8         68.57         55.39         7.14 o                         
 -12   1   8         13.73          8.56         4.22 o                         
 -11   1   8         52.41         54.37         3.87 o                         
 -10   1   8        120.80        119.89         4.93 o                         
  -9   1   8          0.86         -0.44         2.13 o                         
  -8   1   8        341.74        341.88         5.55 o                         
  -7   1   8        139.65        130.32         3.65 o                         
  -6   1   8         91.07         90.23         2.70 o                         
  -5   1   8        374.85        380.58         5.16 o                         
  -4   1   8         17.01         19.24         1.53 o                         
  -3   1   8       1364.74       1341.93        13.24 o                         
  -2   1   8          3.90          1.72         1.29 o                         
  -1   1   8        944.69        996.68        10.46 o                         
   0   1   8         37.09         39.21         2.05 o                         
   1   1   8        353.44        350.66         6.43 o                         
   2   1   8          0.00          2.23         1.20 o                         
   3   1   8          5.15         -0.37         1.05 o                         
   4   1   8          8.12          5.80         1.66 o                         
   5   1   8        314.99        326.02         4.88 o                         
   6   1   8        129.19        140.47         3.63 o                         
   7   1   8        177.87        181.33         5.33 o                         
   8   1   8         21.83         21.89         3.66 o                         
   9   1   8          0.20          1.35         4.67 o                         
 -12   2   8         21.08         16.32         4.35 o                         
 -11   2   8        176.75        195.31         9.32 o                         
 -10   2   8         97.28        107.41         4.60 o                         
  -9   2   8          0.13          1.91         2.44 o                         
  -8   2   8          0.42         -1.23         2.23 o                         
  -7   2   8         11.52         11.73         1.91 o                         
  -6   2   8        117.56        110.36         3.05 o                         
  -5   2   8         60.73         59.69         2.67 o                         
  -4   2   8        181.25        199.88         4.91 o                         
  -3   2   8        163.86        168.90         3.31 o                         
  -2   2   8        590.28        595.03         6.57 o                         
  -1   2   8        891.60        943.38        10.26 o                         
   0   2   8         22.51         22.00         1.55 o                         
   1   2   8         35.30         29.23         1.60 o                         
   2   2   8       2052.98       2161.84        23.47 o                         
   3   2   8          5.49          7.17         1.45 o                         
   4   2   8         32.88         32.56         2.21 o                         
   5   2   8          2.18          0.66         1.77 o                         
   6   2   8          4.16          2.70         2.50 o                         
   7   2   8          0.22          0.80         3.04 o                         
   8   2   8         80.10         80.96         5.16 o                         
   9   2   8         73.39         54.97        10.27 o                         
 -12   3   8         40.87         42.33         5.61 o                         
 -11   3   8          8.05          2.89         3.91 o                         
 -10   3   8         37.41         38.87         3.42 o                         
  -9   3   8         20.74         20.16         2.37 o                         
  -8   3   8        346.12        345.58         5.30 o                         
  -7   3   8        125.71        134.05         3.94 o                         
  -6   3   8        438.69        446.35         7.23 o                         
  -5   3   8        141.86        160.76         3.65 o                         
  -4   3   8         13.38          9.17         1.65 o                         
  -3   3   8       1445.35       1471.60        14.18 o                         
  -2   3   8        257.82        232.08         3.45 o                         
  -1   3   8        585.04        562.32         6.82 o                         
   0   3   8         76.26         78.50         2.23 o                         
   1   3   8        212.80        199.68         5.37 o                         
   2   3   8         66.57         52.67         1.96 o                         
   3   3   8        594.27        599.86         7.80 o                         
   4   3   8         69.30         57.39         3.13 o                         
   5   3   8        156.40        163.03         4.49 o                         
   6   3   8        495.84        501.75         9.34 o                         
   7   3   8         58.43         54.58         4.26 o                         
   8   3   8         16.64         12.42         3.69 o                         
   9   3   8        123.73        111.76        13.77 o                         
 -12   4   8          0.10          2.62         4.60 o                         
 -11   4   8        126.72        118.57         6.33 o                         
 -10   4   8          6.63          5.71         2.45 o                         
  -9   4   8          1.48         -0.33         1.86 o                         
  -8   4   8         70.54         75.19         2.88 o                         
  -7   4   8        257.97        257.93         4.36 o                         
  -6   4   8        788.87        820.69        11.51 o                         
  -5   4   8       1747.66       1725.12        17.88 o                         
  -4   4   8         80.83         79.76         3.02 o                         
  -3   4   8          3.35          0.55         1.46 o                         
  -2   4   8        445.56        456.72         5.51 o                         
  -1   4   8        578.91        513.11         6.10 o                         
   0   4   8        234.99        238.51         3.90 o                         
   1   4   8        150.11        145.55         4.14 o                         
   2   4   8        462.11        484.37         6.69 o                         
   3   4   8        756.15        766.78        10.01 o                         
   4   4   8        270.26        293.55         5.62 o                         
   5   4   8        759.45        803.94        13.91 o                         
   6   4   8         24.44         23.63         2.80 o                         
   7   4   8          1.48          1.47         2.97 o                         
   8   4   8          0.02          0.39         3.56 o                         
   9   4   8        331.73        355.34        16.73 o                         
 -12   5   8          0.18         -4.55         4.55 o                         
 -11   5   8          0.08          6.27         4.54 o                         
 -10   5   8        125.23        135.64         4.52 o                         
  -9   5   8         13.37         14.88         2.32 o                         
  -8   5   8        339.06        315.76         5.64 o                         
  -7   5   8         15.81         15.07         1.80 o                         
  -6   5   8        383.12        383.59         5.74 o                         
  -5   5   8          1.95          2.28         1.66 o                         
  -4   5   8          4.41          3.72         1.68 o                         
  -3   5   8         17.99         13.29         2.01 o                         
  -2   5   8        343.25        351.74         4.91 o                         
  -1   5   8          0.13          0.29         1.18 o                         
   0   5   8        129.83        130.99         3.40 o                         
   1   5   8        256.22        243.89         4.20 o                         
   2   5   8       1477.42       1493.62        17.73 o                         
   3   5   8         10.47         13.35         1.97 o                         
   4   5   8         19.13         22.50         2.80 o                         
   5   5   8        274.36        262.90         6.64 o                         
   6   5   8        794.30        892.13        15.80 o                         
   7   5   8         33.21         33.66         4.55 o                         
   8   5   8        746.23        784.65        19.42 o                         
 -12   6   8          0.44         -3.90         6.85 o                         
 -11   6   8         35.89         41.59         5.72 o                         
 -10   6   8          2.29          0.81         2.94 o                         
  -9   6   8          3.80          0.57         2.64 o                         
  -8   6   8          3.45          2.74         1.82 o                         
  -7   6   8        131.84        138.30         3.63 o                         
  -6   6   8        256.27        251.08         4.58 o                         
  -5   6   8        583.27        623.21         8.17 o                         
  -4   6   8        218.50        206.46         4.53 o                         
  -3   6   8         93.27         92.72         2.73 o                         
  -2   6   8         44.88         43.51         2.27 o                         
  -1   6   8       2165.00       2238.95        21.28 o                         
   0   6   8          2.58          4.03         1.38 o                         
   1   6   8        904.90        920.81        11.12 o                         
   2   6   8          2.53          1.54         1.70 o                         
   3   6   8       2149.51       2391.87        29.39 o                         
   4   6   8         50.80         48.97         2.66 o                         
   5   6   8        159.13        161.56         6.22 o                         
   6   6   8          2.84          2.40         2.44 o                         
   7   6   8        202.79        200.64         8.18 o                         
   8   6   8         21.30         10.17         4.77 o                         
 -11   7   8         10.03          8.68         5.64 o                         
 -10   7   8         59.40         51.21         5.08 o                         
  -9   7   8         13.35          8.29         2.03 o                         
  -8   7   8        233.63        251.92         6.28 o                         
  -7   7   8          0.87         -0.05         2.30 o                         
  -6   7   8         19.19         17.79         2.03 o                         
  -5   7   8          1.06         -1.29         1.60 o                         
  -4   7   8          3.29          3.73         1.48 o                         
  -3   7   8        159.17        136.29         4.08 o                         
  -2   7   8         19.57         24.94         1.74 o                         
  -1   7   8         24.74         24.03         1.75 o                         
   0   7   8        101.16         89.40         2.84 o                         
   1   7   8        763.59        729.45         9.41 o                         
   2   7   8       1563.77       1572.18        18.35 o                         
   3   7   8        140.32        125.09         3.73 o                         
   4   7   8        265.07        268.79         5.55 o                         
   5   7   8         72.19         63.88         3.73 o                         
   6   7   8        781.70        880.02        17.93 o                         
   7   7   8        122.82        131.18         7.03 o                         
   8   7   8        544.62        583.92        18.58 o                         
 -11   8   8        144.52        127.22         7.10 o                         
 -10   8   8          0.68          4.76         5.45 o                         
  -9   8   8          4.19          4.14         3.34 o                         
  -8   8   8        261.42        275.23         6.38 o                         
  -7   8   8        281.84        281.30         5.48 o                         
  -6   8   8         92.19         80.76         3.49 o                         
  -5   8   8        343.06        364.85         5.59 o                         
  -4   8   8        189.67        188.98         3.91 o                         
  -3   8   8         46.09         40.28         2.16 o                         
  -2   8   8          1.29          0.53         1.60 o                         
  -1   8   8        654.70        659.56         8.07 o                         
   0   8   8          1.91          3.46         1.34 o                         
   1   8   8        141.86        157.62         3.77 o                         
   2   8   8        184.25        191.73         4.36 o                         
   3   8   8        343.46        345.63         6.71 o                         
   4   8   8        298.60        297.06         8.94 o                         
   5   8   8        875.94        967.18        19.82 o                         
   6   8   8        135.70        132.42         6.55 o                         
   7   8   8         29.68         30.70         4.90 o                         
   8   8   8          1.16          1.77         5.89 o                         
 -11   9   8          5.35          3.74         4.83 o                         
 -10   9   8          5.27          2.61         4.47 o                         
  -9   9   8         11.67         13.19         3.65 o                         
  -8   9   8        128.57        137.05         5.54 o                         
  -7   9   8          5.61          3.47         1.60 o                         
  -6   9   8        176.80        198.00         4.01 o                         
  -5   9   8         13.41          7.96         1.62 o                         
  -4   9   8         31.88         32.40         2.06 o                         
  -3   9   8        190.95        208.17         4.69 o                         
  -2   9   8         45.85         35.17         1.88 o                         
  -1   9   8        153.26        143.90         3.30 o                         
   0   9   8        110.82        100.65         3.88 o                         
   1   9   8        351.35        331.34         6.04 o                         
   2   9   8         25.29         26.21         2.29 o                         
   3   9   8        249.94        264.10         7.05 o                         
   4   9   8         22.65         17.76         2.63 o                         
   5   9   8        102.99        113.26         8.94 o                         
   6   9   8        299.63        320.83        12.34 o                         
   7   9   8        128.31        125.17        14.15 o                         
 -10  10   8        119.48        130.77         7.62 o                         
  -9  10   8         66.99         59.04         7.37 o                         
  -8  10   8          5.63          6.22         3.32 o                         
  -7  10   8          6.43          8.82         2.91 o                         
  -6  10   8        150.96        155.18         4.84 o                         
  -5  10   8         21.02         15.75         2.16 o                         
  -4  10   8         40.89         36.26         2.49 o                         
  -3  10   8         47.16         51.52         2.72 o                         
  -2  10   8          0.52          5.37         1.43 o                         
  -1  10   8          0.01          0.83         1.38 o                         
   0  10   8         58.25         70.24         2.81 o                         
   1  10   8          1.33         -1.32         1.32 o                         
   2  10   8        665.01        724.69        11.24 o                         
   3  10   8          8.64         10.43         2.53 o                         
   4  10   8        179.75        176.46         6.08 o                         
   5  10   8         22.66         27.94         4.79 o                         
   6  10   8         13.22         12.57         4.99 o                         
   7  10   8          2.71         -3.84         7.13 o                         
 -10  11   8          9.41          4.19         4.75 o                         
  -9  11   8         52.28         50.45         8.89 o                         
  -8  11   8        231.15        227.37         9.65 o                         
  -7  11   8         65.31         56.74         4.11 o                         
  -6  11   8          7.56          6.52         2.12 o                         
  -5  11   8        114.45        109.77         6.29 o                         
  -4  11   8         91.06         88.83         2.75 o                         
  -3  11   8        220.90        222.94         5.99 o                         
  -2  11   8         13.98         10.27         2.37 o                         
  -1  11   8         97.59         88.49         2.83 o                         
   0  11   8         20.63         24.71         1.98 o                         
   1  11   8        109.05        107.24         4.59 o                         
   2  11   8          1.12          1.02         2.19 o                         
   3  11   8         32.07         28.01         3.27 o                         
   4  11   8         34.65         26.77         4.16 o                         
   5  11   8        175.67        182.05         8.97 o                         
   6  11   8         14.50         13.62         6.72 o                         
  -9  12   8         52.68         44.28         6.05 o                         
  -8  12   8        425.83        488.82        18.68 o                         
  -7  12   8         12.91         11.06         4.28 o                         
  -6  12   8         29.51         21.99         4.04 o                         
  -5  12   8        163.24        172.29         7.96 o                         
  -4  12   8         29.51         28.09         3.00 o                         
  -3  12   8          1.80          0.50         2.41 o                         
  -2  12   8          0.60          1.65         2.48 o                         
  -1  12   8         21.66         23.29         1.76 o                         
   0  12   8        643.94        701.86        10.74 o                         
   1  12   8        132.52        130.30         4.17 o                         
   2  12   8         19.41         12.74         2.97 o                         
   3  12   8          3.47          2.18         4.48 o                         
   4  12   8         76.84         84.05         8.33 o                         
   5  12   8         19.35          8.41         6.85 o                         
   6  12   8          4.92         23.53         7.63 o                         
  -8  13   8         40.14         47.06         9.22 o                         
  -7  13   8        105.27        102.83         7.34 o                         
  -6  13   8         19.95         10.63         3.76 o                         
  -5  13   8         27.12         25.27         4.21 o                         
  -4  13   8         38.77         37.21         3.62 o                         
  -3  13   8        215.85        209.77         7.89 o                         
  -2  13   8        112.16        105.71         4.84 o                         
  -1  13   8        210.14        211.15         7.49 o                         
   0  13   8          1.77          4.36         2.79 o                         
   1  13   8        265.18        254.19         6.63 o                         
   2  13   8        232.61        236.63         8.55 o                         
   3  13   8         12.25          4.64         4.75 o                         
   4  13   8         74.44         91.42         8.04 o                         
   5  13   8         27.38         28.83         6.83 o                         
  -7  14   8        223.49        229.73        13.94 o                         
  -6  14   8          4.60         -4.70         4.70 o                         
  -5  14   8          5.21          4.72         4.50 o                         
  -4  14   8         21.30         21.00         4.48 o                         
  -3  14   8          0.03          2.32         3.24 o                         
  -2  14   8         44.03         24.08         4.77 o                         
  -1  14   8        104.82         95.65        11.75 o                         
   0  14   8         48.19         45.02         5.93 o                         
   1  14   8         98.41         85.27         6.82 o                         
   2  14   8        289.03        320.62        13.73 o                         
   3  14   8         26.09         29.53         9.32 o                         
   4  14   8          7.22         15.14         6.26 o                         
  -6  15   8        125.90        121.29        10.26 o                         
  -5  15   8          0.47          4.77         5.05 o                         
  -4  15   8         85.75         74.56        10.58 o                         
  -3  15   8         96.77         83.03        12.07 o                         
  -2  15   8         68.01         74.88         7.16 o                         
  -1  15   8          9.30          3.11         4.00 o                         
   0  15   8         31.48         22.22         6.82 o                         
   1  15   8         99.37         81.14        22.44 o                         
   2  15   8         15.92         11.18         8.52 o                         
   3  15   8          0.01         -1.10         6.31 o                         
  -5  16   8         17.09         25.68        15.74 o                         
  -4  16   8          6.25          6.94         6.14 o                         
  -3  16   8          0.62          8.05         5.35 o                         
  -2  16   8          0.05          7.44         7.14 o                         
  -1  16   8         60.24         47.01         7.63 o                         
   0  16   8          9.12         11.52         7.23 o                         
   1  16   8        105.91         95.98        10.68 o                         
 -11   0   9        165.90        177.19         8.54 o                         
  -9   0   9         51.46         36.28         4.69 o                         
  -7   0   9        906.50        875.50        14.88 o                         
  -5   0   9        557.90        563.68         8.36 o                         
  -3   0   9         15.17         12.06         3.80 o                         
  -1   0   9       1185.16       1229.58        19.87 o                         
   1   0   9         21.00         10.90         2.56 o                         
   3   0   9        112.71        108.62         4.73 o                         
   5   0   9        530.55        600.66        10.60 o                         
   7   0   9        424.82        472.15        18.55 o                         
 -12   1   9         23.20         25.14         4.60 o                         
 -11   1   9          0.01          7.01         4.31 o                         
 -10   1   9         43.57         39.33         3.76 o                         
  -9   1   9         78.34         80.64         4.37 o                         
  -8   1   9        694.13        688.92         9.65 o                         
  -7   1   9         26.26         17.18         2.31 o                         
  -6   1   9         98.48         81.79         2.95 o                         
  -5   1   9        290.78        291.84         6.02 o                         
  -4   1   9          7.13          7.91         2.41 o                         
  -3   1   9          4.96          3.14         1.42 o                         
  -2   1   9         91.27         93.76         2.54 o                         
  -1   1   9        255.80        241.33         3.96 o                         
   0   1   9        267.19        241.19         4.28 o                         
   1   1   9       1044.92       1065.12        11.50 o                         
   2   1   9        130.21        147.05         2.76 o                         
   3   1   9        825.88        836.56        10.15 o                         
   4   1   9        119.38        121.26         3.52 o                         
   5   1   9         13.75         12.11         2.36 o                         
   6   1   9          9.59         10.65         2.48 o                         
   7   1   9          8.55         -3.57         3.66 o                         
   8   1   9         51.98         51.90         6.46 o                         
 -12   2   9         74.90         72.47         5.31 o                         
 -11   2   9         66.03         57.04         3.87 o                         
 -10   2   9         39.54         47.14         3.73 o                         
  -9   2   9        186.59        177.87         5.12 o                         
  -8   2   9         17.78         17.25         2.23 o                         
  -7   2   9          1.81         -1.03         2.12 o                         
  -6   2   9        406.04        365.00         7.34 o                         
  -5   2   9        677.02        645.14         8.93 o                         
  -4   2   9        663.08        661.38         8.15 o                         
  -3   2   9        956.30        985.82        10.34 o                         
  -2   2   9         85.76         94.03         2.56 o                         
  -1   2   9        155.70        173.09         3.43 o                         
   0   2   9        317.27        313.44         4.96 o                         
   1   2   9         13.62         23.01         2.17 o                         
   2   2   9         33.86         36.95         2.28 o                         
   3   2   9        323.80        332.15         5.35 o                         
   4   2   9         51.79         48.80         2.67 o                         
   5   2   9          0.12         -0.08         2.05 o                         
   6   2   9        280.53        289.05         9.84 o                         
   7   2   9         74.57         67.84         5.70 o                         
   8   2   9          0.20         -5.36         7.00 o                         
 -12   3   9         10.30         13.21         4.59 o                         
 -11   3   9         47.03         45.90         5.15 o                         
 -10   3   9        592.24        659.83        12.43 o                         
  -9   3   9        431.67        407.75         8.63 o                         
  -8   3   9        156.44        151.45         4.19 o                         
  -7   3   9        447.83        465.24         7.72 o                         
  -6   3   9          0.75         -0.33         2.35 o                         
  -5   3   9        120.08        108.03         3.57 o                         
  -4   3   9        246.98        244.37         5.62 o                         
  -3   3   9          3.01          0.22         1.82 o                         
  -2   3   9          0.76          5.01         1.45 o                         
  -1   3   9       1187.12       1200.45        13.17 o                         
   0   3   9        210.66        206.36         3.85 o                         
   1   3   9         23.72         19.69         2.12 o                         
   2   3   9        353.89        385.99         8.22 o                         
   3   3   9         13.87         14.51         1.73 o                         
   4   3   9         14.33         13.15         2.22 o                         
   5   3   9         27.32         23.91         3.85 o                         
   6   3   9          5.38          3.70         2.72 o                         
   7   3   9         72.29         71.75         6.11 o                         
   8   3   9         28.70         18.02         6.84 o                         
 -12   4   9        175.84        185.54        10.81 o                         
 -11   4   9          7.66          3.82         3.82 o                         
 -10   4   9        164.32        179.42         5.61 o                         
  -9   4   9          2.30          6.07         2.60 o                         
  -8   4   9         24.12         28.98         3.13 o                         
  -7   4   9        440.99        463.61         8.26 o                         
  -6   4   9        650.42        646.99        12.73 o                         
  -5   4   9        178.96        176.87         4.03 o                         
  -4   4   9       3069.37       3191.33        30.82 o                         
  -3   4   9         51.66         53.41         2.18 o                         
  -2   4   9        888.94        882.97         9.36 o                         
  -1   4   9        818.51        859.98         9.71 o                         
   0   4   9        340.36        331.99         5.44 o                         
   1   4   9        465.64        465.93         7.13 o                         
   2   4   9         96.96         88.30         2.70 o                         
   3   4   9          7.43          5.09         2.09 o                         
   4   4   9        129.19        137.75         5.41 o                         
   5   4   9         52.68         43.66         3.81 o                         
   6   4   9         73.01         82.09         4.47 o                         
   7   4   9          0.19          3.26         4.35 o                         
   8   4   9         42.81         20.22         6.95 o                         
 -11   5   9          0.02          1.65         3.90 o                         
 -10   5   9        128.85        130.66         5.69 o                         
  -9   5   9        626.71        689.54        11.13 o                         
  -8   5   9          7.26          9.13         3.03 o                         
  -7   5   9       1257.42       1355.07        15.93 o                         
  -6   5   9         34.94         38.89         3.27 o                         
  -5   5   9         69.85         68.67         2.87 o                         
  -4   5   9         37.73         32.10         1.94 o                         
  -3   5   9        437.22        390.98         6.52 o                         
  -2   5   9        159.81        144.94         2.98 o                         
  -1   5   9       1565.11       1649.00        15.91 o                         
   0   5   9          0.01          1.89         1.96 o                         
   1   5   9       1404.18       1518.12        16.66 o                         
   2   5   9        154.33        152.64         4.71 o                         
   3   5   9         20.56         14.22         2.13 o                         
   4   5   9        186.29        188.84         5.33 o                         
   5   5   9         65.62         59.60         4.38 o                         
   6   5   9         24.37         13.00         3.59 o                         
   7   5   9          0.41         -4.98         4.98 o                         
   8   5   9        186.22        187.73        28.99 o                         
 -11   6   9          9.14         13.09         4.32 o                         
 -10   6   9         73.67         51.47         4.75 o                         
  -9   6   9        135.36        134.44         5.31 o                         
  -8   6   9         46.18         35.79         2.74 o                         
  -7   6   9          0.05          2.03         2.05 o                         
  -6   6   9         37.53         41.15         2.45 o                         
  -5   6   9        355.64        349.22         5.69 o                         
  -4   6   9       4349.21       4774.94        48.64 o                         
  -3   6   9        226.27        226.16         4.44 o                         
  -2   6   9         29.71         32.87         2.09 o                         
  -1   6   9        138.90        132.55         3.17 o                         
   0   6   9         70.53         78.00         2.98 o                         
   1   6   9         50.93         62.56         3.11 o                         
   2   6   9        139.76        143.86         3.64 o                         
   3   6   9         12.47          7.66         2.44 o                         
   4   6   9        594.35        638.12        13.28 o                         
   5   6   9         86.03         81.98         4.33 o                         
   6   6   9          1.21          7.32         3.83 o                         
   7   6   9          7.85          2.82         7.13 o                         
 -11   7   9          2.93         -0.16         6.22 o                         
 -10   7   9         20.65         23.67         4.67 o                         
  -9   7   9        420.95        428.80        10.85 o                         
  -8   7   9        155.54        152.97         5.24 o                         
  -7   7   9       1462.36       1631.64        20.00 o                         
  -6   7   9         26.73         21.26         2.15 o                         
  -5   7   9         17.24         14.51         1.99 o                         
  -4   7   9        174.60        168.82         3.93 o                         
  -3   7   9        416.67        421.45         6.35 o                         
  -2   7   9        849.11        860.22         9.90 o                         
  -1   7   9        788.85        779.44         9.36 o                         
   0   7   9        188.54        175.28         3.81 o                         
   1   7   9        283.73        295.53         6.21 o                         
   2   7   9         12.82         14.40         2.06 o                         
   3   7   9        133.97        123.77         4.62 o                         
   4   7   9          7.12          3.14         2.20 o                         
   5   7   9          5.18          5.04         2.93 o                         
   6   7   9        200.46        220.60         9.58 o                         
   7   7   9         13.31         16.04         4.37 o                         
 -11   8   9         79.45         68.65        12.17 o                         
 -10   8   9         29.21         18.63         4.62 o                         
  -9   8   9         12.98         16.43         4.06 o                         
  -8   8   9         18.45         12.13         3.08 o                         
  -7   8   9        125.86        127.94         4.98 o                         
  -6   8   9        129.75        123.64         3.55 o                         
  -5   8   9        167.86        161.33         4.31 o                         
  -4   8   9        584.88        603.72         9.22 o                         
  -3   8   9        604.09        633.95         8.28 o                         
  -2   8   9         77.07         81.51         3.43 o                         
  -1   8   9          0.20         -1.45         1.46 o                         
   0   8   9        196.71        178.14         4.43 o                         
   1   8   9         31.50         26.61         2.32 o                         
   2   8   9          1.69          4.84         2.25 o                         
   3   8   9        354.92        354.49         8.46 o                         
   4   8   9         61.57         45.25         3.77 o                         
   5   8   9        138.58        148.67         6.70 o                         
   6   8   9          8.75          5.61         5.71 o                         
   7   8   9          0.34          6.45         7.27 o                         
 -10   9   9        213.72        195.54        10.68 o                         
  -9   9   9        163.13        182.87         8.52 o                         
  -8   9   9          8.92          3.37         2.92 o                         
  -7   9   9        161.39        168.56         6.23 o                         
  -6   9   9        400.70        408.88         6.70 o                         
  -5   9   9          1.72          0.61         1.77 o                         
  -4   9   9         14.59          9.90         1.86 o                         
  -3   9   9         67.07         54.20         3.25 o                         
  -2   9   9         43.44         34.61         2.15 o                         
  -1   9   9        420.33        427.02         6.22 o                         
   0   9   9        461.45        500.96         7.00 o                         
   1   9   9        145.65        135.21         6.47 o                         
   2   9   9        353.08        389.11         8.24 o                         
   3   9   9          1.78          3.93         2.46 o                         
   4   9   9         37.71         34.66         3.70 o                         
   5   9   9        174.30        203.46         9.70 o                         
   6   9   9          0.02          4.16         4.68 o                         
 -10  10   9          0.36          0.26         5.69 o                         
  -9  10   9          1.35          2.80         5.32 o                         
  -8  10   9         35.13         31.55         5.22 o                         
  -7  10   9          5.58          1.06         3.25 o                         
  -6  10   9          1.72          1.66         2.25 o                         
  -5  10   9        220.91        217.14         6.89 o                         
  -4  10   9        213.74        213.91         6.37 o                         
  -3  10   9         51.27         41.48         2.37 o                         
  -2  10   9          0.01         -0.38         1.71 o                         
  -1  10   9         23.01         24.59         1.91 o                         
   0  10   9          0.57         -0.80         1.56 o                         
   1  10   9         94.83        101.45         3.76 o                         
   2  10   9         35.53         31.74         3.64 o                         
   3  10   9        203.30        208.27        10.79 o                         
   4  10   9         26.62         20.48         3.90 o                         
   5  10   9         85.84         98.40        12.75 o                         
   6  10   9         11.65         -2.44         8.30 o                         
  -9  11   9          0.02         -5.18         5.18 o                         
  -8  11   9        304.55        325.49        13.30 o                         
  -7  11   9         85.87         91.26         6.86 o                         
  -6  11   9          0.07          3.73         2.77 o                         
  -5  11   9          0.52          1.93         2.28 o                         
  -4  11   9         14.62         15.36         2.45 o                         
  -3  11   9          1.24          2.25         2.39 o                         
  -2  11   9          9.47          5.53         2.10 o                         
  -1  11   9         13.25         10.55         2.27 o                         
   0  11   9        225.07        229.12         7.05 o                         
   1  11   9         67.40         58.56         3.95 o                         
   2  11   9        274.35        267.94         8.83 o                         
   3  11   9         93.38         91.74        11.62 o                         
   4  11   9        312.16        344.53        11.81 o                         
   5  11   9          1.96         -4.75         5.13 o                         
  -8  12   9         15.66         12.12         6.27 o                         
  -7  12   9         50.90         59.29         6.24 o                         
  -6  12   9         45.83         39.82         6.26 o                         
  -5  12   9         44.09         49.06         4.13 o                         
  -4  12   9          5.29          4.58         2.77 o                         
  -3  12   9         24.59         23.95         3.36 o                         
  -2  12   9         12.36          7.22         3.73 o                         
  -1  12   9        181.35        164.06         5.43 o                         
   0  12   9          2.43          2.93         2.36 o                         
   1  12   9         62.15         51.51         4.78 o                         
   2  12   9          5.22          0.88         4.59 o                         
   3  12   9          4.80          8.37         4.71 o                         
   4  12   9          2.66          0.96         3.99 o                         
  -8  13   9        209.83        233.35        17.20 o                         
  -7  13   9         40.33         33.49         6.93 o                         
  -6  13   9          2.04          3.26         5.26 o                         
  -5  13   9          8.34          5.18         4.71 o                         
  -4  13   9          6.16          7.86         4.07 o                         
  -3  13   9          0.00         -2.41         3.13 o                         
  -2  13   9          0.02         -3.59         3.59 o                         
  -1  13   9         26.52         20.07         3.69 o                         
   0  13   9        201.01        197.36        12.16 o                         
   1  13   9        317.03        357.20        10.84 o                         
   2  13   9        106.53         95.77         9.68 o                         
   3  13   9         16.35         10.42         6.24 o                         
   4  13   9         15.99         13.28         7.68 o                         
  -7  14   9         10.78         19.75         8.14 o                         
  -6  14   9         73.05         79.40         8.28 o                         
  -5  14   9        188.36        198.70        11.13 o                         
  -4  14   9         30.20         26.87         6.27 o                         
  -3  14   9         58.09         56.49         5.46 o                         
  -2  14   9         11.05         13.74         4.93 o                         
  -1  14   9         25.41         16.96         4.97 o                         
   0  14   9          5.25         10.13         7.49 o                         
   1  14   9          4.87         19.85         6.25 o                         
   2  14   9         35.09         19.87         5.80 o                         
   3  14   9         18.71         12.27         7.25 o                         
  -5  15   9          1.85         -0.76         9.49 o                         
  -4  15   9          0.73          2.61         5.36 o                         
  -3  15   9          0.74         -5.34         5.63 o                         
  -2  15   9         38.47         24.38        10.18 o                         
  -1  15   9        364.07        394.05        16.28 o                         
   0  15   9          1.21         -6.30         6.51 o                         
   1  15   9         59.01         68.10         9.50 o                         
 -10   0  10          0.57          9.37         5.14 o                         
  -8   0  10        339.10        337.28         9.58 o                         
  -6   0  10       1395.81       1423.46        23.93 o                         
  -4   0  10        123.84        116.59         4.44 o                         
  -2   0  10       1566.56       1589.60        22.08 o                         
   0   0  10         49.61         34.55         2.67 o                         
   2   0  10        637.22        663.57        10.92 o                         
   4   0  10         65.35         68.24         4.93 o                         
   6   0  10          5.50          2.22         5.74 o                         
 -11   1  10         39.68         44.33         4.60 o                         
 -10   1  10         27.42         27.20         4.42 o                         
  -9   1  10         87.54         82.40         4.99 o                         
  -8   1  10         35.30         28.18         2.99 o                         
  -7   1  10        209.74        194.95         4.75 o                         
  -6   1  10        309.52        296.05         5.89 o                         
  -5   1  10        700.12        711.46         8.58 o                         
  -4   1  10          0.71         -1.22         1.75 o                         
  -3   1  10        608.35        644.43         8.06 o                         
  -2   1  10        112.44         94.58         3.05 o                         
  -1   1  10       1216.25       1169.45        12.11 o                         
   0   1  10        402.25        401.71         6.02 o                         
   1   1  10         35.32         40.28         2.70 o                         
   2   1  10        365.54        375.00         6.48 o                         
   3   1  10        318.05        314.92         5.67 o                         
   4   1  10         53.26         50.20         2.50 o                         
   5   1  10        584.83        655.35        13.94 o                         
   6   1  10         68.91         60.44         4.92 o                         
   7   1  10        227.58        229.39        10.33 o                         
 -11   2  10         10.84         16.29         4.19 o                         
 -10   2  10        114.11        105.06         7.02 o                         
  -9   2  10        121.69        117.11         5.97 o                         
  -8   2  10        122.80        128.17         4.54 o                         
  -7   2  10         41.63         30.22         2.77 o                         
  -6   2  10         50.93         53.04         2.02 o                         
  -5   2  10        236.90        250.80         5.07 o                         
  -4   2  10         61.76         47.20         2.77 o                         
  -3   2  10         41.20         33.92         2.12 o                         
  -2   2  10          2.59          0.83         1.64 o                         
  -1   2  10        297.22        273.71         6.70 o                         
   0   2  10        625.75        622.40         8.14 o                         
   1   2  10        757.18        761.77        10.53 o                         
   2   2  10        493.50        517.49         7.79 o                         
   3   2  10        181.94        181.12         3.65 o                         
   4   2  10         82.99         77.02         3.37 o                         
   5   2  10         47.41         45.28         3.91 o                         
   6   2  10         27.47         16.20         5.11 o                         
   7   2  10         30.27         32.41         6.77 o                         
 -11   3  10         53.03         45.30         4.54 o                         
 -10   3  10         13.16          9.37         3.37 o                         
  -9   3  10        138.76        151.09         5.48 o                         
  -8   3  10         43.47         47.29         4.68 o                         
  -7   3  10         23.49         20.90         2.35 o                         
  -6   3  10        302.00        300.24         5.50 o                         
  -5   3  10        496.69        515.29         7.88 o                         
  -4   3  10        979.00        999.91        11.97 o                         
  -3   3  10        103.83         89.05         2.66 o                         
  -2   3  10        582.00        583.55         8.89 o                         
  -1   3  10         74.34         60.51         2.42 o                         
   0   3  10         19.12         28.05         1.82 o                         
   1   3  10          1.71         -1.14         1.98 o                         
   2   3  10          0.75          0.03         1.51 o                         
   3   3  10          4.12          1.63         1.69 o                         
   4   3  10        335.47        369.53         8.77 o                         
   5   3  10         99.20         99.41         4.74 o                         
   6   3  10        210.08        206.49         7.87 o                         
   7   3  10         47.76         26.30         6.59 o                         
 -11   4  10         51.39         43.64         5.55 o                         
 -10   4  10         32.99         36.55         4.27 o                         
  -9   4  10        256.88        275.93         9.12 o                         
  -8   4  10          1.28          3.90         2.60 o                         
  -7   4  10         62.06         58.83         4.11 o                         
  -6   4  10          3.99          7.44         1.94 o                         
  -5   4  10         67.05         52.82         2.76 o                         
  -4   4  10         53.85         54.63         3.60 o                         
  -3   4  10         50.07         49.49         3.03 o                         
  -2   4  10        201.56        194.97         4.85 o                         
  -1   4  10        104.53        111.07         3.22 o                         
   0   4  10          0.28          3.15         2.39 o                         
   1   4  10        313.75        336.74         5.68 o                         
   2   4  10        219.07        228.80         4.46 o                         
   3   4  10        196.67        179.61         6.53 o                         
   4   4  10         78.11         75.88         3.96 o                         
   5   4  10          2.49         -2.80         2.80 o                         
   6   4  10         12.56          6.06         3.61 o                         
   7   4  10          0.25          1.79         6.99 o                         
 -11   5  10          0.27         -0.78         5.22 o                         
 -10   5  10         93.22         82.75         5.36 o                         
  -9   5  10         21.38         18.68         3.41 o                         
  -8   5  10         15.52         16.56         2.56 o                         
  -7   5  10          0.58          2.18         2.20 o                         
  -6   5  10        106.68        114.15         3.89 o                         
  -5   5  10         95.87         84.71         3.73 o                         
  -4   5  10        153.72        162.17         4.05 o                         
  -3   5  10          1.90          1.45         1.58 o                         
  -2   5  10         50.51         41.20         2.09 o                         
  -1   5  10        181.98        169.99         3.79 o                         
   0   5  10        335.21        308.47         5.89 o                         
   1   5  10        382.13        367.05         7.75 o                         
   2   5  10         32.02         25.43         2.55 o                         
   3   5  10          8.50          8.37         2.48 o                         
   4   5  10        137.44        141.15         6.60 o                         
   5   5  10         26.85         19.73         3.84 o                         
   6   5  10         49.68         51.54         5.00 o                         
   7   5  10         16.02          3.26         6.75 o                         
 -11   6  10         65.05         68.11         9.41 o                         
 -10   6  10          0.36         -4.43         4.43 o                         
  -9   6  10          1.50          4.17         4.08 o                         
  -8   6  10          0.03          0.24         2.39 o                         
  -7   6  10          6.96          8.17         2.42 o                         
  -6   6  10          6.88          2.69         2.02 o                         
  -5   6  10         37.25         31.75         2.66 o                         
  -4   6  10          0.15         -0.71         1.89 o                         
  -3   6  10         17.98         21.77         2.01 o                         
  -2   6  10          2.58          3.34         1.58 o                         
  -1   6  10        893.54        921.37        11.45 o                         
   0   6  10         41.21         33.78         2.30 o                         
   1   6  10         74.40         87.95         3.22 o                         
   2   6  10          0.07          2.58         2.51 o                         
   3   6  10         98.68         95.79         3.85 o                         
   4   6  10          4.45          4.99         2.71 o                         
   5   6  10         16.65         10.93         4.13 o                         
   6   6  10          0.88          2.22         4.05 o                         
 -10   7  10         26.61         28.36         4.73 o                         
  -9   7  10         72.94         76.64         5.21 o                         
  -8   7  10         14.08          4.25         3.22 o                         
  -7   7  10        286.49        307.67         6.86 o                         
  -6   7  10          0.80         -2.14         2.14 o                         
  -5   7  10         15.91         12.72         2.52 o                         
  -4   7  10        136.85        130.13         4.98 o                         
  -3   7  10         51.11         44.57         2.58 o                         
  -2   7  10         36.77         40.00         2.68 o                         
  -1   7  10        220.46        217.32         4.28 o                         
   0   7  10        104.33        103.54         3.26 o                         
   1   7  10        138.86        125.64         5.79 o                         
   2   7  10         18.92         14.97         2.44 o                         
   3   7  10         23.05         19.92         2.98 o                         
   4   7  10         76.91         72.98         5.82 o                         
   5   7  10         87.22         97.63         6.31 o                         
   6   7  10          0.17         -5.07         5.07 o                         
 -10   8  10         94.94        109.84         8.54 o                         
  -9   8  10        131.76        145.77        10.01 o                         
  -8   8  10          1.95         -2.12         3.06 o                         
  -7   8  10          3.14          3.99         4.63 o                         
  -6   8  10         32.52         28.50         2.74 o                         
  -5   8  10          4.91          5.01         2.01 o                         
  -4   8  10         16.27         16.31         2.21 o                         
  -3   8  10         71.22         77.67         2.89 o                         
  -2   8  10         49.54         35.50         2.84 o                         
  -1   8  10        227.39        226.63         6.95 o                         
   0   8  10          2.27         -1.24         1.96 o                         
   1   8  10         86.79         74.84         4.91 o                         
   2   8  10         19.68         25.71         3.27 o                         
   3   8  10        254.26        263.69         7.09 o                         
   4   8  10         50.84         49.36         5.81 o                         
   5   8  10          1.46          2.73         4.29 o                         
   6   8  10          1.17          8.55         7.64 o                         
  -9   9  10          1.12         -5.18         5.18 o                         
  -8   9  10         42.39         47.72         5.68 o                         
  -7   9  10          9.27          4.37         3.34 o                         
  -6   9  10         21.90         19.53         2.92 o                         
  -5   9  10        212.65        216.41         6.58 o                         
  -4   9  10         83.66         82.30         3.95 o                         
  -3   9  10         10.06          8.91         2.44 o                         
  -2   9  10         85.52         84.20         3.09 o                         
  -1   9  10         20.99         22.68         2.20 o                         
   0   9  10         19.80         22.89         2.68 o                         
   1   9  10          0.98          1.68         2.34 o                         
   2   9  10         42.55         41.45         4.94 o                         
   3   9  10         49.14         56.30         5.09 o                         
   4   9  10          7.38          4.48         5.64 o                         
   5   9  10         13.29         12.64         6.91 o                         
  -9  10  10         25.36         22.04         7.33 o                         
  -8  10  10         68.16         66.62         6.79 o                         
  -7  10  10          0.48          1.49         3.87 o                         
  -6  10  10         99.41         95.66         6.58 o                         
  -5  10  10         75.65         73.63         3.90 o                         
  -4  10  10         51.14         40.43         4.03 o                         
  -3  10  10         66.44         52.02         4.35 o                         
  -2  10  10        257.06        273.15         7.79 o                         
  -1  10  10        213.27        208.80         5.16 o                         
   0  10  10        322.51        363.74        12.79 o                         
   1  10  10        412.12        459.93        12.17 o                         
   2  10  10        133.62        134.09         8.25 o                         
   3  10  10         26.11         22.18         5.11 o                         
   4  10  10         52.38         35.77         6.48 o                         
   5  10  10          2.82          9.02         5.77 o                         
  -8  11  10        124.07        132.42        15.59 o                         
  -7  11  10        111.72        126.42         8.12 o                         
  -6  11  10         44.16         54.86         7.16 o                         
  -5  11  10        201.84        237.75         7.78 o                         
  -4  11  10          2.44          5.96         3.59 o                         
  -3  11  10        120.93        114.67         5.20 o                         
  -2  11  10         41.80         31.74         3.38 o                         
  -1  11  10         45.27         37.96         3.32 o                         
   0  11  10         10.50          7.63         3.10 o                         
   1  11  10          0.14         -2.42         3.95 o                         
   2  11  10         16.19         16.69         4.89 o                         
   3  11  10         25.34         13.30         5.43 o                         
   4  11  10         22.90         21.92         7.39 o                         
  -7  12  10         24.18         16.94         8.28 o                         
  -6  12  10         98.80         99.84         6.42 o                         
  -5  12  10         15.94         11.37         3.68 o                         
  -4  12  10         13.16         11.85         3.86 o                         
  -3  12  10          8.57         13.82         3.19 o                         
  -2  12  10        137.33        123.47         5.93 o                         
  -1  12  10         92.19         80.97         7.86 o                         
   0  12  10        310.05        366.94        10.97 o                         
   1  12  10         19.89          5.34         4.71 o                         
   2  12  10        491.07        516.48        17.29 o                         
   3  12  10          7.54         -5.14         6.28 o                         
  -6  13  10         34.23         37.41         7.24 o                         
  -5  13  10        205.16        205.98        13.40 o                         
  -4  13  10        110.20        112.20        10.83 o                         
  -3  13  10        109.26        105.61         7.53 o                         
  -2  13  10          1.53         -3.78         6.37 o                         
  -1  13  10        323.04        346.83        12.91 o                         
   0  13  10          7.29          8.21         8.30 o                         
   1  13  10          5.16          5.38         7.02 o                         
   2  13  10         25.85         20.31         6.91 o                         
  -5  14  10          2.52          5.50        13.86 o                         
  -4  14  10         37.06         41.78        15.30 o                         
  -3  14  10          0.92         -2.17         7.15 o                         
  -2  14  10         23.02         21.60         6.94 o                         
  -1  14  10         82.48         89.50        12.68 o                         
   0  14  10         63.47         78.50         8.33 o                         
   1  14  10        508.15        535.12        28.05 o                         
 -11   0  11          0.42          8.36         5.83 o                         
  -9   0  11        210.26        198.18         9.11 o                         
  -7   0  11        380.39        394.50        16.92 o                         
  -5   0  11         20.96         15.20         3.35 o                         
  -3   0  11         20.40         38.91         3.53 o                         
  -1   0  11         34.38         31.69         2.87 o                         
   1   0  11        326.77        319.19         7.92 o                         
   3   0  11         95.64        102.01         6.22 o                         
   5   0  11          9.40         12.38         6.32 o                         
 -11   1  11         13.14         11.08         5.12 o                         
 -10   1  11         81.25         82.44         5.74 o                         
  -9   1  11          2.41          1.57         3.63 o                         
  -8   1  11          0.75          3.73         4.07 o                         
  -7   1  11         12.67          7.92         2.69 o                         
  -6   1  11        313.42        359.96         7.96 o                         
  -5   1  11         18.72         24.75         2.16 o                         
  -4   1  11         12.36          3.00         2.50 o                         
  -3   1  11          0.36          0.94         1.73 o                         
  -2   1  11          0.80          0.71         1.86 o                         
  -1   1  11         16.01          9.80         1.76 o                         
   0   1  11          4.97         14.68         1.84 o                         
   1   1  11          3.30          2.07         2.16 o                         
   2   1  11         31.23         29.62         2.88 o                         
   3   1  11          1.44         -0.60         1.72 o                         
   4   1  11        238.68        240.84         7.51 o                         
   5   1  11        120.11        116.72         6.98 o                         
   6   1  11        383.57        379.86        13.68 o                         
 -11   2  11          1.20          4.80         5.35 o                         
 -10   2  11        125.57        123.82         5.66 o                         
  -9   2  11         48.50         43.39         4.09 o                         
  -8   2  11         20.75         20.27         3.40 o                         
  -7   2  11        270.84        279.26         7.22 o                         
  -6   2  11          0.04          2.52         2.40 o                         
  -5   2  11         98.29         99.01         2.96 o                         
  -4   2  11         57.53         42.28         2.39 o                         
  -3   2  11        336.44        377.56         6.07 o                         
  -2   2  11        195.68        196.57         4.21 o                         
  -1   2  11         28.60         25.89         2.23 o                         
   0   2  11         17.64         12.42         1.76 o                         
   1   2  11         74.87         59.69         2.97 o                         
   2   2  11          2.06          1.13         2.71 o                         
   3   2  11         46.38         35.25         3.45 o                         
   4   2  11         25.22         12.17         2.66 o                         
   5   2  11         97.86         92.86         6.26 o                         
   6   2  11         48.88         43.22         6.69 o                         
 -11   3  11         59.08         64.67         9.08 o                         
 -10   3  11         71.08         73.09         4.72 o                         
  -9   3  11         86.97         83.16         7.08 o                         
  -8   3  11         79.86         79.57         5.66 o                         
  -7   3  11         63.35         62.18         2.56 o                         
  -6   3  11         49.05         51.59         2.98 o                         
  -5   3  11         56.18         48.45         3.09 o                         
  -4   3  11          1.62         -0.07         1.98 o                         
  -3   3  11        172.46        160.58         3.73 o                         
  -2   3  11         88.36         80.56         3.61 o                         
  -1   3  11        180.68        148.36         3.64 o                         
   0   3  11        250.12        284.46         7.03 o                         
   1   3  11        328.55        345.61         6.98 o                         
   2   3  11         62.70         54.41         3.53 o                         
   3   3  11        122.55        128.74         4.32 o                         
   4   3  11         13.48         10.55         3.48 o                         
   5   3  11        309.20        286.93        11.44 o                         
   6   3  11          0.06         -1.26         7.02 o                         
 -10   4  11          3.36          6.08         4.17 o                         
  -9   4  11          0.19         -3.42         3.42 o                         
  -8   4  11          0.14         -0.61         3.32 o                         
  -7   4  11          3.50          6.02         2.22 o                         
  -6   4  11        137.58        140.60         5.96 o                         
  -5   4  11        222.97        227.15         6.84 o                         
  -4   4  11        165.30        163.68         4.01 o                         
  -3   4  11        164.30        141.84         3.71 o                         
  -2   4  11         11.70         12.55         1.95 o                         
  -1   4  11          1.02         -1.54         1.54 o                         
   0   4  11        329.60        321.43         9.75 o                         
   1   4  11         10.62         16.14         2.15 o                         
   2   4  11          8.98          7.48         2.29 o                         
   3   4  11          0.22         -1.26         2.46 o                         
   4   4  11        284.49        293.09         8.08 o                         
   5   4  11         25.81         22.43         5.97 o                         
   6   4  11         91.97         94.00        11.35 o                         
 -10   5  11          2.53          7.52         5.33 o                         
  -9   5  11         33.20         27.92         7.25 o                         
  -8   5  11        104.36        104.14         5.39 o                         
  -7   5  11        136.76        143.27         6.96 o                         
  -6   5  11          3.47          3.94         2.65 o                         
  -5   5  11        212.36        221.84         6.88 o                         
  -4   5  11        114.29        116.57         3.58 o                         
  -3   5  11         17.58         18.35         2.19 o                         
  -2   5  11        234.25        215.43         4.79 o                         
  -1   5  11        455.31        486.66         7.63 o                         
   0   5  11          3.48          6.93         2.53 o                         
   1   5  11        222.90        250.25         5.65 o                         
   2   5  11         49.88         43.36         3.10 o                         
   3   5  11        313.77        318.10         7.58 o                         
   4   5  11         18.12         13.35         3.25 o                         
   5   5  11         33.62         23.24         5.94 o                         
 -10   6  11        149.64        168.12        10.40 o                         
  -9   6  11         12.60         17.77         4.40 o                         
  -8   6  11         23.92         27.14         4.51 o                         
  -7   6  11          3.35          3.78         4.01 o                         
  -6   6  11        238.64        251.04         8.15 o                         
  -5   6  11          4.04          3.23         2.68 o                         
  -4   6  11         51.38         54.81         3.11 o                         
  -3   6  11          2.75          6.41         1.88 o                         
  -2   6  11        618.90        646.57        11.27 o                         
  -1   6  11          0.01          1.60         2.30 o                         
   0   6  11        279.34        285.30         6.36 o                         
   1   6  11          5.73          8.98         2.58 o                         
   2   6  11         22.53         19.66         3.36 o                         
   3   6  11         12.47          4.16         3.00 o                         
   4   6  11        280.23        294.13        11.37 o                         
   5   6  11          7.81         -1.17         3.85 o                         
 -10   7  11          0.94         -1.15         5.38 o                         
  -9   7  11         36.40         18.90         5.12 o                         
  -8   7  11         85.95         88.97         6.37 o                         
  -7   7  11         96.95        105.14         7.40 o                         
  -6   7  11         47.96         47.06         3.30 o                         
  -5   7  11         30.05         24.30         3.84 o                         
  -4   7  11         11.56          9.71         2.41 o                         
  -3   7  11         10.20         10.90         2.25 o                         
  -2   7  11         10.41         10.90         2.33 o                         
  -1   7  11        437.12        431.66         8.14 o                         
   0   7  11          7.12          1.38         2.28 o                         
   1   7  11        191.17        200.92         7.18 o                         
   2   7  11         87.45         85.48         4.46 o                         
   3   7  11        334.12        351.90         9.93 o                         
   4   7  11          7.18         14.53         6.92 o                         
   5   7  11          8.00          0.43         9.80 o                         
  -9   8  11          3.34          2.40         6.14 o                         
  -8   8  11          0.48          3.51         4.00 o                         
  -7   8  11         13.08         21.00         3.86 o                         
  -6   8  11          0.12          0.36         3.12 o                         
  -5   8  11        166.54        184.77         6.19 o                         
  -4   8  11        206.04        181.48         5.53 o                         
  -3   8  11        202.95        203.45         6.81 o                         
  -2   8  11         76.79         72.42         4.41 o                         
  -1   8  11          8.39          7.59         2.34 o                         
   0   8  11        560.83        614.98        10.71 o                         
   1   8  11          3.10          1.41         2.67 o                         
   2   8  11          4.83          1.64         3.64 o                         
   3   8  11          9.79          7.96         4.33 o                         
   4   8  11        153.68        166.09         9.37 o                         
  -9   9  11          0.70         -0.56         6.98 o                         
  -8   9  11        158.29        160.03         9.75 o                         
  -7   9  11          0.18          3.52         4.74 o                         
  -6   9  11         22.54         21.48         3.86 o                         
  -5   9  11          2.02          1.94         3.39 o                         
  -4   9  11         54.97         54.63         4.97 o                         
  -3   9  11          0.49          0.55         2.67 o                         
  -2   9  11        173.91        168.10         8.16 o                         
  -1   9  11          1.36         -2.64         2.85 o                         
   0   9  11         63.70         60.16         4.45 o                         
   1   9  11        201.78        192.00         8.15 o                         
   2   9  11         79.63         72.23         5.48 o                         
   3   9  11        134.58        139.85         8.77 o                         
   4   9  11         64.18         66.65        10.02 o                         
  -8  10  11          0.54          2.45         6.22 o                         
  -7  10  11         20.92         27.83         4.85 o                         
  -6  10  11          0.65          2.09         3.32 o                         
  -5  10  11         79.21         57.11         6.94 o                         
  -4  10  11         69.58         71.28         4.52 o                         
  -3  10  11        213.56        192.82        11.11 o                         
  -2  10  11        137.87        132.41         9.88 o                         
  -1  10  11        131.45        124.19         7.05 o                         
   0  10  11         37.21         27.97         4.33 o                         
   1  10  11          5.89          4.07         4.16 o                         
   2  10  11         72.33         61.91         6.30 o                         
   3  10  11          0.14          2.69         5.22 o                         
  -7  11  11         39.09         41.23         6.76 o                         
  -6  11  11         42.34         42.82         5.48 o                         
  -5  11  11         53.78         51.62         6.65 o                         
  -4  11  11         10.60         13.33         4.10 o                         
  -3  11  11        152.66        169.13         8.43 o                         
  -2  11  11         68.25         63.44         5.17 o                         
  -1  11  11         20.94         20.75         4.59 o                         
   0  11  11        147.71        128.34         7.59 o                         
   1  11  11        122.35        134.19         9.37 o                         
   2  11  11        116.19        105.60         8.64 o                         
  -6  12  11         59.08         54.81        12.55 o                         
  -5  12  11         51.43         32.54         5.25 o                         
  -4  12  11         12.81          9.56         4.54 o                         
  -3  12  11         14.11          3.12         5.86 o                         
  -2  12  11          7.55          9.86         5.12 o                         
  -1  12  11          7.58          7.51         6.03 o                         
   0  12  11          8.69          9.89         6.12 o                         
   1  12  11        212.86        234.08        12.29 o                         
  -4  13  11          0.04         -4.08         5.69 o                         
  -3  13  11         14.29         10.77         6.27 o                         
  -2  13  11          2.01         -3.43         6.01 o                         
  -1  13  11        150.98        131.70        14.56 o                         
 -10   0  12        118.61        105.89        13.29 o                         
  -8   0  12        235.30        252.38        17.27 o                         
  -6   0  12        339.94        320.05        15.84 o                         
  -4   0  12         36.11         43.47         5.94 o                         
  -2   0  12          0.02         -2.22         4.08 o                         
   0   0  12        602.68        563.49        13.86 o                         
   2   0  12        402.61        398.75        13.37 o                         
   4   0  12        232.63        242.54        14.48 o                         
 -10   1  12          3.19          2.16         4.75 o                         
  -9   1  12          1.42         -2.55         3.78 o                         
  -8   1  12         23.72         22.39         3.97 o                         
  -7   1  12         18.84         10.03         3.61 o                         
  -6   1  12         65.11         63.04         4.13 o                         
  -5   1  12         29.55         24.08         3.03 o                         
  -4   1  12         96.05        101.40         3.75 o                         
  -3   1  12        536.99        523.62         9.22 o                         
  -2   1  12         49.63         52.16         2.97 o                         
  -1   1  12        130.25        126.53         3.89 o                         
   0   1  12         96.06         93.92         3.32 o                         
   1   1  12          7.20          6.99         1.91 o                         
   2   1  12          0.79         -0.05         2.26 o                         
   3   1  12        248.43        241.29         8.51 o                         
   4   1  12          0.02          2.85         3.98 o                         
   5   1  12         17.06         12.73         6.19 o                         
 -10   2  12          2.81         -2.11         5.41 o                         
  -9   2  12        167.08        173.24         7.98 o                         
  -8   2  12         79.24         66.16         7.51 o                         
  -7   2  12        173.65        158.68         6.32 o                         
  -6   2  12        245.71        254.89         6.32 o                         
  -5   2  12         10.47          8.63         2.03 o                         
  -4   2  12        141.23        146.06         4.33 o                         
  -3   2  12         19.80         12.16         2.31 o                         
  -2   2  12         94.70         99.74         3.51 o                         
  -1   2  12         23.78         22.42         2.47 o                         
   0   2  12        468.74        481.51         8.68 o                         
   1   2  12         19.57         19.60         2.99 o                         
   2   2  12        105.39        107.01         4.51 o                         
   3   2  12        209.48        212.63         6.98 o                         
   4   2  12        167.03        180.52         8.34 o                         
   5   2  12         47.88         49.05         8.77 o                         
 -10   3  12         43.47         25.83         6.65 o                         
  -9   3  12          1.55          1.94         3.48 o                         
  -8   3  12         44.88         42.05         4.76 o                         
  -7   3  12          8.95          8.06         3.51 o                         
  -6   3  12        130.94        136.49         4.14 o                         
  -5   3  12        107.38        111.03         4.20 o                         
  -4   3  12         12.74          8.26         2.39 o                         
  -3   3  12        315.57        287.48         6.71 o                         
  -2   3  12         46.10         47.82         3.04 o                         
  -1   3  12        246.13        265.18         5.87 o                         
   0   3  12         77.78         73.50         3.91 o                         
   1   3  12          0.60         -0.41         2.76 o                         
   2   3  12        121.19        118.89         5.07 o                         
   3   3  12         32.98         31.95         3.74 o                         
   4   3  12         11.28         15.93         4.70 o                         
  -9   4  12        167.97        167.80         9.06 o                         
  -8   4  12         69.26         72.41         5.39 o                         
  -7   4  12        133.85        134.15         5.86 o                         
  -6   4  12         11.87         12.78         2.96 o                         
  -5   4  12         70.96         73.72         4.27 o                         
  -4   4  12          2.12          1.83         2.31 o                         
  -3   4  12         21.56         23.42         3.61 o                         
  -2   4  12          0.86          2.67         2.35 o                         
  -1   4  12         62.71         64.88         3.07 o                         
   0   4  12         27.06         24.65         4.33 o                         
   1   4  12        147.67        145.51         4.81 o                         
   2   4  12        225.83        216.71         7.31 o                         
   3   4  12        386.51        426.73        10.85 o                         
   4   4  12          5.14         -1.38         4.96 o                         
  -9   5  12          8.21         10.04         4.86 o                         
  -8   5  12          2.43         -1.69         8.26 o                         
  -7   5  12         29.30         26.22         3.90 o                         
  -6   5  12        263.79        246.93        13.42 o                         
  -5   5  12         24.89         16.90         3.12 o                         
  -4   5  12        208.66        215.50         6.93 o                         
  -3   5  12          1.10          2.67         3.45 o                         
  -2   5  12         92.60        101.37         4.46 o                         
  -1   5  12        306.25        305.67         8.64 o                         
   0   5  12        134.27        154.25         8.70 o                         
   1   5  12         10.09          8.19         3.28 o                         
   2   5  12          0.44          1.82         3.36 o                         
   3   5  12          3.78          2.79         3.73 o                         
   4   5  12         84.58         74.69         7.08 o                         
  -9   6  12         44.21         32.37         7.74 o                         
  -8   6  12         10.03          9.86         7.00 o                         
  -7   6  12        208.38        240.56         8.63 o                         
  -6   6  12         42.81         43.22         4.39 o                         
  -5   6  12         83.31         81.55         5.56 o                         
  -4   6  12          0.43          3.38         2.21 o                         
  -3   6  12          8.39          1.45         3.39 o                         
  -2   6  12          0.01         -2.33         2.33 o                         
  -1   6  12        351.05        366.73         9.39 o                         
   0   6  12         72.55         86.95         4.16 o                         
   1   6  12         78.19         80.06         4.75 o                         
   2   6  12         16.02          5.85         4.26 o                         
   3   6  12        417.11        456.88        14.63 o                         
   4   6  12          0.01          6.49         7.74 o                         
  -8   7  12          5.44          2.83         4.30 o                         
  -7   7  12         11.14          9.23         4.13 o                         
  -6   7  12        303.91        288.92        11.63 o                         
  -5   7  12         27.50         20.20         3.76 o                         
  -4   7  12        163.33        176.73         7.03 o                         
  -3   7  12          0.01          1.72         2.97 o                         
  -2   7  12        245.83        253.31         7.45 o                         
  -1   7  12        108.80        109.52         4.93 o                         
   0   7  12        406.28        450.94        10.86 o                         
   1   7  12          4.11          4.31         3.35 o                         
   2   7  12          2.02          0.38         4.91 o                         
   3   7  12         23.17         22.97         8.42 o                         
  -8   8  12        136.43        129.87        10.43 o                         
  -7   8  12         28.75         26.91         5.49 o                         
  -6   8  12        123.50        135.54         7.52 o                         
  -5   8  12          0.78         -6.55         7.93 o                         
  -4   8  12         14.03         13.98         5.20 o                         
  -3   8  12         63.63         58.42         4.85 o                         
  -2   8  12         47.26         32.35         4.43 o                         
  -1   8  12          4.59          5.16         3.90 o                         
   0   8  12         84.40         91.34         5.39 o                         
   1   8  12         13.30          6.71         4.61 o                         
   2   8  12        348.64        337.51        13.80 o                         
   3   8  12        323.55        370.26        32.83 o                         
  -7   9  12         90.16         99.91         7.04 o                         
  -6   9  12         34.47         32.22         4.68 o                         
  -5   9  12        160.60        154.81         7.57 o                         
  -4   9  12         86.42         81.15        10.28 o                         
  -3   9  12        863.06       1004.82        24.66 o                         
  -2   9  12         16.11         13.78         4.42 o                         
  -1   9  12        364.60        394.15        11.97 o                         
   0   9  12         72.51         66.12         5.61 o                         
   1   9  12         19.13          9.79         4.82 o                         
   2   9  12         15.90         21.26         8.87 o                         
  -6  10  12         84.87         86.37         7.33 o                         
  -5  10  12          7.18         10.26        11.55 o                         
  -4  10  12         15.65          5.72         4.69 o                         
  -3  10  12          9.33          1.36         4.99 o                         
  -2  10  12         32.33         32.23         6.71 o                         
  -1  10  12         20.51         19.54         4.36 o                         
   0  10  12        211.15        201.31        11.84 o                         
   1  10  12         32.57         26.63         6.81 o                         
  -5  11  12        139.17        133.26        10.69 o                         
  -4  11  12         26.05         19.85         9.40 o                         
  -3  11  12        224.15        224.07        10.94 o                         
  -2  11  12         97.26        102.49         7.04 o                         
  -1  11  12        279.33        284.69        11.06 o                         
   0  11  12         11.75          8.19         6.63 o                         
  -9   0  13          0.60          0.40         7.20 o                         
  -7   0  13        176.65        214.95        12.91 o                         
  -5   0  13         91.36         97.82         6.81 o                         
  -3   0  13        276.55        307.43        12.66 o                         
  -1   0  13         11.80          7.83         4.06 o                         
   1   0  13          2.42          2.66         4.54 o                         
   3   0  13          2.40         -2.68         6.42 o                         
  -9   1  13         35.57         33.61         6.27 o                         
  -8   1  13        303.05        344.35        11.34 o                         
  -7   1  13         37.34         35.56         4.97 o                         
  -6   1  13          0.04          4.00         3.25 o                         
  -5   1  13          3.34          7.51         3.05 o                         
  -4   1  13         10.52          1.07         3.28 o                         
  -3   1  13         27.25         17.56         3.38 o                         
  -2   1  13         68.22         82.90         3.86 o                         
  -1   1  13        214.00        235.65         6.49 o                         
   0   1  13        332.90        368.87         9.69 o                         
   1   1  13          3.07          6.15         3.80 o                         
   2   1  13        272.96        283.39        10.09 o                         
   3   1  13         18.78         18.05         4.93 o                         
  -9   2  13         11.26         10.44         6.02 o                         
  -8   2  13         70.40         66.95         5.61 o                         
  -7   2  13         34.65         27.80         6.01 o                         
  -6   2  13         13.96         11.71         4.06 o                         
  -5   2  13        100.48         99.62         5.35 o                         
  -4   2  13        116.65        119.20         5.51 o                         
  -3   2  13        124.91        130.04         5.13 o                         
  -2   2  13         40.40         54.63         4.93 o                         
  -1   2  13         95.33         94.31         5.02 o                         
   0   2  13         91.76        106.41         5.21 o                         
   1   2  13         10.54         16.45         3.68 o                         
   2   2  13         80.69         69.08         5.29 o                         
   3   2  13         17.85         15.62         5.07 o                         
  -8   3  13         40.51         38.74         5.16 o                         
  -7   3  13        263.73        278.95         9.92 o                         
  -6   3  13         65.33         54.39         4.56 o                         
  -5   3  13         13.51         12.12         2.98 o                         
  -4   3  13          8.88          9.03         2.83 o                         
  -3   3  13        248.76        272.95         6.93 o                         
  -2   3  13         18.25         16.83         2.78 o                         
  -1   3  13        178.80        171.91         5.97 o                         
   0   3  13          0.03          2.83         4.00 o                         
   1   3  13         30.46         20.31         4.00 o                         
   2   3  13        119.53        107.75         6.11 o                         
   3   3  13        114.66        126.27        13.20 o                         
  -8   4  13         81.02         75.20         6.67 o                         
  -7   4  13         22.20         10.66         4.37 o                         
  -6   4  13         96.73         95.78         6.06 o                         
  -5   4  13         22.10         16.29         6.07 o                         
  -4   4  13        106.49        107.03         4.88 o                         
  -3   4  13          3.05          8.41         4.08 o                         
  -2   4  13        129.56        134.32         5.54 o                         
  -1   4  13        167.45        160.63         6.32 o                         
   0   4  13         27.36         27.42         4.07 o                         
   1   4  13         37.36         39.96         4.81 o                         
   2   4  13         46.09         42.36         4.98 o                         
   3   4  13          7.13         -0.95         5.63 o                         
  -8   5  13          3.35         -1.47         4.69 o                         
  -7   5  13        141.47        177.19        10.61 o                         
  -6   5  13          5.23          2.75         4.48 o                         
  -5   5  13         89.28         70.27         5.20 o                         
  -4   5  13          2.39         -3.78         3.78 o                         
  -3   5  13        271.70        302.69         9.01 o                         
  -2   5  13         74.83         65.59         5.73 o                         
  -1   5  13        106.23         99.67         5.85 o                         
   0   5  13         38.47         38.40         4.46 o                         
   1   5  13        103.31         86.74         6.69 o                         
   2   5  13         33.69         20.78         6.89 o                         
  -7   6  13         35.46         28.53         8.25 o                         
  -6   6  13        450.95        494.87        20.99 o                         
  -5   6  13          0.21         -4.33         4.33 o                         
  -4   6  13        155.05        155.34        15.04 o                         
  -3   6  13         27.90         30.21         4.49 o                         
  -2   6  13         98.98         79.12         7.23 o                         
  -1   6  13         43.26         42.25         5.57 o                         
   0   6  13          7.86          5.33         3.80 o                         
   1   6  13          4.21          5.54         4.57 o                         
   2   6  13          0.91         -1.16         6.24 o                         
  -7   7  13         82.49         81.28         7.77 o                         
  -6   7  13          9.59         11.02         5.02 o                         
  -5   7  13         17.09         22.84         5.76 o                         
  -4   7  13         39.52         33.05         9.19 o                         
  -3   7  13        124.75        144.53         7.47 o                         
  -2   7  13          6.09         10.07         4.23 o                         
  -1   7  13         18.64         11.60         5.75 o                         
   0   7  13         52.98         53.90         5.17 o                         
   1   7  13         50.21         49.35         8.73 o                         
  -6   8  13         98.74        100.48         7.85 o                         
  -5   8  13         56.85         37.88         6.29 o                         
  -4   8  13        234.94        271.36        12.05 o                         
  -3   8  13         11.73         10.81         4.19 o                         
  -2   8  13        278.78        284.61        10.47 o                         
  -1   8  13         20.53         19.89         4.45 o                         
   0   8  13         26.45         15.49         7.17 o                         
  -5   9  13         75.62         78.98        10.14 o                         
  -4   9  13         35.02         21.79        16.73 o                         
  -3   9  13         23.46         21.53         6.84 o                         
  -2   9  13          1.16          5.12        10.83 o                         
  -1   9  13         31.26         22.65         6.47 o                         
  -6   0  14          1.14          5.47         6.49 o                         
  -4   0  14         90.88         93.06         9.02 o                         
  -2   0  14         66.17         80.39        11.29 o                         
   0   0  14        618.22        714.78        24.16 o                         
  -7   1  14          6.82          8.10         5.73 o                         
  -6   1  14          6.58          2.53         5.30 o                         
  -5   1  14        154.23        162.50         9.23 o                         
  -4   1  14          0.13         -2.09         4.32 o                         
  -3   1  14        335.90        396.98        10.97 o                         
  -2   1  14         22.61         29.03         4.31 o                         
  -1   1  14         29.88         20.25         4.50 o                         
   0   1  14          1.30          2.95         3.83 o                         
   1   1  14         25.74         19.77         5.32 o                         
  -7   2  14         21.24          0.20         5.73 o                         
  -6   2  14         33.46         41.27         7.29 o                         
  -5   2  14          0.46          3.47         4.77 o                         
  -4   2  14          8.62         10.17         3.72 o                         
  -3   2  14         38.60         40.41         4.33 o                         
  -2   2  14          0.32         -3.22         3.87 o                         
  -1   2  14        311.84        293.93         9.63 o                         
   0   2  14        164.36        163.58         8.19 o                         
   1   2  14         88.59         82.30         6.70 o                         
  -7   3  14          1.10          0.82         7.48 o                         
  -6   3  14         84.17         94.61        10.26 o                         
  -5   3  14         58.24         50.56         5.85 o                         
  -4   3  14        203.08        197.89        12.22 o                         
  -3   3  14        161.35        184.62         9.74 o                         
  -2   3  14        351.42        398.05        11.52 o                         
  -1   3  14         41.59         39.96         5.12 o                         
   0   3  14         42.35         42.40         6.32 o                         
  -6   4  14        274.29        284.98        25.18 o                         
  -5   4  14         51.05         49.48         7.20 o                         
  -4   4  14          0.92         -4.27         4.27 o                         
  -3   4  14          6.88         11.52         4.83 o                         
  -2   4  14          0.54          0.46         3.53 o                         
  -1   4  14         93.36         99.37        10.82 o                         
   0   4  14         24.16         16.95         5.49 o                         
  -6   5  14          8.13         -8.29         8.29 o                         
  -5   5  14         38.01         39.55         7.25 o                         
  -4   5  14        133.73        141.46        10.82 o                         
  -3   5  14          0.68         -0.50         4.50 o                         
  -2   5  14        425.22        472.09        16.73 o                         
  -1   5  14          4.15          0.37         5.86 o                         
  -5   6  14        178.39        196.74        14.88 o                         
  -4   6  14          5.21          0.14         7.56 o                         
  -3   6  14         30.36         25.92         8.90 o                         
  -2   6  14         81.95         95.69        10.26 o                         
  -1   6  14          0.57         -5.19        13.59 o                         
                                                                                
