# Supplementary material for: Chemo- and regioselective [3 + 2]-cyclo­additions of thio­carbonyl ylides: crystal structures of trans-8-benzoyl-1,1,3,3-tetra­methyl-7-tri­fluoro­methyl-5-thia­spiro­[3.4]octan-2-one and trans-3-benzoyl-2,2-diphenyl-4-(tri­fluoro­meth­yl)tetra­hydro­thio­phene
Source: Acta Crystallogr E Crystallogr Commun. 2018 Nov 6;74(Pt 12):1705–9. doi: 10.1107/S2056989018015335 (PMC6281088; doi:10.1107/S2056989018015335)
Supplement: Supplementary file 4 [file e-74-01705-1bsup3.hkl]

data_1b                                                                         
_shelx_title ' MG-1225 (HG1704)'                                                
_shelx_refln_list_code          4                                               
_shelx_F_calc_maximum      170.59                                               
_exptl_crystal_F_000       856.00                                               
_reflns_d_resolution_high  0.7697                                               
                                                                                
loop_                                                                           
 _space_group_symop_operation_xyz                                               
 'x, y, z'                                                                      
 '-x, y+1/2, -z+1/2'                                                            
 '-x, -y, -z'                                                                   
 'x, -y-1/2, z-1/2'                                                             
                                                                                
_cell_length_a     7.4578                                                       
_cell_length_b    17.6162                                                       
_cell_length_c    14.5634                                                       
_cell_angle_alpha  90.000                                                       
_cell_angle_beta   92.681                                                       
_cell_angle_gamma  90.000                                                       
                                                                                
_shelx_F_squared_multiplier     1.000                                           
                                                                                
loop_                                                                           
 _refln_index_h                                                                 
 _refln_index_k                                                                 
 _refln_index_l                                                                 
 _refln_F_squared_calc                                                          
 _refln_F_squared_meas                                                          
 _refln_F_squared_sigma                                                         
 _refln_observed_status                                                         
   1   0   0       6879.02       1677.41      1503.49 o                         
   2   0   0      27665.78      28752.29       647.49 o                         
   3   0   0        264.99        235.69         5.52 o                         
   4   0   0       2342.74       2421.39        49.36 o                         
   5   0   0        363.61        370.59        12.78 o                         
   6   0   0        684.39        743.78        21.33 o                         
   7   0   0         77.96         63.48         9.31 o                         
   8   0   0          1.47          4.55        11.28 o                         
   9   0   0         59.60         46.34        24.63 o                         
   1   1   0         72.10         48.15        10.92 o                         
   2   1   0         45.79         33.68         2.44 o                         
   3   1   0       8648.17       8950.97       101.37 o                         
   4   1   0        442.49        496.55         8.45 o                         
   5   1   0       1450.50       1565.26        23.36 o                         
   6   1   0        769.73        730.40        16.19 o                         
   7   1   0        625.12        576.94        16.04 o                         
   8   1   0        394.89        393.48        14.65 o                         
   9   1   0         87.88         48.95        11.08 o                         
   0   2   0       7559.95       1602.35      1027.05 o                         
   1   2   0       4783.74       3701.72       475.55 o                         
   2   2   0       2256.04       2087.42        58.32 o                         
   3   2   0        464.87        508.95         7.53 o                         
   4   2   0          5.37         -0.09         1.97 o                         
   5   2   0        357.91        351.30         7.25 o                         
   6   2   0        928.97        947.61        13.86 o                         
   7   2   0        591.50        624.31        15.49 o                         
   8   2   0         77.12         70.42        11.60 o                         
   9   2   0        103.67         75.05        14.78 o                         
   1   3   0       1435.01       1277.51        13.56 o                         
   2   3   0       7912.34       7468.81        67.07 o                         
   3   3   0       1808.40       1805.32        17.45 o                         
   4   3   0         29.78         24.28         2.63 o                         
   5   3   0        617.53        680.52        10.33 o                         
   6   3   0          2.68          5.22         3.12 o                         
   7   3   0         30.94         31.11         6.09 o                         
   8   3   0         22.94          5.63         6.76 o                         
   9   3   0          0.26        -11.14        11.14 o                         
   0   4   0       7395.17       6871.72       103.19 o                         
   1   4   0        164.55        141.84         2.60 o                         
   2   4   0          1.34          2.37         1.86 o                         
   3   4   0        466.76        472.35         7.96 o                         
   4   4   0          7.93          2.09         2.01 o                         
   5   4   0         24.57         29.47         3.48 o                         
   6   4   0         84.82         77.24         5.76 o                         
   7   4   0        118.15        135.66         6.37 o                         
   8   4   0         13.82          7.21         6.97 o                         
   9   4   0         88.44         81.08        14.99 o                         
   1   5   0       8034.18       7739.04        69.10 o                         
   2   5   0        611.06        628.39         8.39 o                         
   3   5   0       6995.81       7100.23        62.91 o                         
   4   5   0         31.24         22.03         1.88 o                         
   5   5   0        477.69        485.52         9.30 o                         
   6   5   0        208.12        195.68         6.40 o                         
   7   5   0         85.83         69.89         8.40 o                         
   8   5   0          3.98          5.21         4.74 o                         
   9   5   0          0.38         -2.74        14.90 o                         
   0   6   0        465.52        437.12         9.98 o                         
   1   6   0        548.59        499.85         7.03 o                         
   2   6   0       2763.68       2601.76        26.29 o                         
   3   6   0        831.57        902.60        11.95 o                         
   4   6   0       2142.37       2093.68        58.00 o                         
   5   6   0       1996.41       2057.74        23.40 o                         
   6   6   0        212.68        206.76         9.08 o                         
   7   6   0        252.80        243.27        10.67 o                         
   8   6   0         79.14         77.73        11.11 o                         
   9   6   0         59.31         37.01        16.44 o                         
   1   7   0      12191.27      12464.19       110.28 o                         
   2   7   0       3913.95       4109.59        41.09 o                         
   3   7   0       1624.35       1747.99        20.37 o                         
   4   7   0        153.70        170.12         5.50 o                         
   5   7   0        145.30        142.60         4.04 o                         
   6   7   0         22.37         25.21         4.25 o                         
   7   7   0         87.92         59.48         8.06 o                         
   8   7   0        207.91        199.67        12.61 o                         
   9   7   0         89.65         55.05        19.71 o                         
   0   8   0        671.40        621.12        12.32 o                         
   1   8   0        644.05        673.25         9.28 o                         
   2   8   0        810.88        979.88        12.18 o                         
   3   8   0        626.00        601.14        15.28 o                         
   4   8   0         27.24         41.13         3.35 o                         
   5   8   0       3427.68       3192.40       237.32 o                         
   6   8   0        468.01        508.92        11.12 o                         
   7   8   0        324.48        315.61        10.59 o                         
   8   8   0          5.53         -1.03         7.83 o                         
   9   8   0          0.05         23.25        11.42 o                         
   1   9   0        251.38        267.01         5.58 o                         
   2   9   0         42.67         55.73         4.26 o                         
   3   9   0         78.92         80.21         4.41 o                         
   4   9   0         20.49         28.32         3.32 o                         
   5   9   0        257.03        254.54         6.79 o                         
   6   9   0        284.44        272.03         8.82 o                         
   7   9   0         10.21          5.37         6.32 o                         
   8   9   0        122.77        105.80        13.72 o                         
   0  10   0         34.23         66.65         6.54 o                         
   1  10   0        309.23        305.64         6.64 o                         
   2  10   0       3286.53       3342.09        34.46 o                         
   3  10   0        667.38        735.55        13.27 o                         
   4  10   0        497.86        501.78         9.71 o                         
   5  10   0        227.39        204.73         7.11 o                         
   6  10   0          1.01          0.60         3.22 o                         
   7  10   0         42.95         39.15         6.84 o                         
   8  10   0         86.76         99.14        12.10 o                         
   1  11   0        712.28        659.94        10.65 o                         
   2  11   0         51.83         52.06         4.03 o                         
   3  11   0         46.75         46.83         4.19 o                         
   4  11   0        962.79        997.30        17.46 o                         
   5  11   0        267.52        279.02         9.93 o                         
   6  11   0        391.18        400.99        11.53 o                         
   7  11   0        303.07        305.50        16.63 o                         
   8  11   0         40.66         23.88        11.86 o                         
   0  12   0        609.44        588.55        20.18 o                         
   1  12   0         13.50         12.35         3.83 o                         
   2  12   0        548.06        554.31        10.47 o                         
   3  12   0         36.26         40.22         4.12 o                         
   4  12   0       1619.02       1711.69        25.31 o                         
   5  12   0          0.17         -3.50         3.74 o                         
   6  12   0         44.64         27.61         6.25 o                         
   7  12   0         24.94         34.75         8.93 o                         
   8  12   0         16.00         17.56        10.42 o                         
   1  13   0        236.53        205.07        11.16 o                         
   2  13   0        121.79        114.37         5.36 o                         
   3  13   0          1.48          2.62         3.82 o                         
   4  13   0         38.37         23.37         5.50 o                         
   5  13   0          4.93          5.67         4.63 o                         
   6  13   0          0.02          5.95         5.78 o                         
   7  13   0         77.15         92.58        20.94 o                         
   0  14   0        320.62        310.10        11.74 o                         
   1  14   0        145.67        139.57         8.01 o                         
   2  14   0         32.61         26.32         4.27 o                         
   3  14   0        116.88        107.61         6.71 o                         
   4  14   0         36.02         38.80         5.74 o                         
   5  14   0         85.55         78.92         7.65 o                         
   6  14   0         48.28         52.25         8.92 o                         
   7  14   0          3.63         -1.83        15.44 o                         
   1  15   0        176.12        178.97         8.56 o                         
   2  15   0          1.01          3.79         3.97 o                         
   3  15   0         26.08         21.49         5.24 o                         
   4  15   0         12.46         14.20         9.02 o                         
   5  15   0         76.80         67.81         7.78 o                         
   6  15   0         28.71         33.70        12.69 o                         
   7  15   0         97.88        102.38        20.90 o                         
   0  16   0         69.76         57.56         8.33 o                         
   1  16   0        131.84        118.85         7.26 o                         
   2  16   0        268.03        270.14         9.06 o                         
   3  16   0          0.17         -0.65         6.68 o                         
   4  16   0        381.97        390.64        16.18 o                         
   5  16   0          0.06          0.77         7.80 o                         
   6  16   0         12.91          9.71        14.16 o                         
   1  17   0       2087.90       2326.79        34.12 o                         
   2  17   0          0.57          3.86         4.67 o                         
   3  17   0        181.57        181.54        20.75 o                         
   4  17   0         12.50          0.00         6.96 o                         
   5  17   0         33.91         27.75        10.19 o                         
   6  17   0          7.04        -13.56        13.56 o                         
   0  18   0         67.96         55.43        12.73 o                         
   1  18   0         50.17         42.41         7.03 o                         
   2  18   0        143.93        134.35         8.90 o                         
   3  18   0        135.23        104.31         9.19 o                         
   4  18   0         86.64         50.40         9.92 o                         
   5  18   0        126.55        147.21        27.25 o                         
   1  19   0         11.43         -2.02         7.48 o                         
   2  19   0          3.87         -2.91         7.95 o                         
   3  19   0        105.98         90.70        11.17 o                         
   4  19   0        144.55        139.01        25.61 o                         
   5  19   0          0.02         -1.22        13.97 o                         
   0  20   0        258.84        256.87        39.66 o                         
   1  20   0          1.47         21.06         8.88 o                         
   2  20   0        151.91        175.57        16.85 o                         
   3  20   0         17.90         13.44        10.52 o                         
   4  20   0          3.42          5.05        16.23 o                         
   1  21   0        204.15        207.98        15.92 o                         
   2  21   0          8.49         32.83        14.21 o                         
   3  21   0        510.90        564.58        29.48 o                         
   0  22   0         51.40         78.12        36.95 o                         
   1  22   0         22.14         -8.50        13.55 o                         
   2  22   0        161.34        158.93        19.28 o                         
  -9   1   1        152.60        130.09        16.58 o                         
  -8   1   1         81.00         56.48         8.14 o                         
  -7   1   1         43.88         29.34         5.76 o                         
  -6   1   1        293.20        306.48         9.10 o                         
  -5   1   1          3.47          2.18         1.88 o                         
  -4   1   1        378.46        428.42         8.33 o                         
  -3   1   1          0.29          0.12         1.43 o                         
  -2   1   1        566.67        508.30         8.03 o                         
  -1   1   1          6.02          3.10         0.75 o                         
   1   1   1        264.26        169.53        31.81 o                         
   2   1   1        186.23        205.10         4.76 o                         
   3   1   1        125.93        110.58         4.30 o                         
   4   1   1        564.44        519.12        22.03 o                         
   5   1   1        678.62        739.74        12.29 o                         
   6   1   1          0.44          0.16         6.23 o                         
   7   1   1          0.32          7.83         5.58 o                         
   8   1   1         43.50         44.65         7.79 o                         
   9   1   1          0.12          3.60         8.88 o                         
  -9   2   1          8.96          2.23         9.33 o                         
  -8   2   1        360.86        377.04        15.94 o                         
  -7   2   1         21.63         17.26         5.48 o                         
  -6   2   1       1638.57       1777.78        23.35 o                         
  -5   2   1         19.89         20.25         2.77 o                         
  -4   2   1        308.29        298.71        12.48 o                         
  -3   2   1       1958.25       1898.33        20.34 o                         
  -2   2   1         14.68         15.65         1.05 o                         
  -1   2   1       3216.61       2564.78       244.59 o                         
   0   2   1       4064.88       2873.19       410.11 o                         
   1   2   1      13745.20      12292.87       947.03 o                         
   2   2   1       4057.25       3714.05        81.98 o                         
   3   2   1        592.28        548.92         7.50 o                         
   4   2   1       1033.42       1085.87        15.82 o                         
   5   2   1       1058.15       1034.46        38.31 o                         
   6   2   1        822.30        910.20        14.88 o                         
   7   2   1        169.53        150.63         8.04 o                         
   8   2   1         30.23         30.59         7.43 o                         
   9   2   1         63.21         54.34        11.21 o                         
  -9   3   1        202.11        198.34        14.96 o                         
  -8   3   1         72.03         37.80         7.34 o                         
  -7   3   1        185.09        207.02         6.97 o                         
  -6   3   1          6.81          2.86         3.75 o                         
  -5   3   1        711.22        694.34        21.52 o                         
  -4   3   1       1518.98       1799.22        19.70 o                         
  -3   3   1       1584.08       1654.69        17.03 o                         
  -2   3   1        235.49        199.72         3.30 o                         
  -1   3   1      18240.56      17718.29       173.69 o                         
   0   3   1        192.46        184.19        10.14 o                         
   1   3   1      22259.05      22295.39       273.20 o                         
   2   3   1         15.31         16.28         1.65 o                         
   3   3   1       7399.18       7193.30       189.56 o                         
   4   3   1        122.19        103.13         3.97 o                         
   5   3   1       3086.63       3441.71        40.30 o                         
   6   3   1          8.97          5.78         3.28 o                         
   7   3   1        417.58        437.54         9.55 o                         
   8   3   1         63.25         49.79         7.38 o                         
   9   3   1         44.93         17.47        11.65 o                         
  -9   4   1         38.47         31.65         9.83 o                         
  -8   4   1        143.10        124.11        15.08 o                         
  -7   4   1        146.35        143.08         7.69 o                         
  -6   4   1         15.38         11.43         3.31 o                         
  -5   4   1         10.46         14.86         3.33 o                         
  -4   4   1         89.99         60.55         3.31 o                         
  -3   4   1        155.81        158.79         4.01 o                         
  -2   4   1         18.45         19.32         1.34 o                         
  -1   4   1       1440.53       1321.45        14.51 o                         
   0   4   1       1462.32       1386.75        14.36 o                         
   1   4   1       2122.53       1920.27        18.24 o                         
   2   4   1       1022.36        926.60        10.19 o                         
   3   4   1       3694.88       3927.34        41.37 o                         
   4   4   1       4123.84       4459.72        44.67 o                         
   5   4   1          1.57          2.77         3.31 o                         
   6   4   1        237.77        265.60        10.31 o                         
   7   4   1        869.39        977.67        17.54 o                         
   8   4   1          9.20          5.77         4.74 o                         
   9   4   1         89.57         63.84        17.85 o                         
  -9   5   1          0.02        -10.60        17.43 o                         
  -8   5   1          6.88          4.89         6.93 o                         
  -7   5   1         21.34         14.98         6.93 o                         
  -6   5   1        895.51       1035.35        17.15 o                         
  -5   5   1         85.01         87.45         7.49 o                         
  -4   5   1       1120.24       1063.71        12.80 o                         
  -3   5   1       4024.18       4257.27        41.55 o                         
  -2   5   1       2601.57       2610.44        27.94 o                         
  -1   5   1        626.27        610.43         7.98 o                         
   0   5   1       2586.37       2400.53        25.05 o                         
   1   5   1       5047.57       4885.03        43.41 o                         
   2   5   1        565.92        550.67         6.88 o                         
   3   5   1        866.35        929.09        11.13 o                         
   4   5   1         35.94         20.82         2.08 o                         
   5   5   1        276.82        279.71         7.14 o                         
   6   5   1        387.29        415.86        10.40 o                         
   7   5   1        424.51        389.99        10.00 o                         
   8   5   1         54.27         54.23         6.29 o                         
   9   5   1         50.23         24.32        16.12 o                         
  -9   6   1          8.04        -19.90        20.47 o                         
  -8   6   1         52.91         27.32         6.30 o                         
  -7   6   1        243.02        232.01         9.30 o                         
  -6   6   1         44.15         45.24         4.28 o                         
  -5   6   1          2.79          2.07         2.76 o                         
  -4   6   1         69.47         72.36         4.07 o                         
  -3   6   1        773.17        815.22        10.98 o                         
  -2   6   1         62.97         60.03         2.53 o                         
  -1   6   1         63.62         59.07         2.77 o                         
   0   6   1        955.80        887.93        10.99 o                         
   1   6   1        622.79        632.15         7.97 o                         
   2   6   1        615.80        630.63         7.95 o                         
   3   6   1        376.75        342.37         7.10 o                         
   4   6   1        432.76        480.62         6.65 o                         
   5   6   1         96.77         91.95         3.24 o                         
   6   6   1         73.91         71.83         5.22 o                         
   7   6   1          7.01         10.42         4.48 o                         
   8   6   1         29.74         24.42         7.13 o                         
   9   6   1         44.93          1.41        14.77 o                         
  -9   7   1        240.03        237.07        38.96 o                         
  -8   7   1          1.43          3.03         6.68 o                         
  -7   7   1         94.12         95.89         5.99 o                         
  -6   7   1         91.76        104.13         4.98 o                         
  -5   7   1       1152.67       1279.43        16.56 o                         
  -4   7   1        250.13        242.78         5.98 o                         
  -3   7   1        698.05        687.25        10.09 o                         
  -2   7   1        253.54        240.69        10.32 o                         
  -1   7   1       2750.34       2688.65        27.99 o                         
   0   7   1        506.37        524.66         8.21 o                         
   1   7   1        720.83        707.66         9.57 o                         
   2   7   1       6648.81       6946.58        61.62 o                         
   3   7   1       1249.51       1251.88        14.99 o                         
   4   7   1        446.23        502.64         8.19 o                         
   5   7   1        224.71        233.43         8.21 o                         
   6   7   1        459.98        428.35         8.85 o                         
   7   7   1         10.86          7.40         4.43 o                         
   8   7   1        257.01        251.80        17.52 o                         
   9   7   1          0.02          4.13        13.97 o                         
  -9   8   1          0.14          4.31        10.81 o                         
  -8   8   1         12.88          9.38         8.56 o                         
  -7   8   1        109.69         91.24         9.42 o                         
  -6   8   1        101.65         79.84         5.51 o                         
  -5   8   1       1499.99       1638.78        21.52 o                         
  -4   8   1        195.90        197.04         5.63 o                         
  -3   8   1          8.22          9.92         2.38 o                         
  -2   8   1        229.35        168.69         4.67 o                         
  -1   8   1       1203.10       1198.98        14.57 o                         
   0   8   1        465.11        457.41         8.09 o                         
   1   8   1        399.63        386.66         6.66 o                         
   2   8   1         85.64         74.59         3.19 o                         
   3   8   1        896.60        842.70        15.37 o                         
   4   8   1       1765.58       1824.96        21.52 o                         
   5   8   1       2663.62       2729.51        41.44 o                         
   6   8   1         17.32         15.86         3.53 o                         
   7   8   1        533.94        565.00        15.65 o                         
   8   8   1        128.20        162.59        19.34 o                         
   9   8   1         52.27         55.20        26.93 o                         
  -8   9   1        121.90        108.00        11.34 o                         
  -7   9   1         45.39         19.89         6.69 o                         
  -6   9   1         14.17         21.06         3.74 o                         
  -5   9   1        699.92        721.41        12.63 o                         
  -4   9   1        104.54         87.36         4.41 o                         
  -3   9   1        541.54        534.73         9.96 o                         
  -2   9   1        259.41        239.83         5.75 o                         
  -1   9   1       1644.42       1675.47        19.72 o                         
   0   9   1       2285.91       2465.17        26.39 o                         
   1   9   1        333.08        300.96         6.34 o                         
   2   9   1        800.03        832.65        11.15 o                         
   3   9   1         49.74         35.26         3.34 o                         
   4   9   1          0.30          1.82         2.80 o                         
   5   9   1        566.96        529.60        11.61 o                         
   6   9   1        852.08        881.98        15.29 o                         
   7   9   1        366.12        378.81        14.20 o                         
   8   9   1        288.36        274.33        16.33 o                         
  -8  10   1         13.39         -8.08         9.20 o                         
  -7  10   1         22.41         23.94         6.29 o                         
  -6  10   1        287.93        302.28        16.28 o                         
  -5  10   1          3.80          5.98         3.47 o                         
  -4  10   1        225.98        209.68         7.14 o                         
  -3  10   1        647.26        716.25        12.41 o                         
  -2  10   1         32.22         41.00         3.25 o                         
  -1  10   1        881.68        961.08        13.74 o                         
   0  10   1       2447.20       2582.26        28.38 o                         
   1  10   1        179.39        187.37         6.69 o                         
   2  10   1          0.81         -2.70         2.70 o                         
   3  10   1         35.13         33.00         3.41 o                         
   4  10   1        477.89        447.59        10.96 o                         
   5  10   1         19.77         13.09         3.96 o                         
   6  10   1         73.69         56.13         6.85 o                         
   7  10   1         18.91          6.94         6.65 o                         
   8  10   1         10.87          1.55         8.13 o                         
  -8  11   1          0.02          4.72        11.15 o                         
  -7  11   1         14.98         -6.51         6.83 o                         
  -6  11   1          6.14          0.22         5.38 o                         
  -5  11   1         20.30         16.71         4.69 o                         
  -4  11   1        397.24        398.04         9.75 o                         
  -3  11   1        832.19        912.70        15.05 o                         
  -2  11   1        784.65        852.08        12.65 o                         
  -1  11   1        589.32        598.39        10.24 o                         
   0  11   1        167.16        165.34         5.66 o                         
   1  11   1         45.73         34.69         3.67 o                         
   2  11   1       2358.88       2476.13        29.83 o                         
   3  11   1        171.68        188.30         6.05 o                         
   4  11   1        124.29        119.41         7.84 o                         
   5  11   1         51.33         38.72         4.30 o                         
   6  11   1        113.83        113.18         6.97 o                         
   7  11   1        130.61        142.55        10.92 o                         
   8  11   1          0.00         13.20        10.72 o                         
  -8  12   1          0.03          5.31        12.66 o                         
  -7  12   1         14.73         11.87         9.89 o                         
  -6  12   1          0.11          0.43         4.06 o                         
  -5  12   1        357.32        346.10         9.89 o                         
  -4  12   1        406.11        453.31        18.78 o                         
  -3  12   1         73.45         71.21         5.25 o                         
  -2  12   1        222.32        236.14         6.62 o                         
  -1  12   1         13.32         10.51         3.33 o                         
   0  12   1        564.88        560.96        13.85 o                         
   1  12   1          0.49          4.32         3.37 o                         
   2  12   1        878.16        913.62        17.78 o                         
   3  12   1       1506.04       1628.15        23.39 o                         
   4  12   1        136.33        127.25         5.91 o                         
   5  12   1        808.44        839.99        18.40 o                         
   6  12   1        178.29        155.54        14.00 o                         
   7  12   1          0.07         11.34         9.40 o                         
   8  12   1         13.91         25.14        12.91 o                         
  -7  13   1        269.25        300.84        35.96 o                         
  -6  13   1         29.90         21.63         6.30 o                         
  -5  13   1          2.45         -1.33         4.85 o                         
  -4  13   1        853.16        895.16        18.00 o                         
  -3  13   1       1109.37       1178.24        19.92 o                         
  -2  13   1         49.46         61.29         4.55 o                         
  -1  13   1        189.98        189.88         9.04 o                         
   0  13   1         16.43         20.77         3.97 o                         
   1  13   1        313.77        270.05         8.48 o                         
   2  13   1        151.69        153.19         6.38 o                         
   3  13   1        866.56        880.06        15.31 o                         
   4  13   1        271.89        266.75         9.24 o                         
   5  13   1         92.75         89.21         8.55 o                         
   6  13   1        374.04        420.43        14.57 o                         
   7  13   1          5.06          0.79         7.91 o                         
  -7  14   1          3.04         19.93        12.17 o                         
  -6  14   1         43.05         51.89        10.71 o                         
  -5  14   1          6.89          8.05         5.29 o                         
  -4  14   1          0.00         -0.13         5.32 o                         
  -3  14   1        205.72        159.10         9.14 o                         
  -2  14   1          1.21          1.99         3.39 o                         
  -1  14   1          9.70          4.87         4.13 o                         
   0  14   1       2188.72       2258.47        28.95 o                         
   1  14   1        250.47        266.67         9.60 o                         
   2  14   1        567.38        553.99        11.38 o                         
   3  14   1       1215.98       1314.21        28.54 o                         
   4  14   1        291.29        297.34        11.09 o                         
   5  14   1        412.49        400.87        13.29 o                         
   6  14   1        263.06        247.49        17.24 o                         
   7  14   1          2.58          0.30        10.53 o                         
  -7  15   1        192.53        213.46        21.50 o                         
  -6  15   1        182.54        198.66        19.17 o                         
  -5  15   1         11.12          4.60         6.04 o                         
  -4  15   1        763.05        774.49        24.38 o                         
  -3  15   1       1016.33       1008.71        19.89 o                         
  -2  15   1         20.37         23.50         5.61 o                         
  -1  15   1         45.13         33.35         6.02 o                         
   0  15   1         39.34         42.20         5.37 o                         
   1  15   1        324.99        327.11         9.70 o                         
   2  15   1         18.31         24.05         5.41 o                         
   3  15   1       1098.97       1109.56        20.27 o                         
   4  15   1        490.26        461.59        14.22 o                         
   5  15   1         50.33         45.75         7.86 o                         
   6  15   1        220.64        219.65        22.65 o                         
   7  15   1          3.72         -1.13        15.74 o                         
  -6  16   1          0.03         18.00        22.00 o                         
  -5  16   1         11.27         10.61         7.55 o                         
  -4  16   1         14.26          4.62         7.08 o                         
  -3  16   1        288.26        283.32        12.08 o                         
  -2  16   1        118.75        131.54         6.97 o                         
  -1  16   1         33.39         28.02         4.89 o                         
   0  16   1       1142.77       1268.78        22.13 o                         
   1  16   1        148.11        143.60         7.31 o                         
   2  16   1          1.71          2.28         4.20 o                         
   3  16   1          7.62         -2.96         5.20 o                         
   4  16   1         39.91         19.15         7.01 o                         
   5  16   1         44.77         22.45        10.05 o                         
   6  16   1          9.87          7.17        11.40 o                         
  -6  17   1         41.29         62.22        18.56 o                         
  -5  17   1         20.54         13.82        10.07 o                         
  -4  17   1         19.35         18.64         8.59 o                         
  -3  17   1         19.74         14.81         7.31 o                         
  -2  17   1         89.75         68.32         6.71 o                         
  -1  17   1         39.05         28.05         5.78 o                         
   0  17   1         11.19          3.43         4.72 o                         
   1  17   1         40.38         29.90         5.92 o                         
   2  17   1          6.62         -5.01         5.01 o                         
   3  17   1          1.27          8.27         6.01 o                         
   4  17   1         43.61         40.50         8.13 o                         
   5  17   1         71.26         47.56        13.08 o                         
   6  17   1         60.11         67.31        15.97 o                         
  -5  18   1         14.14         26.08        15.35 o                         
  -4  18   1          5.00          1.00         9.22 o                         
  -3  18   1         74.62         74.84         9.08 o                         
  -2  18   1        148.62        174.14         9.61 o                         
  -1  18   1          0.36         -3.19         5.51 o                         
   0  18   1        222.39        203.30         9.89 o                         
   1  18   1          3.50          4.76         5.52 o                         
   2  18   1        321.32        330.69        12.57 o                         
   3  18   1        119.67        104.57        11.00 o                         
   4  18   1         56.45         60.04        10.77 o                         
   5  18   1          2.12         -1.21        11.01 o                         
  -5  19   1          3.34          1.89        15.95 o                         
  -4  19   1          0.03         31.58        18.44 o                         
  -3  19   1        265.15        274.45        22.61 o                         
  -2  19   1        174.22        172.20        17.05 o                         
  -1  19   1        225.91        247.00        12.85 o                         
   0  19   1        226.16        188.32        15.41 o                         
   1  19   1        179.15        180.58        10.90 o                         
   2  19   1        205.74        207.74        15.87 o                         
   3  19   1        241.48        216.31        12.79 o                         
   4  19   1        171.82        171.05        25.05 o                         
   5  19   1         15.00          4.03        18.94 o                         
  -4  20   1          1.94         45.82        21.85 o                         
  -3  20   1          5.43         -1.89        10.25 o                         
  -2  20   1        114.52        117.52        11.00 o                         
  -1  20   1          4.86         16.68         7.44 o                         
   0  20   1        456.27        458.83        23.91 o                         
   1  20   1          6.15          0.75         8.41 o                         
   2  20   1        380.61        408.06        24.39 o                         
   3  20   1          1.48          3.66        10.48 o                         
   4  20   1        164.85        202.81        35.73 o                         
  -3  21   1          2.00        -16.63        16.63 o                         
  -2  21   1         56.58         45.96        13.89 o                         
  -1  21   1         19.33         29.31        11.14 o                         
   0  21   1         45.02         43.57        16.30 o                         
   1  21   1         63.88         70.80        12.81 o                         
   2  21   1         80.27         72.42        17.69 o                         
   3  21   1         79.91         61.61        14.24 o                         
  -2  22   1        102.00        113.42        16.01 o                         
  -1  22   1         44.77         47.22        14.39 o                         
   0  22   1         50.85         38.55        11.22 o                         
   1  22   1         25.87         30.60        12.86 o                         
   2  22   1         35.45         27.26        15.33 o                         
  -9   0   2        100.66         83.69        14.98 o                         
  -8   0   2          7.70         16.51        10.64 o                         
  -7   0   2         66.74         72.04         9.86 o                         
  -6   0   2        707.28        740.16        24.00 o                         
  -5   0   2        346.44        385.72        14.42 o                         
  -4   0   2       2117.93       2242.06        30.32 o                         
  -3   0   2        387.56        422.77         9.68 o                         
  -2   0   2        224.21        216.18         5.08 o                         
  -1   0   2       1074.93        981.37        28.16 o                         
   0   0   2       6830.98       5589.70       791.90 o                         
   1   0   2      25174.35      25247.85       513.80 o                         
   2   0   2        675.70        650.12        11.44 o                         
   3   0   2       4171.72       4523.21        60.36 o                         
   4   0   2        538.17        521.03        67.45 o                         
   5   0   2         53.00         42.97         5.36 o                         
   6   0   2          1.84          5.52         4.55 o                         
   7   0   2         18.61         24.32         7.39 o                         
   8   0   2         54.51         13.60        11.06 o                         
   9   0   2         65.77         49.81        18.86 o                         
  -9   1   2        139.68        105.73        11.04 o                         
  -8   1   2        240.36        249.27        12.66 o                         
  -7   1   2          4.89          6.25         4.61 o                         
  -6   1   2        144.86        145.92         8.59 o                         
  -5   1   2        237.80        224.17         6.09 o                         
  -4   1   2       1015.42       1042.00        13.47 o                         
  -3   1   2        287.58        301.44         4.80 o                         
  -2   1   2          6.07         10.22         1.27 o                         
  -1   1   2         22.63         23.63         1.92 o                         
   0   1   2       2944.26       2030.27       279.20 o                         
   1   1   2        192.73        167.18         8.03 o                         
   2   1   2        204.37        193.78         3.48 o                         
   3   1   2          0.58         -0.78         1.44 o                         
   4   1   2        682.31        709.01        22.76 o                         
   5   1   2        776.87        777.28        27.51 o                         
   6   1   2       1652.44       1727.45        31.29 o                         
   7   1   2          2.62          6.37         5.03 o                         
   8   1   2          6.03          8.67         6.90 o                         
   9   1   2          0.09        -11.17        11.17 o                         
  -9   2   2         67.79         55.78        12.07 o                         
  -8   2   2         75.74         74.82         9.26 o                         
  -7   2   2          9.93         14.99         5.66 o                         
  -6   2   2         66.29         70.21         5.00 o                         
  -5   2   2         89.10         75.09         4.17 o                         
  -4   2   2        681.45        722.17        10.69 o                         
  -3   2   2        939.64        868.32         9.38 o                         
  -2   2   2        851.72        821.40         9.37 o                         
  -1   2   2        671.70        611.93         7.89 o                         
   0   2   2        343.93        319.01         7.93 o                         
   1   2   2        900.76        855.48         9.40 o                         
   2   2   2       1905.43       1848.63        18.73 o                         
   3   2   2        247.23        263.94         5.63 o                         
   4   2   2       1162.98       1225.14        31.00 o                         
   5   2   2        192.96        210.92         7.32 o                         
   6   2   2         98.71        100.41         4.82 o                         
   7   2   2         47.26         50.85         5.22 o                         
   8   2   2         20.07          3.84         7.12 o                         
   9   2   2          3.86        -11.18        11.43 o                         
  -9   3   2        106.29         95.86        13.71 o                         
  -8   3   2         44.10         36.57         7.64 o                         
  -7   3   2        303.06        341.97        13.87 o                         
  -6   3   2        176.60        157.52         5.99 o                         
  -5   3   2         65.68         51.05         4.70 o                         
  -4   3   2       2291.23       2456.77        25.65 o                         
  -3   3   2          2.93          4.81         1.44 o                         
  -2   3   2       1487.70       1490.85        15.40 o                         
  -1   3   2       4124.10       3874.63        38.21 o                         
   0   3   2        638.27        590.98         7.44 o                         
   1   3   2       1013.82        952.92         9.69 o                         
   2   3   2       3087.28       2975.46        28.03 o                         
   3   3   2         78.78         83.50         3.00 o                         
   4   3   2        911.35        910.93        29.21 o                         
   5   3   2          1.42          2.64         1.84 o                         
   6   3   2        397.70        369.37        14.01 o                         
   7   3   2        343.44        375.71        11.59 o                         
   8   3   2         39.23         23.74         6.96 o                         
   9   3   2         28.46         16.59        17.60 o                         
  -9   4   2         14.86        -11.34        11.59 o                         
  -8   4   2         57.99         36.10         9.47 o                         
  -7   4   2        378.77        413.64        13.54 o                         
  -6   4   2        721.38        757.04        16.10 o                         
  -5   4   2       1142.12       1153.50        18.24 o                         
  -4   4   2        605.05        597.72         8.66 o                         
  -3   4   2        333.02        289.20         4.57 o                         
  -2   4   2        577.16        581.25         7.01 o                         
  -1   4   2       2581.25       2368.11        25.17 o                         
   0   4   2       1023.70        965.77        10.88 o                         
   1   4   2       1095.34       1014.86        10.63 o                         
   2   4   2        647.71        646.83         7.84 o                         
   3   4   2        718.73        766.81         9.45 o                         
   4   4   2         32.11         28.26         4.24 o                         
   5   4   2        603.78        604.98        11.94 o                         
   6   4   2        209.04        231.95         7.30 o                         
   7   4   2        293.76        272.18        23.50 o                         
   8   4   2        112.48        132.48         9.04 o                         
   9   4   2        245.98        210.08        25.70 o                         
  -9   5   2        226.52        228.67        20.12 o                         
  -8   5   2          4.85         20.44         7.31 o                         
  -7   5   2        650.97        702.92        44.48 o                         
  -6   5   2         41.77         47.20         4.07 o                         
  -5   5   2        507.35        530.50        17.93 o                         
  -4   5   2       2691.36       2737.63        29.48 o                         
  -3   5   2       2117.91       2170.95        21.61 o                         
  -2   5   2       5843.82       5728.98        57.64 o                         
  -1   5   2        197.00        199.48         5.14 o                         
   0   5   2       3551.73       3137.46        31.25 o                         
   1   5   2       1263.58       1230.80        12.71 o                         
   2   5   2        376.47        400.77         5.66 o                         
   3   5   2          3.67          1.71         1.55 o                         
   4   5   2       1020.23       1021.55        15.48 o                         
   5   5   2        239.08        232.68         5.52 o                         
   6   5   2        282.13        276.37        10.09 o                         
   7   5   2         72.27         75.16         5.49 o                         
   8   5   2        309.38        317.10        14.28 o                         
   9   5   2          0.02          3.07        13.99 o                         
  -9   6   2          3.39         10.19        14.04 o                         
  -8   6   2        143.21        145.11        10.52 o                         
  -7   6   2         26.53         33.63         6.68 o                         
  -6   6   2        169.73        171.08         6.35 o                         
  -5   6   2       1205.94       1250.74        14.85 o                         
  -4   6   2        289.02        334.08         7.33 o                         
  -3   6   2          2.94         17.56         2.24 o                         
  -2   6   2        543.46        570.51         8.47 o                         
  -1   6   2         18.76         36.74         2.52 o                         
   0   6   2       1515.00       1367.97        15.48 o                         
   1   6   2        423.19        359.27         5.61 o                         
   2   6   2        137.85        115.26         3.67 o                         
   3   6   2        410.50        419.42         6.80 o                         
   4   6   2       3536.28       3706.39        36.36 o                         
   5   6   2        900.98        850.61        25.95 o                         
   6   6   2         11.96         13.28         4.34 o                         
   7   6   2        384.14        369.98        14.12 o                         
   8   6   2        182.00        224.42        14.56 o                         
   9   6   2        173.18        226.78        22.66 o                         
  -9   7   2         78.60         65.99        17.29 o                         
  -8   7   2        323.49        332.84        14.99 o                         
  -7   7   2         27.15         13.09         5.73 o                         
  -6   7   2        131.25        123.17         7.83 o                         
  -5   7   2          7.90          4.66         2.91 o                         
  -4   7   2          8.02         11.98         2.72 o                         
  -3   7   2          4.91          2.86         2.42 o                         
  -2   7   2        132.61        181.77         4.29 o                         
  -1   7   2       1921.74       2076.58        23.25 o                         
   0   7   2         32.13         16.92         2.31 o                         
   1   7   2        108.13        109.17         4.82 o                         
   2   7   2        334.09        376.94         5.77 o                         
   3   7   2        496.56        574.77        10.59 o                         
   4   7   2       1498.89       1543.41        17.61 o                         
   5   7   2        156.69        151.62         6.36 o                         
   6   7   2        117.03        119.79         4.11 o                         
   7   7   2          6.72          3.46         3.81 o                         
   8   7   2         47.25         35.31        12.38 o                         
   9   7   2         16.07         17.76        16.10 o                         
  -9   8   2          8.87          9.27        29.52 o                         
  -8   8   2         23.33          4.17         8.01 o                         
  -7   8   2         40.99         33.15         5.86 o                         
  -6   8   2         95.85        101.86         5.89 o                         
  -5   8   2        577.61        636.64        10.79 o                         
  -4   8   2       1451.38       1526.53        19.73 o                         
  -3   8   2          0.84          1.71         2.53 o                         
  -2   8   2        474.77        553.46         8.08 o                         
  -1   8   2         26.68         31.97         3.53 o                         
   0   8   2         44.40         46.12         3.18 o                         
   1   8   2          1.74          1.62         2.06 o                         
   2   8   2        626.40        671.35         8.59 o                         
   3   8   2        116.61        123.58         5.46 o                         
   4   8   2        495.98        526.67         8.00 o                         
   5   8   2        889.56        899.21        16.87 o                         
   6   8   2        824.45        909.94        13.15 o                         
   7   8   2          5.49          3.71         3.96 o                         
   8   8   2          8.22         14.15         8.89 o                         
  -8   9   2          0.03         -4.25         9.24 o                         
  -7   9   2        369.12        378.42        13.90 o                         
  -6   9   2        495.93        500.84         9.99 o                         
  -5   9   2        373.27        367.25         8.52 o                         
  -4   9   2       1031.33       1060.92        18.57 o                         
  -3   9   2        365.19        379.22         8.73 o                         
  -2   9   2        227.97        205.35         5.75 o                         
  -1   9   2        104.56        132.96         5.38 o                         
   0   9   2       2472.13       2510.49        27.96 o                         
   1   9   2         27.58         30.12         3.08 o                         
   2   9   2        932.02        947.81        12.19 o                         
   3   9   2         40.12         41.00         3.26 o                         
   4   9   2        123.59        128.95         4.81 o                         
   5   9   2        263.85        256.52        10.65 o                         
   6   9   2         51.57         37.08         3.84 o                         
   7   9   2          2.25          7.57         5.16 o                         
   8   9   2        138.36        146.33        11.98 o                         
  -8  10   2        192.77        183.03        17.45 o                         
  -7  10   2         41.32         35.64         8.29 o                         
  -6  10   2        772.44        772.72        17.05 o                         
  -5  10   2         33.97         25.82         3.71 o                         
  -4  10   2        803.91        821.37        14.86 o                         
  -3  10   2        613.26        580.59        10.82 o                         
  -2  10   2         60.52         46.97         4.13 o                         
  -1  10   2         61.55         45.36         3.98 o                         
   0  10   2          8.79          8.52         3.87 o                         
   1  10   2        738.88        639.56        10.29 o                         
   2  10   2         44.81         42.48         3.00 o                         
   3  10   2         43.79         28.33         3.34 o                         
   4  10   2        379.97        388.62         8.92 o                         
   5  10   2         75.68         77.58         4.63 o                         
   6  10   2        519.64        580.08        14.16 o                         
   7  10   2        211.26        199.44        12.42 o                         
   8  10   2          3.65         -6.53        11.28 o                         
  -8  11   2          0.67          8.96        11.39 o                         
  -7  11   2        182.45        199.63        12.26 o                         
  -6  11   2        399.64        445.88        11.44 o                         
  -5  11   2          2.64          0.86         4.75 o                         
  -4  11   2          0.18         -1.07         3.63 o                         
  -3  11   2        120.46        126.63         7.89 o                         
  -2  11   2        743.43        750.80        12.10 o                         
  -1  11   2        890.35        958.73        19.90 o                         
   0  11   2        567.07        564.61        12.37 o                         
   1  11   2         48.13         73.06         5.95 o                         
   2  11   2         18.61         24.75         3.62 o                         
   3  11   2        982.75        918.00        14.15 o                         
   4  11   2        435.69        426.70        11.68 o                         
   5  11   2         51.01         33.88         4.40 o                         
   6  11   2        434.63        453.85        17.54 o                         
   7  11   2        246.69        297.64        12.77 o                         
   8  11   2        356.20        340.39        37.55 o                         
  -8  12   2         26.66         21.30        12.71 o                         
  -7  12   2          5.46         -2.05         9.91 o                         
  -6  12   2         65.10         61.37         9.09 o                         
  -5  12   2        480.26        483.62        14.14 o                         
  -4  12   2          0.63          3.42         4.23 o                         
  -3  12   2       1592.07       1741.39        25.63 o                         
  -2  12   2        104.51        109.16         5.12 o                         
  -1  12   2       1547.17       1552.23        20.73 o                         
   0  12   2        801.24        832.33        18.86 o                         
   1  12   2         14.76          6.18         3.34 o                         
   2  12   2         52.00         50.07         4.02 o                         
   3  12   2        281.34        276.85        11.26 o                         
   4  12   2          9.71          4.13         3.48 o                         
   5  12   2         75.46         74.30         6.66 o                         
   6  12   2        444.38        453.04        18.23 o                         
   7  12   2         12.99          5.73         8.05 o                         
   8  12   2         34.43         22.18        23.80 o                         
  -7  13   2        177.89        142.44        31.60 o                         
  -6  13   2        235.65        229.61        18.45 o                         
  -5  13   2        364.95        356.57        15.02 o                         
  -4  13   2         39.70         15.04         4.71 o                         
  -3  13   2         38.95         32.89         4.80 o                         
  -2  13   2        341.73        338.09         8.96 o                         
  -1  13   2         64.39         67.87         4.53 o                         
   0  13   2         83.15         80.02         6.12 o                         
   1  13   2        380.64        379.57         9.07 o                         
   2  13   2        116.80        100.85         5.51 o                         
   3  13   2       1221.33       1245.37        19.95 o                         
   4  13   2          5.47          1.03         3.97 o                         
   5  13   2        116.42        105.39         5.97 o                         
   6  13   2         44.36         51.34         7.61 o                         
   7  13   2         48.59         66.54        11.07 o                         
  -7  14   2          1.38         -7.11        12.94 o                         
  -6  14   2         28.77         29.25         7.78 o                         
  -5  14   2        136.25        110.71         9.79 o                         
  -4  14   2         17.04         16.55         5.27 o                         
  -3  14   2        454.93        420.53        13.57 o                         
  -2  14   2         95.64         89.57         7.07 o                         
  -1  14   2          3.90         -1.99         4.08 o                         
   0  14   2        465.86        486.05        11.34 o                         
   1  14   2         76.54         70.39         5.35 o                         
   2  14   2          1.44         -0.77         3.75 o                         
   3  14   2         34.19         25.68         4.37 o                         
   4  14   2          7.40         10.38         4.72 o                         
   5  14   2         26.97         20.42         5.61 o                         
   6  14   2         20.02         21.74         9.08 o                         
   7  14   2         77.32        105.75        14.72 o                         
  -7  15   2         57.80         40.42        18.18 o                         
  -6  15   2         11.89         16.78        13.85 o                         
  -5  15   2        201.31        188.93        13.78 o                         
  -4  15   2          9.65          8.12         6.52 o                         
  -3  15   2        112.26         95.19         7.20 o                         
  -2  15   2        714.69        764.47        15.34 o                         
  -1  15   2          0.45         -1.55         4.15 o                         
   0  15   2        868.40        867.00        15.36 o                         
   1  15   2       1160.66       1173.45        20.21 o                         
   2  15   2        217.96        218.56         8.31 o                         
   3  15   2       1092.11       1138.31        20.24 o                         
   4  15   2         10.14         12.15         5.92 o                         
   5  15   2         37.15         31.47         9.51 o                         
   6  15   2         11.93          6.21         9.18 o                         
   7  15   2         23.10          3.06        16.06 o                         
  -6  16   2        207.06        210.28        20.89 o                         
  -5  16   2        135.63        140.97        11.62 o                         
  -4  16   2        137.82        127.81        14.17 o                         
  -3  16   2        387.04        412.67        12.55 o                         
  -2  16   2          0.60         -2.86         4.73 o                         
  -1  16   2        287.59        304.85        11.26 o                         
   0  16   2          0.04         -4.31         4.31 o                         
   1  16   2        268.63        289.61        11.87 o                         
   2  16   2        112.64        101.17         6.08 o                         
   3  16   2          9.24         18.90         5.52 o                         
   4  16   2          0.16         -3.76         6.07 o                         
   5  16   2         14.96          7.69         9.56 o                         
   6  16   2        221.12        267.32        24.48 o                         
  -6  17   2         93.33         99.68        20.33 o                         
  -5  17   2        187.11        211.49        18.04 o                         
  -4  17   2          6.38         13.16         7.41 o                         
  -3  17   2         39.21         41.11         7.77 o                         
  -2  17   2          8.44          2.21         5.02 o                         
  -1  17   2         24.87         37.55         6.27 o                         
   0  17   2         40.90         55.31         5.87 o                         
   1  17   2         32.82         16.27         6.09 o                         
   2  17   2         20.23         12.61         5.55 o                         
   3  17   2        396.64        417.95        16.45 o                         
   4  17   2          0.98          6.82         8.33 o                         
   5  17   2        145.64        145.23        15.39 o                         
   6  17   2          0.70          3.49        14.18 o                         
  -5  18   2         26.48         15.75        14.64 o                         
  -4  18   2         40.84         26.12         8.53 o                         
  -3  18   2         92.60         90.75         9.50 o                         
  -2  18   2        155.90        138.23        14.43 o                         
  -1  18   2        379.49        374.73        14.98 o                         
   0  18   2          9.16         10.44         6.17 o                         
   1  18   2        335.17        334.00        12.76 o                         
   2  18   2         31.76         32.31         7.75 o                         
   3  18   2         21.67         14.45        10.06 o                         
   4  18   2        235.87        210.57        16.57 o                         
   5  18   2         61.64         50.01        15.99 o                         
  -5  19   2         21.73         21.46        15.67 o                         
  -4  19   2        135.96        130.70        31.94 o                         
  -3  19   2         17.10         14.14         9.37 o                         
  -2  19   2        234.88        253.67        12.29 o                         
  -1  19   2        111.07        119.64        11.40 o                         
   0  19   2          8.49         10.07         7.26 o                         
   1  19   2          3.47         15.77         6.81 o                         
   2  19   2         85.48         77.79         8.54 o                         
   3  19   2          9.99          6.50         8.38 o                         
   4  19   2         56.98         44.92        22.83 o                         
   5  19   2          9.61         18.81        27.64 o                         
  -4  20   2          3.12         25.17        19.63 o                         
  -3  20   2          4.80         23.82        12.69 o                         
  -2  20   2         21.42         23.75         9.36 o                         
  -1  20   2          1.03         -7.85         7.85 o                         
   0  20   2         22.04         12.84         8.13 o                         
   1  20   2          7.64         -1.09         8.33 o                         
   2  20   2         61.55         74.12        11.43 o                         
   3  20   2         39.42         67.23        13.40 o                         
   4  20   2         12.03         61.93        24.22 o                         
  -3  21   2         14.17         16.42        14.59 o                         
  -2  21   2          0.26         -2.24        10.65 o                         
  -1  21   2         13.18         23.12        11.00 o                         
   0  21   2         43.79         35.48        10.65 o                         
   1  21   2          9.59         17.95         9.57 o                         
   2  21   2          0.27         -1.91        16.10 o                         
   3  21   2          1.24        -11.86        11.86 o                         
  -2  22   2         34.10         36.29        15.33 o                         
  -1  22   2         78.48        104.27        17.83 o                         
   0  22   2         30.58         28.88        16.83 o                         
   1  22   2         82.70        118.48        18.81 o                         
   2  22   2        374.17        426.37        28.37 o                         
  -9   1   3         47.18         32.73        10.59 o                         
  -8   1   3         28.23         19.37         7.02 o                         
  -7   1   3        143.28        128.17         8.15 o                         
  -6   1   3        305.33        323.09        18.04 o                         
  -5   1   3        198.20        210.28         8.60 o                         
  -4   1   3        615.34        606.42         8.49 o                         
  -3   1   3        277.92        300.51         4.99 o                         
  -2   1   3       1435.94       1289.26        13.99 o                         
  -1   1   3       6601.39       6278.05        57.47 o                         
   0   1   3        824.07        751.02         8.96 o                         
   1   1   3       3595.29       3378.83        35.35 o                         
   2   1   3       2798.00       2729.08        27.53 o                         
   3   1   3       3812.66       3951.43        40.09 o                         
   4   1   3        398.43        382.64         7.26 o                         
   5   1   3        188.87        181.89        13.27 o                         
   6   1   3        812.69        835.57        18.34 o                         
   7   1   3        287.27        298.17         8.14 o                         
   8   1   3         16.87          7.92         6.61 o                         
   9   1   3        119.63         83.68        15.25 o                         
  -9   2   3          7.77          8.06        10.54 o                         
  -8   2   3         21.43         28.82         7.70 o                         
  -7   2   3        124.19         98.79        10.23 o                         
  -6   2   3         94.66        100.08         6.80 o                         
  -5   2   3        187.86        150.22         9.91 o                         
  -4   2   3       2686.22       2837.19        28.54 o                         
  -3   2   3        332.43        286.94         4.93 o                         
  -2   2   3       1035.17        986.07        11.03 o                         
  -1   2   3      28450.23      29125.73       384.15 o                         
   0   2   3       6840.09       6610.27        62.86 o                         
   1   2   3       2865.77       2656.16        27.37 o                         
   2   2   3          2.64         -1.12         1.42 o                         
   3   2   3       1291.49       1211.23        14.68 o                         
   4   2   3        671.17        601.86         8.83 o                         
   5   2   3        448.17        437.05        13.11 o                         
   6   2   3        993.59       1088.48        38.32 o                         
   7   2   3          1.17          0.18         5.63 o                         
   8   2   3        185.83        175.87        10.79 o                         
   9   2   3        459.12        496.01        25.31 o                         
  -9   3   3        132.82         78.20        14.67 o                         
  -8   3   3         41.50         10.41         7.77 o                         
  -7   3   3       1240.25       1385.50        22.26 o                         
  -6   3   3        383.37        383.08        30.01 o                         
  -5   3   3        316.57        297.78         7.18 o                         
  -4   3   3       2554.82       2592.57        28.74 o                         
  -3   3   3        158.84        166.39         3.81 o                         
  -2   3   3       3633.62       3382.60        37.22 o                         
  -1   3   3         19.40         20.61         1.38 o                         
   0   3   3        395.62        377.06         5.95 o                         
   1   3   3       1397.22       1290.99        13.07 o                         
   2   3   3       7025.53       6989.70        64.69 o                         
   3   3   3       7364.49       7880.78        71.77 o                         
   4   3   3        280.31        298.23         6.14 o                         
   5   3   3        375.25        367.97        11.21 o                         
   6   3   3        464.24        461.59         8.80 o                         
   7   3   3         50.97         51.43         5.19 o                         
   8   3   3         56.79         43.49         9.20 o                         
   9   3   3         64.72         44.63        17.38 o                         
  -9   4   3         96.14         63.35        15.53 o                         
  -8   4   3         29.17         17.50         7.78 o                         
  -7   4   3        322.01        363.29        10.57 o                         
  -6   4   3        848.60        891.05        14.63 o                         
  -5   4   3        681.68        718.91        12.52 o                         
  -4   4   3          0.13         -1.43         2.29 o                         
  -3   4   3       3600.84       3565.32        33.46 o                         
  -2   4   3        225.23        235.89         4.14 o                         
  -1   4   3       5648.12       5485.92        53.30 o                         
   0   4   3       5632.13       5314.12        54.16 o                         
   1   4   3       1645.68       1492.56        15.34 o                         
   2   4   3         12.28         29.39         2.24 o                         
   3   4   3         12.66          7.94         2.15 o                         
   4   4   3       1346.72       1254.95        14.32 o                         
   5   4   3          3.20          4.37         2.36 o                         
   6   4   3        567.82        586.84        11.47 o                         
   7   4   3         11.50         15.24         5.13 o                         
   8   4   3          1.27         -5.63         5.63 o                         
   9   4   3        101.55         81.46        17.94 o                         
  -9   5   3         41.24         16.33        12.52 o                         
  -8   5   3        109.09        102.74         6.36 o                         
  -7   5   3        100.76         80.49         9.55 o                         
  -6   5   3          4.43          4.08         3.77 o                         
  -5   5   3         94.55         88.57         4.56 o                         
  -4   5   3        859.87        924.23        12.68 o                         
  -3   5   3        463.77        496.16         6.34 o                         
  -2   5   3       3155.19       3382.34        35.90 o                         
  -1   5   3        636.68        636.05         8.65 o                         
   0   5   3        441.72        419.42         6.64 o                         
   1   5   3       1156.11       1041.97        11.54 o                         
   2   5   3       1995.73       2031.42        20.70 o                         
   3   5   3         23.10         23.89         2.50 o                         
   4   5   3          5.82          3.01         1.60 o                         
   5   5   3         59.18         42.28         4.02 o                         
   6   5   3         37.82         36.17         4.62 o                         
   7   5   3         57.00         59.37         5.61 o                         
   8   5   3        160.11        184.58        13.12 o                         
   9   5   3        165.42        163.33        17.27 o                         
  -9   6   3          2.20         -6.09        12.51 o                         
  -8   6   3         58.80         46.50        10.92 o                         
  -7   6   3          6.69         -1.46         3.80 o                         
  -6   6   3        208.95        214.39         7.91 o                         
  -5   6   3        244.25        244.31         6.53 o                         
  -4   6   3         65.96         57.49         3.32 o                         
  -3   6   3        197.81        174.70         4.80 o                         
  -2   6   3        120.00         91.38         3.49 o                         
  -1   6   3        186.51        221.36         5.23 o                         
   0   6   3        767.31        740.48         9.85 o                         
   1   6   3         49.91         51.10         2.97 o                         
   2   6   3         20.92         34.63         2.08 o                         
   3   6   3          7.39          3.66         2.46 o                         
   4   6   3       1185.29       1214.51        18.80 o                         
   5   6   3        169.21        190.37         4.49 o                         
   6   6   3        493.75        495.28         8.80 o                         
   7   6   3        156.22        135.92         6.24 o                         
   8   6   3         11.19         12.49         9.13 o                         
   9   6   3         41.72          8.82        14.29 o                         
  -9   7   3          6.94          3.32        14.83 o                         
  -8   7   3        102.93         89.26        10.26 o                         
  -7   7   3        218.35        224.78         9.21 o                         
  -6   7   3          9.88          7.58         3.40 o                         
  -5   7   3        441.82        454.71         8.55 o                         
  -4   7   3        388.83        405.01         7.70 o                         
  -3   7   3        166.61        165.52         4.38 o                         
  -2   7   3        330.49        281.69         7.94 o                         
  -1   7   3        492.39        484.92         8.09 o                         
   0   7   3        130.13        110.46         3.94 o                         
   1   7   3        355.25        337.34         6.18 o                         
   2   7   3        218.76        179.86         5.09 o                         
   3   7   3          1.62          0.95         2.74 o                         
   4   7   3         23.68         24.89         2.62 o                         
   5   7   3       1222.23       1266.23        18.76 o                         
   6   7   3          5.36          5.10         3.04 o                         
   7   7   3        150.45        138.53         7.90 o                         
   8   7   3          4.00          6.41         7.79 o                         
   9   7   3         17.50         13.88        16.62 o                         
  -9   8   3         87.54         78.94        11.98 o                         
  -8   8   3         42.81         32.79        10.38 o                         
  -7   8   3         53.95         39.12         6.96 o                         
  -6   8   3        374.45        392.97         8.39 o                         
  -5   8   3         79.44         83.82         5.86 o                         
  -4   8   3          7.01          4.72         2.87 o                         
  -3   8   3       1490.32       1472.18        19.57 o                         
  -2   8   3       3747.76       4044.50        41.59 o                         
  -1   8   3        531.47        458.93         8.86 o                         
   0   8   3       1356.82       1524.18        18.55 o                         
   1   8   3       4012.68       3926.04        37.63 o                         
   2   8   3         34.52         31.38         2.96 o                         
   3   8   3        215.42        169.84         4.67 o                         
   4   8   3       1044.27       1048.73        14.20 o                         
   5   8   3        844.72        827.43        12.32 o                         
   6   8   3          2.60         -0.73         1.92 o                         
   7   8   3        128.74        129.30        13.72 o                         
   8   8   3        202.38        206.25        17.99 o                         
  -8   9   3          2.70         17.65         9.43 o                         
  -7   9   3          4.42         11.57         6.67 o                         
  -6   9   3         12.98          8.31         3.53 o                         
  -5   9   3        624.81        606.14        11.10 o                         
  -4   9   3        394.07        363.29        10.18 o                         
  -3   9   3        212.14        193.56         5.38 o                         
  -2   9   3       2001.85       2000.85        23.04 o                         
  -1   9   3        707.98        786.50        11.78 o                         
   0   9   3       1740.83       1612.15        18.55 o                         
   1   9   3         10.85          7.71         2.86 o                         
   2   9   3       1319.31       1281.82        14.80 o                         
   3   9   3        172.64        179.34         5.32 o                         
   4   9   3        483.89        509.95        11.57 o                         
   5   9   3        919.37        946.98        12.38 o                         
   6   9   3        107.57         96.74         7.57 o                         
   7   9   3        366.68        378.79        15.70 o                         
   8   9   3         30.63         32.60        11.20 o                         
  -8  10   3         28.41          8.17        11.68 o                         
  -7  10   3          6.92          7.31         6.12 o                         
  -6  10   3        637.58        664.98        15.45 o                         
  -5  10   3        147.45        133.30         6.50 o                         
  -4  10   3         10.05          9.23         3.03 o                         
  -3  10   3         21.91         16.44         2.59 o                         
  -2  10   3        488.68        528.90        12.05 o                         
  -1  10   3        262.23        250.41         8.85 o                         
   0  10   3         26.95         26.23         4.26 o                         
   1  10   3         42.63         39.78         4.68 o                         
   2  10   3        442.49        417.88         8.10 o                         
   3  10   3       1843.17       1917.66        21.96 o                         
   4  10   3       1522.10       1656.31        21.87 o                         
   5  10   3          2.69         -0.02         3.46 o                         
   6  10   3          1.13          3.07         4.09 o                         
   7  10   3         13.89         -3.29         5.81 o                         
   8  10   3         30.32         43.67        13.07 o                         
  -8  11   3         10.16         13.96        11.48 o                         
  -7  11   3          7.46         20.50         9.14 o                         
  -6  11   3         17.01          4.13         5.62 o                         
  -5  11   3         53.37         25.37         6.47 o                         
  -4  11   3        418.19        433.32        10.05 o                         
  -3  11   3          2.41          4.65         3.20 o                         
  -2  11   3        187.01        190.10         5.92 o                         
  -1  11   3        860.01        814.01        14.03 o                         
   0  11   3         33.67         38.88         4.14 o                         
   1  11   3         94.18         81.82         4.58 o                         
   2  11   3        177.91        179.79         5.57 o                         
   3  11   3       1486.03       1531.49        20.59 o                         
   4  11   3         68.52         66.91         5.20 o                         
   5  11   3         29.18         26.23         4.19 o                         
   6  11   3        148.29        125.17         7.37 o                         
   7  11   3         77.92         65.14        16.05 o                         
   8  11   3         24.12         18.50        12.40 o                         
  -8  12   3         76.43         63.82        18.21 o                         
  -7  12   3         25.38          9.02        10.02 o                         
  -6  12   3         59.00         58.45         7.44 o                         
  -5  12   3          8.22          8.58         5.13 o                         
  -4  12   3        130.02        141.75         6.76 o                         
  -3  12   3          0.03          0.56         3.53 o                         
  -2  12   3        340.77        323.69         9.05 o                         
  -1  12   3        332.28        347.96         8.30 o                         
   0  12   3          3.61          7.91         3.91 o                         
   1  12   3       1548.42       1643.25        22.03 o                         
   2  12   3        977.87       1033.10        15.49 o                         
   3  12   3        376.67        342.05        12.36 o                         
   4  12   3        117.97        103.01         6.78 o                         
   5  12   3        284.63        281.57         8.62 o                         
   6  12   3         19.09          7.17         5.76 o                         
   7  12   3          9.36         12.02         9.07 o                         
   8  12   3         32.58         -1.60        13.33 o                         
  -7  13   3         29.07         29.72        11.65 o                         
  -6  13   3         16.96         15.93         6.85 o                         
  -5  13   3        489.48        474.61        12.97 o                         
  -4  13   3         69.51         57.76         7.17 o                         
  -3  13   3        267.81        287.34         7.16 o                         
  -2  13   3        121.73        111.64         5.98 o                         
  -1  13   3          0.04          3.59         4.10 o                         
   0  13   3       1677.29       1743.59        24.67 o                         
   1  13   3        182.41        173.46         7.85 o                         
   2  13   3        612.51        590.18        19.48 o                         
   3  13   3        126.11        115.95         6.45 o                         
   4  13   3          2.46          0.10         5.93 o                         
   5  13   3         44.73         37.45         5.29 o                         
   6  13   3         43.27         34.16         7.27 o                         
   7  13   3         72.72         58.02        11.69 o                         
  -7  14   3          0.96         -1.23        13.00 o                         
  -6  14   3         86.99         87.80        11.34 o                         
  -5  14   3        155.81        164.34         9.25 o                         
  -4  14   3         17.73         17.52         5.11 o                         
  -3  14   3          0.40         12.23         4.80 o                         
  -2  14   3          0.11          1.78         3.88 o                         
  -1  14   3          3.98         -4.12         4.25 o                         
   0  14   3         83.13         75.77         5.70 o                         
   1  14   3        357.14        337.11         9.37 o                         
   2  14   3        340.70        349.12         8.93 o                         
   3  14   3        322.82        305.09         9.17 o                         
   4  14   3         37.81         28.66         5.25 o                         
   5  14   3         40.13         35.81         6.79 o                         
   6  14   3        127.35        173.19        13.03 o                         
   7  14   3         51.56         40.22        20.37 o                         
  -7  15   3          7.62        -13.46        13.46 o                         
  -6  15   3         27.49         17.76        12.76 o                         
  -5  15   3          7.11          8.06         6.43 o                         
  -4  15   3          0.94          4.53         6.00 o                         
  -3  15   3          8.37         19.88         4.00 o                         
  -2  15   3         40.95         35.68         4.73 o                         
  -1  15   3         81.37         80.80         6.14 o                         
   0  15   3       1968.82       2151.09        33.70 o                         
   1  15   3          0.73         -0.77         5.24 o                         
   2  15   3          8.32          6.14         4.47 o                         
   3  15   3        113.01         94.90         6.70 o                         
   4  15   3          3.34          9.19         5.56 o                         
   5  15   3         15.91          9.98         6.62 o                         
   6  15   3          9.75          3.70         9.04 o                         
   7  15   3          0.21          1.54        13.82 o                         
  -6  16   3          5.41          6.68        14.12 o                         
  -5  16   3          9.11          0.73         8.13 o                         
  -4  16   3         36.58         38.70         7.50 o                         
  -3  16   3        266.06        267.99        10.81 o                         
  -2  16   3        344.24        330.23         9.40 o                         
  -1  16   3        382.46        357.24        10.45 o                         
   0  16   3        267.43        275.35         9.73 o                         
   1  16   3         43.92         40.14         5.68 o                         
   2  16   3         37.32         23.26         6.76 o                         
   3  16   3        463.55        462.01        13.92 o                         
   4  16   3        112.45         96.88         8.30 o                         
   5  16   3         16.11         10.05         7.89 o                         
   6  16   3         50.37         43.95        22.21 o                         
  -6  17   3          2.31         -2.06        18.87 o                         
  -5  17   3          8.10        -15.13        15.13 o                         
  -4  17   3        169.82        144.72        12.50 o                         
  -3  17   3          8.98          5.46         6.99 o                         
  -2  17   3        245.87        212.98         8.93 o                         
  -1  17   3         83.76         58.24         6.27 o                         
   0  17   3         17.82         19.44         5.77 o                         
   1  17   3          6.36          4.57         5.44 o                         
   2  17   3          2.03         -4.92         5.34 o                         
   3  17   3         93.05         69.44        11.10 o                         
   4  17   3          1.26          1.17         7.25 o                         
   5  17   3          3.39          2.99         9.29 o                         
   6  17   3         11.50        -12.93        12.93 o                         
  -5  18   3          0.01         30.42        19.17 o                         
  -4  18   3         49.60         35.90        10.70 o                         
  -3  18   3         23.84         18.79         8.95 o                         
  -2  18   3         25.16         21.83         9.33 o                         
  -1  18   3         76.01        100.57         8.74 o                         
   0  18   3         86.59         76.85         7.78 o                         
   1  18   3        301.17        336.54        13.02 o                         
   2  18   3         90.91         76.57         7.99 o                         
   3  18   3         65.18         45.59         8.66 o                         
   4  18   3          0.10          5.00         9.77 o                         
   5  18   3         22.99         -9.68        12.77 o                         
  -5  19   3          0.65         -7.22        42.43 o                         
  -4  19   3          0.14        -18.87        18.87 o                         
  -3  19   3          0.12        -10.01        10.01 o                         
  -2  19   3          0.08          7.46         7.35 o                         
  -1  19   3         17.09          6.74         7.49 o                         
   0  19   3        169.69        179.81        10.65 o                         
   1  19   3        106.45        115.10        10.32 o                         
   2  19   3        217.62        213.74        21.87 o                         
   3  19   3         39.66         34.71         9.41 o                         
   4  19   3        194.74        231.18        23.66 o                         
   5  19   3        127.38        203.92        32.46 o                         
  -4  20   3        120.16        138.85        23.40 o                         
  -3  20   3          3.14         13.37        11.59 o                         
  -2  20   3        293.23        310.22        15.05 o                         
  -1  20   3          8.01          9.32         8.60 o                         
   0  20   3         56.66         43.31         8.76 o                         
   1  20   3         11.50         19.41         9.56 o                         
   2  20   3          3.04          4.48         7.76 o                         
   3  20   3          6.73         -1.04        11.85 o                         
   4  20   3          8.99          2.31        16.70 o                         
  -3  21   3          1.48          7.47        16.95 o                         
  -2  21   3        217.55        249.99        28.74 o                         
  -1  21   3          3.45          7.83        10.80 o                         
   0  21   3        218.66        217.98        18.22 o                         
   1  21   3         64.51         84.40        12.71 o                         
   2  21   3         25.45         25.35        14.90 o                         
   3  21   3         13.17         -0.06        14.80 o                         
  -2  22   3          1.78         27.04        16.25 o                         
  -1  22   3          1.71        -10.68        13.89 o                         
   0  22   3         25.03         23.16        12.14 o                         
   1  22   3         12.31        -13.41        13.41 o                         
   2  22   3         55.14         25.28        17.02 o                         
  -9   0   4          1.10          2.80        13.19 o                         
  -8   0   4        152.84        123.43        13.86 o                         
  -7   0   4       2210.18       2492.56        67.24 o                         
  -6   0   4        959.33        962.47        29.57 o                         
  -5   0   4         63.54         63.88         4.56 o                         
  -4   0   4       3591.79       3981.45        52.04 o                         
  -3   0   4         40.51         34.11         3.79 o                         
  -2   0   4       2135.41       2042.81        29.47 o                         
  -1   0   4      16426.74      16461.17       207.99 o                         
   0   0   4        176.99        186.38         6.12 o                         
   1   0   4       2636.54       2327.68        32.49 o                         
   2   0   4        323.99        270.39         6.99 o                         
   3   0   4       6050.97       6269.69        82.43 o                         
   4   0   4       6254.91       6848.85       100.77 o                         
   5   0   4          1.72         12.33         3.61 o                         
   6   0   4        351.73        313.32        36.65 o                         
   7   0   4         62.07         51.42         4.68 o                         
   8   0   4        440.75        406.05        28.86 o                         
   9   0   4         12.57        -16.30        20.79 o                         
  -9   1   4          4.28         -1.58         9.56 o                         
  -8   1   4         56.45         50.96         8.40 o                         
  -7   1   4        294.67        294.13        16.96 o                         
  -6   1   4        325.10        338.66        10.64 o                         
  -5   1   4        989.06        944.99        33.55 o                         
  -4   1   4         25.22         22.44         2.31 o                         
  -3   1   4         63.24         55.87         2.71 o                         
  -2   1   4        156.03        143.36         4.06 o                         
  -1   1   4       1134.00       1140.48        12.99 o                         
   0   1   4      29101.40      30103.57       308.09 o                         
   1   1   4        367.14        368.74         5.91 o                         
   2   1   4        620.72        601.68         8.81 o                         
   3   1   4       1233.76       1168.28        13.76 o                         
   4   1   4        457.58        395.95         8.63 o                         
   5   1   4          0.96         -0.69         2.43 o                         
   6   1   4        897.67        933.38        28.25 o                         
   7   1   4          9.22          1.25         2.40 o                         
   8   1   4        161.02        147.23        12.07 o                         
   9   1   4        479.88        528.70        26.68 o                         
  -9   2   4         88.72         49.95        16.23 o                         
  -8   2   4         96.53         81.86        10.07 o                         
  -7   2   4        728.56        765.64        19.60 o                         
  -6   2   4         31.13         21.83         4.51 o                         
  -5   2   4         80.58         81.79         5.14 o                         
  -4   2   4        115.03        103.95         3.50 o                         
  -3   2   4          0.32          2.54         1.62 o                         
  -2   2   4        789.74        797.14         9.56 o                         
  -1   2   4       8439.08       8248.53        75.71 o                         
   0   2   4         17.87         14.28         2.21 o                         
   1   2   4        717.43        723.54         9.26 o                         
   2   2   4          6.40         13.36         1.63 o                         
   3   2   4       1148.18       1204.44        14.50 o                         
   4   2   4         41.70         52.27         3.45 o                         
   5   2   4        179.20        188.72         5.31 o                         
   6   2   4         37.64         32.10         2.99 o                         
   7   2   4         79.47         77.25         9.73 o                         
   8   2   4        365.54        398.21        16.00 o                         
   9   2   4          2.86          0.39        15.07 o                         
  -9   3   4         30.95         20.62        11.69 o                         
  -8   3   4        160.56        156.60        12.82 o                         
  -7   3   4          0.26         -3.02         3.02 o                         
  -6   3   4        263.45        223.48        13.20 o                         
  -5   3   4         83.85         89.33         5.94 o                         
  -4   3   4          4.99          6.07         2.07 o                         
  -3   3   4        562.56        586.78         7.97 o                         
  -2   3   4        110.89         95.46         3.41 o                         
  -1   3   4      21970.78      22272.61       228.37 o                         
   0   3   4       1114.69        984.76        12.27 o                         
   1   3   4       6192.36       6036.15        58.95 o                         
   2   3   4         98.78         90.39         3.72 o                         
   3   3   4       1236.82       1273.10        15.53 o                         
   4   3   4        626.22        639.48         9.48 o                         
   5   3   4          0.90          1.59         2.45 o                         
   6   3   4          3.48          1.43         2.38 o                         
   7   3   4         42.09         37.26         4.53 o                         
   8   3   4         23.08         23.90         5.67 o                         
   9   3   4         39.26         11.37        22.96 o                         
  -9   4   4          8.79         -0.81        16.00 o                         
  -8   4   4        452.70        491.70        22.43 o                         
  -7   4   4          0.54          2.93         3.53 o                         
  -6   4   4         99.81         94.39         5.57 o                         
  -5   4   4        186.22        210.97         5.46 o                         
  -4   4   4          9.80          3.63         2.26 o                         
  -3   4   4          0.26          1.71         1.90 o                         
  -2   4   4        839.31        912.69        11.95 o                         
  -1   4   4          5.44          7.04         1.88 o                         
   0   4   4        413.50        396.91         6.18 o                         
   1   4   4        472.92        392.29        13.49 o                         
   2   4   4        274.33        303.15         5.56 o                         
   3   4   4        463.31        465.53         8.91 o                         
   4   4   4        506.81        477.76         9.41 o                         
   5   4   4         33.49         36.03         2.89 o                         
   6   4   4        455.94        512.07        11.57 o                         
   7   4   4         31.90         15.63         4.06 o                         
   8   4   4        218.55        249.12        17.39 o                         
   9   4   4         19.02         42.98        20.23 o                         
  -9   5   4         59.68         61.27        14.32 o                         
  -8   5   4         65.64         56.87        11.29 o                         
  -7   5   4          0.79          3.95         3.96 o                         
  -6   5   4        686.75        703.71        13.88 o                         
  -5   5   4        246.85        232.78         7.62 o                         
  -4   5   4       1782.35       1917.76        20.64 o                         
  -3   5   4        230.16        231.45         5.38 o                         
  -2   5   4         32.93         32.73         3.04 o                         
  -1   5   4          5.92          5.14         1.60 o                         
   0   5   4         17.03         26.30         2.25 o                         
   1   5   4         22.72         17.94         2.07 o                         
   2   5   4         81.28        122.56         6.59 o                         
   3   5   4         26.26         37.01         3.86 o                         
   4   5   4        543.00        527.18        12.28 o                         
   5   5   4        734.73        727.11        12.68 o                         
   6   5   4         23.15         24.75         4.47 o                         
   7   5   4        491.13        550.09        12.29 o                         
   8   5   4         70.80         69.98        11.56 o                         
   9   5   4         99.33         32.51        17.45 o                         
  -9   6   4        173.96        131.67        23.66 o                         
  -8   6   4         24.56         14.82         7.68 o                         
  -7   6   4         10.15         10.95         4.27 o                         
  -6   6   4        861.82        887.36        20.31 o                         
  -5   6   4        109.42        102.81         3.93 o                         
  -4   6   4        147.12        140.54         4.65 o                         
  -3   6   4        394.23        378.55         7.34 o                         
  -2   6   4       2387.81       2470.34        26.24 o                         
  -1   6   4       1172.57       1158.45        14.18 o                         
   0   6   4       1437.78       1420.96        16.07 o                         
   1   6   4       1064.79       1094.66        14.15 o                         
   2   6   4          6.94         11.18         3.18 o                         
   3   6   4       3409.15       3665.08        39.61 o                         
   4   6   4         33.90         34.75         3.52 o                         
   5   6   4        106.23        106.95         5.06 o                         
   6   6   4          0.92          1.70         3.30 o                         
   7   6   4        257.99        284.84        10.57 o                         
   8   6   4        135.03        161.31        18.45 o                         
   9   6   4          3.21         17.45        16.04 o                         
  -9   7   4         19.11          9.86        12.56 o                         
  -8   7   4         13.38          6.64         7.59 o                         
  -7   7   4         91.41         87.10         7.79 o                         
  -6   7   4        136.73        138.46         7.44 o                         
  -5   7   4       1183.68       1240.09        16.10 o                         
  -4   7   4        142.73        157.69         5.90 o                         
  -3   7   4         73.96         59.80         3.32 o                         
  -2   7   4        104.59        119.26         4.18 o                         
  -1   7   4        345.39        305.87         6.59 o                         
   0   7   4        256.11        279.20         6.43 o                         
   1   7   4        227.46        236.08         5.09 o                         
   2   7   4          0.58          6.10         2.07 o                         
   3   7   4         78.44         69.78         3.91 o                         
   4   7   4        378.98        397.96        10.11 o                         
   5   7   4       2255.09       2409.72        31.54 o                         
   6   7   4         72.72         64.16         8.48 o                         
   7   7   4        501.45        566.28        14.80 o                         
   8   7   4         17.36         28.17         9.78 o                         
  -8   8   4         16.32         12.76         8.60 o                         
  -7   8   4        162.84        174.61        13.88 o                         
  -6   8   4          1.24         -0.68         3.02 o                         
  -5   8   4         51.32         37.61         4.05 o                         
  -4   8   4        891.28        931.30        15.00 o                         
  -3   8   4          0.13         -0.56         2.11 o                         
  -2   8   4        952.27        919.26        12.70 o                         
  -1   8   4        267.42        281.14         6.69 o                         
   0   8   4        269.21        260.17         6.49 o                         
   1   8   4        727.32        785.17        10.42 o                         
   2   8   4         27.90         28.83         2.49 o                         
   3   8   4        300.37        330.19        10.47 o                         
   4   8   4        403.18        424.32        10.13 o                         
   5   8   4         22.67         18.46         4.22 o                         
   6   8   4        127.34        104.96         5.83 o                         
   7   8   4          4.19         -1.84         4.65 o                         
   8   8   4        240.57        255.16        19.63 o                         
  -8   9   4          5.58         -4.63         9.80 o                         
  -7   9   4          4.52         -1.75         6.67 o                         
  -6   9   4        373.06        363.96        12.60 o                         
  -5   9   4         25.62         22.94         4.32 o                         
  -4   9   4         15.85         16.78         3.57 o                         
  -3   9   4         27.99         24.03         2.99 o                         
  -2   9   4        852.49        836.21        15.45 o                         
  -1   9   4          0.48         -3.33         3.33 o                         
   0   9   4         14.04         19.96         3.04 o                         
   1   9   4       1365.35       1369.14        16.05 o                         
   2   9   4        950.20        966.79        12.52 o                         
   3   9   4        175.62        177.16         5.45 o                         
   4   9   4         25.76         18.58         3.58 o                         
   5   9   4          2.50          2.50         3.49 o                         
   6   9   4         31.69         26.77         6.88 o                         
   7   9   4        226.36        250.25        12.89 o                         
   8   9   4        106.68        124.22        15.57 o                         
  -8  10   4         35.36         32.59        12.88 o                         
  -7  10   4         10.01          2.73         8.64 o                         
  -6  10   4        896.44        946.65        18.47 o                         
  -5  10   4        188.40        190.28         6.59 o                         
  -4  10   4        294.91        276.40        11.01 o                         
  -3  10   4          6.89          7.24         3.27 o                         
  -2  10   4         83.15         85.55         5.44 o                         
  -1  10   4       1927.78       1899.94        24.49 o                         
   0  10   4        356.48        332.76         7.64 o                         
   1  10   4         26.24         20.10         2.87 o                         
   2  10   4       1793.47       1775.72        20.68 o                         
   3  10   4        104.39         91.54         4.02 o                         
   4  10   4       1928.04       2089.64        24.91 o                         
   5  10   4        119.60        127.47         8.48 o                         
   6  10   4       1089.23       1188.27        23.95 o                         
   7  10   4         41.18         72.62         9.90 o                         
   8  10   4         27.22         34.65        12.99 o                         
  -8  11   4        195.23        201.64        18.28 o                         
  -7  11   4        288.58        307.44        20.43 o                         
  -6  11   4        100.20         90.20         9.51 o                         
  -5  11   4        150.43        154.47         6.25 o                         
  -4  11   4        680.30        695.29        14.00 o                         
  -3  11   4       1069.83       1158.55        17.51 o                         
  -2  11   4        280.00        297.88         9.15 o                         
  -1  11   4        208.24        217.16         7.03 o                         
   0  11   4         38.15         33.94         4.64 o                         
   1  11   4          0.16         -0.66         2.85 o                         
   2  11   4        581.96        597.33        11.15 o                         
   3  11   4        117.55        109.58         5.19 o                         
   4  11   4         49.60         39.67         3.50 o                         
   5  11   4         98.33         82.04         7.22 o                         
   6  11   4        212.30        188.29        11.19 o                         
   7  11   4        432.90        479.97        20.84 o                         
   8  11   4         96.21         72.02        15.66 o                         
  -8  12   4          4.99          4.84        18.08 o                         
  -7  12   4         24.88         29.79        13.16 o                         
  -6  12   4         62.97         44.89         9.61 o                         
  -5  12   4         15.90          6.42         4.48 o                         
  -4  12   4        134.22        144.83         6.99 o                         
  -3  12   4        121.73        110.21         5.44 o                         
  -2  12   4          2.10          4.84         3.18 o                         
  -1  12   4        635.68        604.22        15.01 o                         
   0  12   4         93.39         86.25         5.12 o                         
   1  12   4        115.27        116.22         5.76 o                         
   2  12   4        227.95        210.56         7.37 o                         
   3  12   4          4.03          6.95         3.18 o                         
   4  12   4        288.61        279.42         9.19 o                         
   5  12   4        679.78        707.73        15.42 o                         
   6  12   4        109.52        101.25        10.89 o                         
   7  12   4         38.81         32.29        12.49 o                         
  -7  13   4         91.23         99.26        15.02 o                         
  -6  13   4         27.09         34.16         6.72 o                         
  -5  13   4         37.74         31.81         5.33 o                         
  -4  13   4        177.67        154.18         7.50 o                         
  -3  13   4         24.68         23.27         3.92 o                         
  -2  13   4        170.12        163.36         8.32 o                         
  -1  13   4         40.46         33.55         5.36 o                         
   0  13   4        148.62        136.86         7.14 o                         
   1  13   4         64.10         59.50         4.66 o                         
   2  13   4       1451.67       1553.74        21.85 o                         
   3  13   4        242.07        226.66         7.53 o                         
   4  13   4        127.26        125.90         6.70 o                         
   5  13   4         20.30         26.54         6.68 o                         
   6  13   4          3.33         -2.49         8.61 o                         
   7  13   4          1.02         -3.41        11.33 o                         
  -7  14   4        109.07         72.17        14.19 o                         
  -6  14   4         14.99         -5.91        12.85 o                         
  -5  14   4        216.18        191.17         9.12 o                         
  -4  14   4          0.17          5.29         5.51 o                         
  -3  14   4         11.92          0.37         3.13 o                         
  -2  14   4         35.41         29.65         4.49 o                         
  -1  14   4         14.40         10.44         4.27 o                         
   0  14   4        613.25        614.54        16.75 o                         
   1  14   4         82.16         86.02         5.68 o                         
   2  14   4         27.93         22.53         4.80 o                         
   3  14   4        353.27        357.33        11.16 o                         
   4  14   4         42.96         40.57         7.68 o                         
   5  14   4        111.16         87.71        10.26 o                         
   6  14   4         19.77         11.79        13.37 o                         
   7  14   4         73.75         77.76        14.69 o                         
  -7  15   4         17.29         17.73        18.05 o                         
  -6  15   4         19.97         15.64        11.20 o                         
  -5  15   4          3.59          8.70         7.32 o                         
  -4  15   4         27.10         28.64         5.96 o                         
  -3  15   4         37.28         32.25         4.02 o                         
  -2  15   4          0.32          3.91         5.37 o                         
  -1  15   4        136.24        124.31         8.12 o                         
   0  15   4          6.43          9.25         5.17 o                         
   1  15   4        128.63        140.92        11.41 o                         
   2  15   4        102.31        100.97         6.10 o                         
   3  15   4        279.70        316.72         9.02 o                         
   4  15   4        142.19         96.63        10.13 o                         
   5  15   4        144.07        137.23        13.37 o                         
   6  15   4          0.56          6.50         9.65 o                         
  -6  16   4        113.16         88.29        15.54 o                         
  -5  16   4          7.08          6.57        11.64 o                         
  -4  16   4        197.45        221.46        12.37 o                         
  -3  16   4         37.92         33.02         4.69 o                         
  -2  16   4         39.15         21.86         4.85 o                         
  -1  16   4        399.06        372.30        10.95 o                         
   0  16   4        172.47        159.94         9.01 o                         
   1  16   4         16.29         18.36         5.74 o                         
   2  16   4        180.82        182.42         8.03 o                         
   3  16   4        171.81        150.77         8.61 o                         
   4  16   4         22.64         18.51         7.38 o                         
   5  16   4        318.22        355.00        20.02 o                         
   6  16   4        112.52        132.38        15.25 o                         
  -6  17   4          2.12         41.27        17.62 o                         
  -5  17   4        215.22        240.39        25.57 o                         
  -4  17   4         93.55         59.98        11.40 o                         
  -3  17   4        150.06        189.44        13.13 o                         
  -2  17   4         18.71         11.12         4.85 o                         
  -1  17   4         36.59         30.39         5.91 o                         
   0  17   4        139.96        117.92        13.06 o                         
   1  17   4          8.77          6.42         5.92 o                         
   2  17   4        388.09        388.03        12.47 o                         
   3  17   4        368.86        405.17        15.10 o                         
   4  17   4         13.41         18.97         9.46 o                         
   5  17   4        248.62        252.83        31.70 o                         
   6  17   4         63.65         63.08        21.79 o                         
  -5  18   4          1.62        -17.55        17.94 o                         
  -4  18   4         41.79          0.25        14.08 o                         
  -3  18   4         46.27         36.46         6.54 o                         
  -2  18   4         33.72         31.54         6.47 o                         
  -1  18   4       1976.77       2158.86        39.39 o                         
   0  18   4        111.12         89.18         9.93 o                         
   1  18   4        626.16        713.77        19.67 o                         
   2  18   4        102.46         98.48         8.27 o                         
   3  18   4         31.80         50.06         7.28 o                         
   4  18   4          5.77         -2.90         9.36 o                         
   5  18   4          0.34          0.80        10.33 o                         
  -4  19   4         86.84         33.54        31.16 o                         
  -3  19   4          6.92         -3.12        10.60 o                         
  -2  19   4        179.43        152.22        11.24 o                         
  -1  19   4        137.68        159.30        10.59 o                         
   0  19   4          4.11         -6.71         7.06 o                         
   1  19   4         40.41         35.82         8.93 o                         
   2  19   4        105.56        107.08        11.08 o                         
   3  19   4         11.67          9.66         8.65 o                         
   4  19   4         15.17          4.00        13.72 o                         
  -4  20   4        306.77        298.94        37.09 o                         
  -3  20   4        137.46        147.79        17.90 o                         
  -2  20   4          0.73         -9.97        10.50 o                         
  -1  20   4        117.33        116.93        12.36 o                         
   0  20   4        117.12        141.13        12.02 o                         
   1  20   4         55.60         52.53         9.67 o                         
   2  20   4        105.16         95.74        12.13 o                         
   3  20   4         12.34         20.75        10.61 o                         
   4  20   4          3.94         24.14        22.43 o                         
  -3  21   4          4.36        -13.40        13.40 o                         
  -2  21   4         30.42         59.54        15.37 o                         
  -1  21   4         81.91         71.31        20.07 o                         
   0  21   4         55.13         55.32        17.12 o                         
   1  21   4          1.96         -3.09        10.27 o                         
   2  21   4          4.33         15.37        15.03 o                         
   3  21   4          2.19         -4.64        16.80 o                         
  -1  22   4         13.64        -12.47        12.47 o                         
   0  22   4         37.61         24.21        19.03 o                         
   1  22   4         35.40         20.85        15.30 o                         
  -9   1   5         66.70         74.32        20.49 o                         
  -8   1   5        274.78        263.56        20.80 o                         
  -7   1   5        894.26        990.62        24.64 o                         
  -6   1   5         89.36         86.95         8.19 o                         
  -5   1   5        152.90        143.29         5.42 o                         
  -4   1   5        929.24        998.72        12.96 o                         
  -3   1   5          1.45          5.79         1.84 o                         
  -2   1   5       1635.63       1674.19        18.06 o                         
  -1   1   5       2792.24       2707.67        27.84 o                         
   0   1   5       1664.78       1612.98        17.70 o                         
   1   1   5        286.03        248.24         4.83 o                         
   2   1   5        208.67        221.01         5.03 o                         
   3   1   5        188.45        183.41         4.41 o                         
   4   1   5       1303.69       1434.99        17.31 o                         
   5   1   5        312.44        296.55        10.20 o                         
   6   1   5         17.22         19.43         3.47 o                         
   7   1   5          1.03         -2.86         3.88 o                         
   8   1   5          7.93         11.99         6.59 o                         
   9   1   5        110.37         79.60        21.15 o                         
  -9   2   5         46.37         24.68        11.02 o                         
  -8   2   5         15.12          9.66         9.20 o                         
  -7   2   5        194.64        195.93         8.79 o                         
  -6   2   5        741.13        758.95        19.83 o                         
  -5   2   5       1051.43       1119.04        15.47 o                         
  -4   2   5         71.64         62.95         4.66 o                         
  -3   2   5        174.32        181.26         4.98 o                         
  -2   2   5       3279.64       3235.70        31.80 o                         
  -1   2   5       1517.31       1515.71        16.63 o                         
   0   2   5       1396.85       1324.86        14.73 o                         
   1   2   5        171.94        159.40         4.89 o                         
   2   2   5        252.46        257.74         5.00 o                         
   3   2   5        133.20        129.12         6.00 o                         
   4   2   5        115.03        101.92         3.61 o                         
   5   2   5        233.89        244.31         7.91 o                         
   6   2   5        100.33         83.03         5.41 o                         
   7   2   5         40.83         39.75         4.11 o                         
   8   2   5        165.17        156.62        11.20 o                         
   9   2   5         82.92         61.61        23.76 o                         
  -9   3   5         11.25          2.86        13.99 o                         
  -8   3   5         47.59         28.25        11.66 o                         
  -7   3   5        267.30        276.84         8.13 o                         
  -6   3   5          3.49          7.34         3.49 o                         
  -5   3   5       1313.06       1415.86        24.10 o                         
  -4   3   5        225.51        250.20         6.15 o                         
  -3   3   5       2736.21       2796.01        30.74 o                         
  -2   3   5        377.45        374.01         8.00 o                         
  -1   3   5       3425.98       3328.78        30.16 o                         
   0   3   5        117.67        123.74         3.66 o                         
   1   3   5       6244.66       6245.96        63.13 o                         
   2   3   5       3112.38       3136.47        31.34 o                         
   3   3   5         15.39         16.25         2.48 o                         
   4   3   5        130.03        124.79         7.01 o                         
   5   3   5         91.00         78.99         4.50 o                         
   6   3   5         52.77         62.53         3.79 o                         
   7   3   5          1.54         12.24         3.77 o                         
   8   3   5          2.16         -6.79         6.79 o                         
   9   3   5          0.05        -56.92        57.22 o                         
  -9   4   5          0.08          5.83        16.37 o                         
  -8   4   5         15.10         15.67         7.58 o                         
  -7   4   5        115.24        103.04        10.38 o                         
  -6   4   5       1405.86       1530.29        21.10 o                         
  -5   4   5         62.03         54.54         3.76 o                         
  -4   4   5        240.32        190.59         5.22 o                         
  -3   4   5       1095.61       1121.54        14.97 o                         
  -2   4   5       1090.48       1043.45        14.26 o                         
  -1   4   5        246.98        223.74         5.18 o                         
   0   4   5       1625.28       1512.34        16.29 o                         
   1   4   5       1737.05       1706.89        20.55 o                         
   2   4   5          0.33          4.39         1.78 o                         
   3   4   5        372.15        330.00         6.73 o                         
   4   4   5         21.68         22.58         3.11 o                         
   5   4   5         85.55         70.87         4.82 o                         
   6   4   5         18.71         12.70         4.87 o                         
   7   4   5        376.81        393.37        10.99 o                         
   8   4   5        266.85        320.64        17.52 o                         
   9   4   5          1.28         26.73        30.74 o                         
  -9   5   5          8.39         15.77        17.71 o                         
  -8   5   5          0.93          1.45         8.52 o                         
  -7   5   5        695.89        778.92        16.18 o                         
  -6   5   5          2.36          2.61         2.24 o                         
  -5   5   5          0.03          0.95         2.16 o                         
  -4   5   5         35.33         33.21         3.05 o                         
  -3   5   5          9.99         12.55         2.36 o                         
  -2   5   5       2253.98       2442.07        27.61 o                         
  -1   5   5         17.80         23.86         2.44 o                         
   0   5   5        583.31        602.21         8.87 o                         
   1   5   5        275.22        265.63         5.22 o                         
   2   5   5        218.74        223.09         5.64 o                         
   3   5   5         47.30         43.76         3.62 o                         
   4   5   5         52.08         61.59         4.16 o                         
   5   5   5         21.47         28.51         4.37 o                         
   6   5   5        255.32        222.43         8.22 o                         
   7   5   5        384.40        425.87        14.57 o                         
   8   5   5        126.08         85.70        18.39 o                         
  -9   6   5         18.17         23.71        16.59 o                         
  -8   6   5          5.33         10.30         7.82 o                         
  -7   6   5          4.07          1.99         4.71 o                         
  -6   6   5         20.22         14.87         3.71 o                         
  -5   6   5       1434.00       1530.56        18.82 o                         
  -4   6   5        997.12       1035.12        19.46 o                         
  -3   6   5        140.92        113.94         4.45 o                         
  -2   6   5        240.34        218.56         4.37 o                         
  -1   6   5          2.97         -0.38         2.13 o                         
   0   6   5         64.42         86.00         3.60 o                         
   1   6   5         43.98         33.45         2.96 o                         
   2   6   5        350.41        391.36         6.30 o                         
   3   6   5        416.86        396.07         8.93 o                         
   4   6   5        107.70        107.10         5.11 o                         
   5   6   5       2033.73       2230.77        30.35 o                         
   6   6   5         39.03         34.57         5.42 o                         
   7   6   5         91.94         93.96         7.13 o                         
   8   6   5         28.93         35.24        14.33 o                         
  -8   7   5        197.92        181.24        18.02 o                         
  -7   7   5         87.76         92.91         8.45 o                         
  -6   7   5         27.51         21.93         3.80 o                         
  -5   7   5        497.26        480.04         8.91 o                         
  -4   7   5        496.89        496.39         9.42 o                         
  -3   7   5        997.21        985.90        14.49 o                         
  -2   7   5        639.88        725.13        10.51 o                         
  -1   7   5       8243.70       8610.38        83.60 o                         
   0   7   5        386.61        371.43         8.67 o                         
   1   7   5       2319.02       2400.96        26.28 o                         
   2   7   5        559.73        544.35         8.49 o                         
   3   7   5         68.31         84.72         4.17 o                         
   4   7   5        402.19        454.43         9.14 o                         
   5   7   5        183.15        196.43         6.98 o                         
   6   7   5         40.54         44.73         5.21 o                         
   7   7   5        299.06        308.05        12.12 o                         
   8   7   5         14.60         -1.90        10.12 o                         
  -8   8   5         56.95         53.55        14.43 o                         
  -7   8   5        127.42        129.85        12.52 o                         
  -6   8   5        708.67        769.38        15.30 o                         
  -5   8   5        240.06        215.38         8.96 o                         
  -4   8   5       1106.19       1128.23        15.97 o                         
  -3   8   5          0.14          3.66         2.58 o                         
  -2   8   5        851.82        838.84        17.50 o                         
  -1   8   5        853.04        834.00        12.03 o                         
   0   8   5       3113.32       3169.74        37.23 o                         
   1   8   5         46.18         43.98         4.00 o                         
   2   8   5         24.13         18.30         3.33 o                         
   3   8   5         14.09         15.77         3.47 o                         
   4   8   5         78.02         83.41         5.93 o                         
   5   8   5        283.18        294.14         9.65 o                         
   6   8   5         60.64         36.26         4.80 o                         
   7   8   5          0.02         -5.02         5.02 o                         
   8   8   5        252.17        302.17        30.43 o                         
  -8   9   5         21.86         34.76        12.76 o                         
  -7   9   5        181.90        161.96        10.83 o                         
  -6   9   5          3.23          0.49         4.55 o                         
  -5   9   5        849.38        884.51        16.61 o                         
  -4   9   5        274.07        278.61        10.19 o                         
  -3   9   5        800.60        811.96        13.60 o                         
  -2   9   5       1238.69       1280.83        16.48 o                         
  -1   9   5       1185.93       1243.76        16.95 o                         
   0   9   5        210.11        216.19         6.13 o                         
   1   9   5        125.72        116.25         7.19 o                         
   2   9   5        204.05        231.76         7.63 o                         
   3   9   5        361.80        383.52        11.29 o                         
   4   9   5          9.57         14.66         4.48 o                         
   5   9   5        385.21        352.29        16.58 o                         
   6   9   5         50.33         50.56         5.47 o                         
   7   9   5         43.21         53.65        12.48 o                         
   8   9   5          0.02          0.82        10.61 o                         
  -8  10   5          3.86        -11.44        11.44 o                         
  -7  10   5          0.22         -5.94        10.16 o                         
  -6  10   5        114.27         87.69         6.63 o                         
  -5  10   5       1235.21       1339.40        21.19 o                         
  -4  10   5        186.51        179.40         5.49 o                         
  -3  10   5         66.28         66.32         4.76 o                         
  -2  10   5        673.37        681.50        12.14 o                         
  -1  10   5        105.62        114.04         6.07 o                         
   0  10   5        269.45        236.07         8.26 o                         
   1  10   5       1109.28       1064.62        14.81 o                         
   2  10   5        357.73        337.46         9.35 o                         
   3  10   5          9.28          5.52         3.97 o                         
   4  10   5        389.94        402.42        11.04 o                         
   5  10   5         66.04         68.17         5.38 o                         
   6  10   5         26.59         12.88         5.17 o                         
   7  10   5         91.25         71.04        30.43 o                         
   8  10   5        124.81        134.28        16.42 o                         
  -8  11   5         43.33         25.15        12.41 o                         
  -7  11   5         42.38         27.97        11.16 o                         
  -6  11   5        482.68        466.56        13.81 o                         
  -5  11   5         18.99          5.47         6.50 o                         
  -4  11   5        163.60        175.40         9.30 o                         
  -3  11   5          9.79          9.10         3.22 o                         
  -2  11   5        635.65        659.15        12.91 o                         
  -1  11   5         54.41         40.98         4.42 o                         
   0  11   5        358.80        349.99         9.02 o                         
   1  11   5        283.60        298.69        11.93 o                         
   2  11   5         62.25         57.99         5.35 o                         
   3  11   5        715.28        704.03        13.25 o                         
   4  11   5          2.17          3.93         3.45 o                         
   5  11   5         26.18         21.02         4.30 o                         
   6  11   5        187.80        169.28        11.54 o                         
   7  11   5          2.58          0.55        15.22 o                         
  -7  12   5          5.43         13.81        11.05 o                         
  -6  12   5          0.07         -2.42         7.17 o                         
  -5  12   5        144.13        123.97         8.35 o                         
  -4  12   5       1552.90       1627.04        28.73 o                         
  -3  12   5        155.11        156.34         6.26 o                         
  -2  12   5        219.72        217.61         7.11 o                         
  -1  12   5         19.97         18.82         5.88 o                         
   0  12   5        441.68        435.51        10.75 o                         
   1  12   5          8.22          9.14         4.36 o                         
   2  12   5        361.22        332.75         9.06 o                         
   3  12   5        499.36        504.25        10.58 o                         
   4  12   5          0.40          1.87         4.16 o                         
   5  12   5        112.24        104.07        10.07 o                         
   6  12   5        309.59        310.88        15.85 o                         
   7  12   5        119.17        100.64        14.02 o                         
  -7  13   5        123.00        105.27        14.95 o                         
  -6  13   5        124.78        104.80        11.83 o                         
  -5  13   5        250.54        260.43        11.39 o                         
  -4  13   5        315.75        309.77        17.06 o                         
  -3  13   5       2032.28       2223.59        30.67 o                         
  -2  13   5         20.97         17.11         4.34 o                         
  -1  13   5       1293.19       1356.61        26.92 o                         
   0  13   5        465.85        475.19        12.88 o                         
   1  13   5          3.30          5.41         3.58 o                         
   2  13   5         44.22         33.00         3.62 o                         
   3  13   5          6.63         -0.20         3.71 o                         
   4  13   5         32.56         23.63         6.34 o                         
   5  13   5        184.90        180.26         9.88 o                         
   6  13   5         11.64          9.85         9.91 o                         
   7  13   5         82.11         76.63        15.71 o                         
  -7  14   5         97.41         68.89        14.75 o                         
  -6  14   5        110.14         85.48        12.03 o                         
  -5  14   5         96.28        104.89         9.01 o                         
  -4  14   5       1669.21       1867.70        32.98 o                         
  -3  14   5        136.66        134.30         6.65 o                         
  -2  14   5       1545.89       1716.40        25.63 o                         
  -1  14   5        105.33         94.02         6.54 o                         
   0  14   5        822.93        863.89        18.49 o                         
   1  14   5         40.93         37.29         4.85 o                         
   2  14   5       3160.54       3378.87        43.03 o                         
   3  14   5        513.30        523.05        11.66 o                         
   4  14   5          2.54          4.15         5.76 o                         
   5  14   5        245.78        277.38        12.31 o                         
   6  14   5        296.55        352.66        18.98 o                         
   7  14   5         22.59         20.73        23.22 o                         
  -6  15   5         15.67         15.37        14.01 o                         
  -5  15   5          6.03         16.15        11.86 o                         
  -4  15   5         97.57         85.14        11.57 o                         
  -3  15   5         65.26         77.13         6.73 o                         
  -2  15   5         89.45         87.31         6.15 o                         
  -1  15   5        393.58        406.20        12.03 o                         
   0  15   5        767.21        798.72        17.08 o                         
   1  15   5          4.14          8.84         4.30 o                         
   2  15   5        430.22        468.27        13.68 o                         
   3  15   5         11.71          6.84         4.39 o                         
   4  15   5        516.90        540.32        17.45 o                         
   5  15   5         33.45         29.00         9.27 o                         
   6  15   5          7.73         10.94        14.48 o                         
  -6  16   5         34.35         41.56        14.62 o                         
  -5  16   5        110.54        106.38        19.88 o                         
  -4  16   5        275.86        258.80        13.19 o                         
  -3  16   5          4.39          4.17         4.01 o                         
  -2  16   5          6.66          6.96         6.71 o                         
  -1  16   5         72.12         58.33         6.58 o                         
   0  16   5        338.91        330.50        11.24 o                         
   1  16   5         35.16         22.30         5.31 o                         
   2  16   5         49.60         42.89         5.73 o                         
   3  16   5        123.88        131.94         8.27 o                         
   4  16   5        107.44        103.59        10.98 o                         
   5  16   5         26.51         30.07        10.10 o                         
   6  16   5          1.56          0.68        13.35 o                         
  -6  17   5         84.23         84.27        23.95 o                         
  -5  17   5         35.58         39.63        14.88 o                         
  -4  17   5         33.48         10.50        12.41 o                         
  -3  17   5        305.22        318.23        14.63 o                         
  -2  17   5          1.17         -0.51         6.42 o                         
  -1  17   5        320.20        295.21        13.12 o                         
   0  17   5         47.56         38.44        10.45 o                         
   1  17   5        151.90        149.83         8.44 o                         
   2  17   5          4.60         -4.49         5.28 o                         
   3  17   5         17.06         -0.19         7.24 o                         
   4  17   5         26.40         16.01         8.64 o                         
   5  17   5          0.15          5.60        11.48 o                         
  -5  18   5          8.81        -16.72        31.78 o                         
  -4  18   5         48.14         28.37        23.77 o                         
  -3  18   5        106.70        117.70        14.11 o                         
  -2  18   5        112.31        145.86         9.92 o                         
  -1  18   5         45.97         39.39         8.97 o                         
   0  18   5         12.06         21.12         8.10 o                         
   1  18   5        103.67         97.24        10.05 o                         
   2  18   5          0.25         -2.89         7.02 o                         
   3  18   5          1.34          3.41        10.22 o                         
   4  18   5          4.41         13.00         9.37 o                         
   5  18   5         42.19         38.23        21.34 o                         
  -4  19   5        134.31        156.40        24.64 o                         
  -3  19   5         78.96         83.11        17.42 o                         
  -2  19   5         14.82         15.06         8.04 o                         
  -1  19   5         30.18         41.91        10.15 o                         
   0  19   5          1.40         12.49        10.64 o                         
   1  19   5          1.97          2.69         9.27 o                         
   2  19   5         28.72         23.29         8.20 o                         
   3  19   5          7.71          7.64        11.00 o                         
   4  19   5        338.44        441.84        54.96 o                         
  -4  20   5        245.09        299.96        52.42 o                         
  -3  20   5         25.19          6.26        12.57 o                         
  -2  20   5        399.05        441.54        21.68 o                         
  -1  20   5         23.38         27.47         9.26 o                         
   0  20   5        111.10        104.87        10.91 o                         
   1  20   5         44.26         20.41        10.43 o                         
   2  20   5         55.99         40.49        11.64 o                         
   3  20   5         65.13         91.30        19.48 o                         
  -2  21   5         10.82         -0.38        13.44 o                         
  -1  21   5         12.98          2.07        10.87 o                         
   0  21   5         88.75         77.39        12.32 o                         
   1  21   5         25.65         22.84        14.70 o                         
   2  21   5         24.63         -7.43        14.77 o                         
   0  22   5         17.63          4.65        12.40 o                         
  -9   0   6         68.14          2.75        39.97 o                         
  -8   0   6          5.54          8.11        13.53 o                         
  -7   0   6         18.99         13.43         8.50 o                         
  -6   0   6       1476.38       1508.29        46.08 o                         
  -5   0   6        129.26        135.91        12.39 o                         
  -4   0   6       1305.29       1359.92        25.91 o                         
  -3   0   6        108.19        101.07         5.14 o                         
  -2   0   6       6402.31       6542.71        93.13 o                         
  -1   0   6        877.53        973.77        21.77 o                         
   0   0   6       3295.46       3126.44        46.47 o                         
   1   0   6       1879.33       1815.47        30.44 o                         
   2   0   6       1027.71       1014.58        17.69 o                         
   3   0   6       3567.44       3632.96        56.21 o                         
   4   0   6         43.89         45.38         5.68 o                         
   5   0   6       5456.67       5833.00        86.80 o                         
   6   0   6        128.52        129.56         7.61 o                         
   7   0   6       1076.77       1283.74        26.19 o                         
   8   0   6          6.36         25.09        20.38 o                         
   9   0   6         62.47         17.43        32.46 o                         
  -9   1   6         40.71         22.14        15.47 o                         
  -8   1   6        240.26        254.63        20.80 o                         
  -7   1   6        842.72        865.75        32.29 o                         
  -6   1   6        120.98        118.24         5.08 o                         
  -5   1   6        161.32        152.70         7.61 o                         
  -4   1   6         11.42         10.64         2.74 o                         
  -3   1   6        732.07        681.41         9.31 o                         
  -2   1   6        841.02        909.14        11.66 o                         
  -1   1   6       9522.66       9793.22       100.76 o                         
   0   1   6       1719.44       1851.97        20.44 o                         
   1   1   6          0.23          4.94         2.65 o                         
   2   1   6       2842.06       2895.98        32.18 o                         
   3   1   6        887.93        824.59        11.50 o                         
   4   1   6          0.82          1.63         2.96 o                         
   5   1   6        388.35        433.88         8.86 o                         
   6   1   6        335.98        363.80         9.88 o                         
   7   1   6          3.70          1.36         3.53 o                         
   8   1   6        415.44        448.60        32.03 o                         
   9   1   6         46.09         52.48        34.35 o                         
  -9   2   6        112.62         91.36        24.12 o                         
  -8   2   6         81.22         53.15         9.40 o                         
  -7   2   6        426.88        465.90        17.59 o                         
  -6   2   6        328.02        339.50         8.89 o                         
  -5   2   6          3.24          1.48         2.83 o                         
  -4   2   6        672.16        634.66        12.73 o                         
  -3   2   6        282.00        292.99         5.43 o                         
  -2   2   6        280.10        248.11         6.05 o                         
  -1   2   6       3581.58       3580.31        35.03 o                         
   0   2   6       1136.77       1066.32        13.18 o                         
   1   2   6        437.84        393.16         8.02 o                         
   2   2   6         31.69         24.86         2.35 o                         
   3   2   6         29.91         17.88         2.63 o                         
   4   2   6         72.11         75.95         3.63 o                         
   5   2   6        433.42        434.76         8.50 o                         
   6   2   6        101.99        102.04         4.68 o                         
   7   2   6          0.73          0.73         3.20 o                         
   8   2   6        296.58        286.52        18.56 o                         
  -9   3   6         54.56          6.96        18.58 o                         
  -8   3   6        207.72        231.76        14.33 o                         
  -7   3   6        212.66        177.89        17.91 o                         
  -6   3   6         68.62         61.32         4.01 o                         
  -5   3   6        419.70        412.07         7.87 o                         
  -4   3   6         19.25         18.44         2.65 o                         
  -3   3   6         84.92         80.59         4.00 o                         
  -2   3   6         84.20         84.57         6.13 o                         
  -1   3   6        275.11        320.51         7.25 o                         
   0   3   6      11255.78      11728.08       115.43 o                         
   1   3   6       1160.52       1142.80        15.28 o                         
   2   3   6          0.44          0.66         1.65 o                         
   3   3   6         34.00         19.41         3.06 o                         
   4   3   6         22.39         16.68         3.09 o                         
   5   3   6        128.14        130.79         6.21 o                         
   6   3   6        248.62        262.49        10.62 o                         
   7   3   6        101.46         91.27         8.57 o                         
   8   3   6        272.72        293.82        22.57 o                         
  -9   4   6         94.42        103.40        32.28 o                         
  -8   4   6         40.21         46.45         7.75 o                         
  -7   4   6         81.21         92.84         6.26 o                         
  -6   4   6         61.04         65.62         3.57 o                         
  -5   4   6        229.55        231.82        10.62 o                         
  -4   4   6        179.29        185.55         5.52 o                         
  -3   4   6        170.23        168.30         5.62 o                         
  -2   4   6       1190.18       1094.77        18.80 o                         
  -1   4   6         42.50         47.62         2.72 o                         
   0   4   6        285.56        231.58         5.34 o                         
   1   4   6        222.39        203.29         5.52 o                         
   2   4   6       1254.83       1290.29        16.88 o                         
   3   4   6         63.17         43.59         3.60 o                         
   4   4   6         29.01         24.91         3.14 o                         
   5   4   6         13.42         20.21         3.61 o                         
   6   4   6         27.46         14.64         3.65 o                         
   7   4   6        129.07        115.19         8.53 o                         
   8   4   6         41.17         50.95        10.02 o                         
  -9   5   6          2.24         25.31        15.73 o                         
  -8   5   6         54.26         28.92        13.20 o                         
  -7   5   6         37.95         33.14         4.62 o                         
  -6   5   6        643.09        691.10        13.69 o                         
  -5   5   6       1370.48       1456.14        20.00 o                         
  -4   5   6         60.13         61.27         4.32 o                         
  -3   5   6       2564.61       2572.55        29.28 o                         
  -2   5   6        511.38        439.13        34.49 o                         
  -1   5   6       2376.60       2402.94        27.22 o                         
   0   5   6       2767.12       2835.56        28.94 o                         
   1   5   6       2588.79       2624.15        28.27 o                         
   2   5   6       6305.02       6689.52        65.84 o                         
   3   5   6          0.49          2.44         3.06 o                         
   4   5   6       3206.87       3417.32        40.32 o                         
   5   5   6        281.09        304.08         9.23 o                         
   6   5   6        120.26        129.53         6.49 o                         
   7   5   6         87.81         70.56        10.62 o                         
   8   5   6        100.47        119.89        19.29 o                         
  -8   6   6          2.31         -0.94         7.65 o                         
  -7   6   6         19.55         13.66         8.63 o                         
  -6   6   6         74.26         64.29         4.96 o                         
  -5   6   6       1197.15       1209.04        19.48 o                         
  -4   6   6       1158.91       1219.73        19.95 o                         
  -3   6   6        590.05        590.79        15.89 o                         
  -2   6   6       3657.57       3872.69        42.57 o                         
  -1   6   6       5596.33       5862.85        57.50 o                         
   0   6   6       8399.18       8604.17        80.01 o                         
   1   6   6       2375.62       2418.75        26.45 o                         
   2   6   6       2768.46       2787.19        29.38 o                         
   3   6   6        564.39        546.13        10.13 o                         
   4   6   6        653.07        624.87        12.08 o                         
   5   6   6         96.46         96.74         5.94 o                         
   6   6   6       1339.15       1442.96        25.30 o                         
   7   6   6        124.00         91.12        14.24 o                         
   8   6   6         51.89         78.99        19.54 o                         
  -8   7   6         96.28         91.65        23.51 o                         
  -7   7   6         15.25         14.32         5.31 o                         
  -6   7   6          7.02          2.67         3.46 o                         
  -5   7   6        668.58        693.66        14.97 o                         
  -4   7   6        526.33        508.62         9.41 o                         
  -3   7   6        347.02        319.30         8.56 o                         
  -2   7   6         16.90          9.79         2.98 o                         
  -1   7   6          1.12         10.90         2.65 o                         
   0   7   6        758.20        739.10        11.54 o                         
   1   7   6       2144.34       1975.40        66.76 o                         
   2   7   6        105.67         94.58         5.25 o                         
   3   7   6        426.59        417.70        10.86 o                         
   4   7   6        610.62        597.19        12.17 o                         
   5   7   6          3.91         -4.33         4.33 o                         
   6   7   6        137.05        132.72         9.57 o                         
   7   7   6         88.92         53.51        14.38 o                         
   8   7   6        125.40        143.04        24.76 o                         
  -8   8   6          1.05         -5.53        10.72 o                         
  -7   8   6         85.80         75.71        10.11 o                         
  -6   8   6         94.16         82.54         7.48 o                         
  -5   8   6        516.37        591.17        11.38 o                         
  -4   8   6        579.91        588.42        10.88 o                         
  -3   8   6         18.87         14.15         3.74 o                         
  -2   8   6        277.71        300.66         6.46 o                         
  -1   8   6        154.83        137.79         4.64 o                         
   0   8   6        326.18        371.86         7.84 o                         
   1   8   6         29.34         29.08         3.64 o                         
   2   8   6        165.46        166.27         5.76 o                         
   3   8   6         65.90         65.84         4.49 o                         
   4   8   6         20.69         17.34         4.44 o                         
   5   8   6         11.88         17.62         4.66 o                         
   6   8   6         12.14          8.00         5.06 o                         
   7   8   6          1.77         -1.76         6.53 o                         
   8   8   6         63.14         62.20        15.44 o                         
  -8   9   6        107.10        104.57        14.07 o                         
  -7   9   6        118.38         97.61        15.42 o                         
  -6   9   6        124.12        101.20        11.63 o                         
  -5   9   6         65.81         71.09         5.18 o                         
  -4   9   6        315.41        325.32         9.03 o                         
  -3   9   6        212.49        175.74         6.13 o                         
  -2   9   6          9.63         11.39         2.34 o                         
  -1   9   6          6.08          4.91         3.25 o                         
   0   9   6         38.70         33.21         4.30 o                         
   1   9   6        187.17        160.00         5.73 o                         
   2   9   6        338.45        349.31         8.17 o                         
   3   9   6         59.19         51.41         5.46 o                         
   4   9   6        732.78        788.82        18.04 o                         
   5   9   6        241.02        241.99         9.27 o                         
   6   9   6        149.88        155.60         8.14 o                         
   7   9   6          4.88          7.28        13.42 o                         
   8   9   6         36.96          6.80        12.38 o                         
  -8  10   6         15.70         20.62        13.13 o                         
  -7  10   6         11.63          2.32         9.83 o                         
  -6  10   6         12.26          4.19         7.35 o                         
  -5  10   6        284.43        308.28        12.66 o                         
  -4  10   6          2.12          0.41         4.19 o                         
  -3  10   6        372.15        383.27         8.88 o                         
  -2  10   6        553.91        568.87         9.67 o                         
  -1  10   6         20.97         16.73         4.01 o                         
   0  10   6       1254.11       1329.33        22.62 o                         
   1  10   6         37.13         29.39         4.44 o                         
   2  10   6       1527.66       1546.76        19.93 o                         
   3  10   6        388.90        375.62         8.37 o                         
   4  10   6         33.35         24.32         4.67 o                         
   5  10   6         83.99         39.91         5.19 o                         
   6  10   6         31.43         13.70         6.65 o                         
   7  10   6         14.90         26.74        14.27 o                         
  -8  11   6          6.70         15.04        21.79 o                         
  -7  11   6         26.10         18.66        14.27 o                         
  -6  11   6          9.27         -1.91         8.47 o                         
  -5  11   6         21.83         10.60         5.92 o                         
  -4  11   6        186.75        159.92         6.64 o                         
  -3  11   6        442.94        470.50        11.40 o                         
  -2  11   6       1643.19       1770.75        23.22 o                         
  -1  11   6        786.27        761.12        13.70 o                         
   0  11   6        383.26        367.51        14.91 o                         
   1  11   6       2217.23       2282.85        30.70 o                         
   2  11   6          8.95          4.71         4.32 o                         
   3  11   6       2835.70       3150.52        37.83 o                         
   4  11   6         96.25         91.94         6.06 o                         
   5  11   6        862.37        929.22        20.64 o                         
   6  11   6        227.19        205.92        17.06 o                         
   7  11   6         12.86         -6.90        14.53 o                         
  -7  12   6        182.28        217.77        23.36 o                         
  -6  12   6        199.54        174.78        11.77 o                         
  -5  12   6         92.04         94.32         7.35 o                         
  -4  12   6         16.63         12.55         5.62 o                         
  -3  12   6         36.25         42.97         4.80 o                         
  -2  12   6       1374.73       1421.77        20.26 o                         
  -1  12   6        197.15        178.43         7.98 o                         
   0  12   6         43.94         46.54         5.52 o                         
   1  12   6        641.96        675.18        13.58 o                         
   2  12   6        547.04        529.54        11.56 o                         
   3  12   6       2160.34       2282.90        30.53 o                         
   4  12   6         11.53         11.67         4.42 o                         
   5  12   6         26.01         25.96         6.52 o                         
   6  12   6         15.31         -4.16         7.97 o                         
   7  12   6        160.04        158.08        20.82 o                         
  -7  13   6          3.25         41.54        13.11 o                         
  -6  13   6         33.58         32.62         9.83 o                         
  -5  13   6         22.28          4.76         5.72 o                         
  -4  13   6         83.45        115.40         7.11 o                         
  -3  13   6        110.19        123.44         6.49 o                         
  -2  13   6          9.68          8.05         3.46 o                         
  -1  13   6       1245.26       1381.90        24.29 o                         
   0  13   6        407.88        398.70        10.37 o                         
   1  13   6        110.51        102.88         8.13 o                         
   2  13   6        391.28        406.16        10.08 o                         
   3  13   6        142.24        141.34         8.43 o                         
   4  13   6         25.19         13.07         5.01 o                         
   5  13   6         14.13          7.54         6.69 o                         
   6  13   6         23.60         15.60         9.82 o                         
   7  13   6         20.27         -4.29        14.16 o                         
  -7  14   6        154.60        118.34        32.45 o                         
  -6  14   6        323.26        285.76        22.53 o                         
  -5  14   6         44.05         14.06         8.28 o                         
  -4  14   6        188.42        198.80        11.01 o                         
  -3  14   6         67.55         54.92         7.39 o                         
  -2  14   6        191.59        218.68         8.29 o                         
  -1  14   6        312.21        346.03        11.70 o                         
   0  14   6       1211.84       1297.11        19.87 o                         
   1  14   6       1162.85       1208.61        20.15 o                         
   2  14   6        188.90        186.15         8.94 o                         
   3  14   6          3.43          1.21         3.49 o                         
   4  14   6        303.35        301.67        17.34 o                         
   5  14   6         81.55         87.08         8.91 o                         
   6  14   6        103.89         80.51        12.38 o                         
  -6  15   6         33.08         20.89        14.39 o                         
  -5  15   6        126.00        128.06        18.03 o                         
  -4  15   6         34.58         42.67         6.06 o                         
  -3  15   6        383.10        388.16        15.17 o                         
  -2  15   6        496.29        475.99        12.31 o                         
  -1  15   6        144.17        164.76         9.00 o                         
   0  15   6          1.09          4.02         5.69 o                         
   1  15   6        259.87        250.71         8.78 o                         
   2  15   6         29.06         21.56         5.71 o                         
   3  15   6        480.18        543.52        14.31 o                         
   4  15   6        160.38        145.76        10.22 o                         
   5  15   6          6.54         23.38        12.32 o                         
   6  15   6         35.29         23.79        19.63 o                         
  -6  16   6         53.03         46.07        20.61 o                         
  -5  16   6         69.69         53.56        15.57 o                         
  -4  16   6         56.81         81.53         8.40 o                         
  -3  16   6         40.42         26.46         7.72 o                         
  -2  16   6        417.63        418.29        13.25 o                         
  -1  16   6         10.61          2.93         7.50 o                         
   0  16   6          0.51         -4.45         4.45 o                         
   1  16   6         23.57          7.26         6.66 o                         
   2  16   6         76.97         68.23         9.30 o                         
   3  16   6        135.19        141.00         8.55 o                         
   4  16   6        135.14        126.00        18.79 o                         
   5  16   6         84.10         69.83        12.83 o                         
   6  16   6          0.14        -21.40        21.40 o                         
  -5  17   6         13.55          5.79        17.92 o                         
  -4  17   6        121.76        113.62        11.41 o                         
  -3  17   6         97.25         96.32         9.47 o                         
  -2  17   6         46.08         65.43        11.88 o                         
  -1  17   6        202.74        215.75        14.10 o                         
   0  17   6         23.79         19.61         8.37 o                         
   1  17   6        278.49        255.11        11.42 o                         
   2  17   6          2.48          0.74         6.70 o                         
   3  17   6          4.90          4.31         6.60 o                         
   4  17   6        181.88        191.19        15.33 o                         
   5  17   6          0.18         -7.37        15.56 o                         
  -5  18   6         23.33         54.62        24.04 o                         
  -4  18   6          4.30         13.68        12.88 o                         
  -3  18   6        116.09        147.86        17.63 o                         
  -2  18   6         66.01         78.72        10.86 o                         
  -1  18   6         46.97         46.80         8.81 o                         
   0  18   6          1.50         -5.50         8.63 o                         
   1  18   6         17.99          9.94        10.32 o                         
   2  18   6        397.93        418.85        30.66 o                         
   3  18   6         57.88         64.81         9.76 o                         
   4  18   6         79.93         47.62        27.43 o                         
  -4  19   6         65.90         37.31        21.97 o                         
  -3  19   6          4.61        -13.33        13.88 o                         
  -2  19   6          0.00        -10.47        10.47 o                         
  -1  19   6          8.35          4.02        11.94 o                         
   0  19   6         18.66         25.06        10.47 o                         
   1  19   6         32.09         37.67        10.39 o                         
   2  19   6         51.62         51.42         9.75 o                         
   3  19   6         14.44         19.93        20.93 o                         
   4  19   6         29.39         40.57        31.29 o                         
  -3  20   6        149.97        189.57        21.31 o                         
  -2  20   6         15.11         24.43        11.37 o                         
  -1  20   6          7.51          1.94         9.40 o                         
   0  20   6         29.22          2.25        11.08 o                         
   1  20   6         15.41          5.99         9.46 o                         
   2  20   6         15.51         -2.79        13.56 o                         
   3  20   6          0.28         16.78        24.85 o                         
  -2  21   6          4.44          3.34        14.82 o                         
  -1  21   6         85.41        100.21        14.11 o                         
   0  21   6        119.92         91.54        14.48 o                         
   1  21   6        188.57        186.70        18.84 o                         
   2  21   6        202.28        302.78        25.87 o                         
  -9   1   7         16.47         -7.64        17.15 o                         
  -8   1   7        230.56        238.73        40.61 o                         
  -7   1   7         24.43         27.07         3.75 o                         
  -6   1   7        109.44        120.91         7.91 o                         
  -5   1   7         47.54         45.05         5.54 o                         
  -4   1   7       1252.69       1237.41        16.38 o                         
  -3   1   7       1145.15       1237.59        15.04 o                         
  -2   1   7         14.11          8.68         2.49 o                         
  -1   1   7        896.68        822.18        10.94 o                         
   0   1   7        121.41        111.36         4.04 o                         
   1   1   7         13.04          6.69         2.77 o                         
   2   1   7         14.55          9.24         2.67 o                         
   3   1   7        332.84        306.77         6.67 o                         
   4   1   7        197.57        167.02         5.40 o                         
   5   1   7        737.02        778.49        12.77 o                         
   6   1   7        494.71        544.52        12.48 o                         
   7   1   7          1.52         12.20         5.81 o                         
   8   1   7        227.33        257.92        23.13 o                         
  -9   2   7         26.01         23.73        21.70 o                         
  -8   2   7        409.42        458.03        27.35 o                         
  -7   2   7        174.53        175.80        11.57 o                         
  -6   2   7         42.90         35.01         3.88 o                         
  -5   2   7        120.30        129.27         4.62 o                         
  -4   2   7         36.65         34.31         2.77 o                         
  -3   2   7       3236.33       3406.67        33.97 o                         
  -2   2   7       1082.28       1105.09        15.55 o                         
  -1   2   7       1065.98        980.83        14.22 o                         
   0   2   7        649.16        556.93         8.74 o                         
   1   2   7          1.90          4.45         2.49 o                         
   2   2   7       2118.82       2234.16        26.72 o                         
   3   2   7       3768.61       4009.11        42.69 o                         
   4   2   7          7.00         11.46         3.47 o                         
   5   2   7        165.11        161.32         6.13 o                         
   6   2   7        339.09        321.96         9.48 o                         
   7   2   7       1151.38       1325.13        27.64 o                         
   8   2   7         12.43         11.43         6.53 o                         
  -9   3   7         81.08         47.94        20.95 o                         
  -8   3   7          7.41          5.08         7.16 o                         
  -7   3   7         63.88         54.27         4.97 o                         
  -6   3   7         14.48         12.24         3.21 o                         
  -5   3   7         69.11         64.84         2.82 o                         
  -4   3   7         64.72         51.65         3.76 o                         
  -3   3   7        211.64        224.94         6.44 o                         
  -2   3   7        557.78        616.40         8.77 o                         
  -1   3   7       5664.80       5911.69        55.31 o                         
   0   3   7       1448.53       1549.52        17.98 o                         
   1   3   7        284.26        250.89         4.93 o                         
   2   3   7        403.52        397.97         7.28 o                         
   3   3   7         95.96         70.51         3.07 o                         
   4   3   7       1411.23       1367.97        19.97 o                         
   5   3   7       1342.49       1505.69        22.91 o                         
   6   3   7       1998.22       2169.84        31.02 o                         
   7   3   7         64.44         46.70         8.48 o                         
   8   3   7        227.40        250.67        18.78 o                         
  -8   4   7        225.69        238.80        12.95 o                         
  -7   4   7        488.00        559.50        22.97 o                         
  -6   4   7        271.24        283.15         8.85 o                         
  -5   4   7        501.64        537.41        13.60 o                         
  -4   4   7         56.82         61.68         4.09 o                         
  -3   4   7        395.02        433.10        11.57 o                         
  -2   4   7        148.47        170.11         4.80 o                         
  -1   4   7         47.50         45.43         2.82 o                         
   0   4   7       1222.96       1292.04        17.13 o                         
   1   4   7        579.29        579.38         9.96 o                         
   2   4   7       2504.11       2497.81        28.25 o                         
   3   4   7        249.05        257.99         6.99 o                         
   4   4   7          2.27          5.22         3.37 o                         
   5   4   7         25.17         25.61         4.63 o                         
   6   4   7        598.05        639.88        14.67 o                         
   7   4   7        975.26       1084.35        29.39 o                         
   8   4   7          9.50          8.08        13.29 o                         
  -8   5   7         42.44         32.21        16.25 o                         
  -7   5   7         38.33         31.78         3.64 o                         
  -6   5   7       1112.82       1279.05        33.53 o                         
  -5   5   7        795.53        829.33        14.08 o                         
  -4   5   7         37.17         37.58         4.55 o                         
  -3   5   7        112.46        108.25         7.06 o                         
  -2   5   7        470.30        423.39        12.91 o                         
  -1   5   7        779.66        787.83        12.05 o                         
   0   5   7          4.46          3.67         1.81 o                         
   1   5   7        215.69        182.43         6.99 o                         
   2   5   7        173.92        186.91         4.66 o                         
   3   5   7         46.57         35.07         4.01 o                         
   4   5   7         43.63         41.47         4.33 o                         
   5   5   7        217.42        210.75         8.03 o                         
   6   5   7        144.01        138.49         7.68 o                         
   7   5   7          7.45          8.59         6.93 o                         
   8   5   7        102.61         75.95        14.90 o                         
  -8   6   7        442.52        424.93        19.72 o                         
  -7   6   7         11.23         12.03         6.06 o                         
  -6   6   7         33.65         26.97         4.62 o                         
  -5   6   7          0.51         -3.11         3.11 o                         
  -4   6   7        770.28        783.89        16.50 o                         
  -3   6   7        989.74       1058.69        17.21 o                         
  -2   6   7        198.40        183.04         5.97 o                         
  -1   6   7         21.00         27.82         3.09 o                         
   0   6   7        437.95        506.65         9.22 o                         
   1   6   7        241.69        268.23         5.93 o                         
   2   6   7       1352.22       1393.19        16.99 o                         
   3   6   7          1.94          1.88         4.07 o                         
   4   6   7         38.00         49.00         4.45 o                         
   5   6   7        512.40        514.27        15.60 o                         
   6   6   7        143.48        145.29         8.80 o                         
   7   6   7          7.73         -7.84        13.34 o                         
   8   6   7         66.15         58.47        13.55 o                         
  -8   7   7         14.83          0.22        12.07 o                         
  -7   7   7        106.37         96.12         8.55 o                         
  -6   7   7         30.18         24.55         4.34 o                         
  -5   7   7         24.64         21.90         3.92 o                         
  -4   7   7        161.22        162.52         5.77 o                         
  -3   7   7        423.64        389.91         9.30 o                         
  -2   7   7         25.48         18.35         3.08 o                         
  -1   7   7         86.30         84.86         4.21 o                         
   0   7   7       1183.18       1182.13        14.74 o                         
   1   7   7        156.42        135.72         8.08 o                         
   2   7   7        154.84        145.81         5.74 o                         
   3   7   7          0.24          4.01         3.75 o                         
   4   7   7        153.36        145.09         6.92 o                         
   5   7   7        139.57        113.29         6.11 o                         
   6   7   7         21.11         30.11         7.07 o                         
   7   7   7         35.57         24.95         9.60 o                         
   8   7   7         22.89         10.56         8.48 o                         
  -8   8   7          4.87         -5.08        11.61 o                         
  -7   8   7        232.76        207.35        20.56 o                         
  -6   8   7        273.52        277.64        12.10 o                         
  -5   8   7         36.86         39.24         4.46 o                         
  -4   8   7        658.03        680.64        17.29 o                         
  -3   8   7          0.73          1.28         3.09 o                         
  -2   8   7        314.79        340.53         8.39 o                         
  -1   8   7        819.09        952.81        13.53 o                         
   0   8   7        372.10        362.30         9.10 o                         
   1   8   7       1695.92       1809.95        23.11 o                         
   2   8   7       1785.03       1849.13        24.10 o                         
   3   8   7       1304.22       1374.41        29.00 o                         
   4   8   7        501.42        475.71        12.92 o                         
   5   8   7       1691.69       1779.90        28.93 o                         
   6   8   7        388.19        384.03        11.70 o                         
   7   8   7        240.84        231.44        17.20 o                         
   8   8   7         17.78         14.49        14.25 o                         
  -8   9   7         83.98         69.98        13.39 o                         
  -7   9   7         72.94         96.46        16.22 o                         
  -6   9   7         44.22         36.26         5.79 o                         
  -5   9   7        245.23        239.44        10.32 o                         
  -4   9   7         19.29         18.06         4.36 o                         
  -3   9   7         20.77         14.55         3.68 o                         
  -2   9   7          1.21         -3.24         3.24 o                         
  -1   9   7         36.12         33.13         3.79 o                         
   0   9   7        343.30        338.99         9.11 o                         
   1   9   7        714.26        690.07        16.10 o                         
   2   9   7        509.34        469.69        12.23 o                         
   3   9   7       1608.65       1779.30        27.17 o                         
   4   9   7       1117.74       1229.07        21.80 o                         
   5   9   7        181.65        193.22        10.86 o                         
   6   9   7        517.33        586.58        16.38 o                         
   7   9   7          1.70         -0.42        10.11 o                         
  -8  10   7        114.17         67.02        17.61 o                         
  -7  10   7          2.36          3.12        11.91 o                         
  -6  10   7         31.93         28.60         6.37 o                         
  -5  10   7         85.10         77.67         7.45 o                         
  -4  10   7         10.21          2.82         4.03 o                         
  -3  10   7        903.68        993.47        16.68 o                         
  -2  10   7       1726.63       1824.51        31.08 o                         
  -1  10   7        665.82        686.61        13.54 o                         
   0  10   7        628.00        645.79        11.83 o                         
   1  10   7          0.40         -0.93         3.48 o                         
   2  10   7        133.68        146.05         4.94 o                         
   3  10   7        187.96        195.10         7.07 o                         
   4  10   7        340.77        359.25        11.54 o                         
   5  10   7         52.73         34.82         7.93 o                         
   6  10   7        121.29        114.16        13.00 o                         
   7  10   7        167.72        156.70        28.61 o                         
  -7  11   7         63.41         69.02        18.85 o                         
  -6  11   7         10.08          8.11         6.49 o                         
  -5  11   7          5.36          6.75         4.28 o                         
  -4  11   7        271.03        304.63         9.19 o                         
  -3  11   7        110.06        104.98         6.47 o                         
  -2  11   7        270.66        288.03         7.66 o                         
  -1  11   7          0.36          0.65         3.87 o                         
   0  11   7        675.95        687.12        13.57 o                         
   1  11   7        692.94        691.36        13.40 o                         
   2  11   7        223.59        221.17         9.07 o                         
   3  11   7         92.97         94.49         6.64 o                         
   4  11   7          3.56          2.53         4.34 o                         
   5  11   7        105.40         89.67         7.49 o                         
   6  11   7         21.61          9.84        10.56 o                         
   7  11   7         53.09         25.90        17.25 o                         
  -7  12   7         17.11         13.59        13.60 o                         
  -6  12   7         99.16         73.19         9.16 o                         
  -5  12   7        259.17        278.03        12.70 o                         
  -4  12   7          4.50          2.19         4.33 o                         
  -3  12   7        246.81        243.91         6.82 o                         
  -2  12   7         40.62         46.85         3.92 o                         
  -1  12   7        103.00        106.30         6.18 o                         
   0  12   7        443.29        448.34        13.68 o                         
   1  12   7        149.02        131.91         6.80 o                         
   2  12   7          1.71         -3.38         3.38 o                         
   3  12   7        429.93        451.13        10.72 o                         
   4  12   7         88.72         68.62         6.26 o                         
   5  12   7        254.93        248.04        14.89 o                         
   6  12   7          0.74         -4.68        10.27 o                         
   7  12   7         10.06          8.32        16.28 o                         
  -7  13   7         15.64         19.89        25.64 o                         
  -6  13   7          0.78         14.23         9.57 o                         
  -5  13   7         82.14        105.80         8.10 o                         
  -4  13   7          6.65          5.61         4.65 o                         
  -3  13   7          9.19          4.11         4.20 o                         
  -2  13   7         30.27         29.70         3.66 o                         
  -1  13   7         59.63         46.56         5.97 o                         
   0  13   7        121.85        128.20         7.42 o                         
   1  13   7        217.30        207.80        10.77 o                         
   2  13   7       1607.88       1735.45        29.82 o                         
   3  13   7        136.42        121.65         6.24 o                         
   4  13   7        275.05        267.37        11.62 o                         
   5  13   7          1.57         12.06         7.11 o                         
   6  13   7         59.46         25.30        14.96 o                         
  -6  14   7          4.65         -3.49         9.67 o                         
  -5  14   7        201.46        223.87        13.51 o                         
  -4  14   7         67.87         57.36         7.95 o                         
  -3  14   7        538.05        514.91        18.77 o                         
  -2  14   7          1.60          2.73         4.80 o                         
  -1  14   7        538.76        552.15        14.04 o                         
   0  14   7         54.36         55.11         8.20 o                         
   1  14   7          1.04          0.43         4.98 o                         
   2  14   7        153.87        167.75        11.43 o                         
   3  14   7        200.77        207.54        12.30 o                         
   4  14   7         13.95         15.61         7.10 o                         
   5  14   7        207.82        221.68        21.02 o                         
   6  14   7         24.01        -11.51        11.51 o                         
  -6  15   7          0.16        -12.14        15.86 o                         
  -5  15   7        147.54        122.64        13.66 o                         
  -4  15   7          6.44         10.15         3.09 o                         
  -3  15   7         63.00         62.72        11.47 o                         
  -2  15   7        133.10        144.11         7.00 o                         
  -1  15   7         63.61         48.51         6.23 o                         
   0  15   7         37.73         29.39         6.35 o                         
   1  15   7        665.67        740.50        17.85 o                         
   2  15   7       1043.50       1112.71        25.09 o                         
   3  15   7        130.28        125.65        12.91 o                         
   4  15   7         38.80         19.70         8.79 o                         
   5  15   7         15.46         29.95        12.68 o                         
   6  15   7         23.70         15.32        20.50 o                         
  -6  16   7         12.82         -8.49        36.35 o                         
  -5  16   7         20.07         32.15        15.18 o                         
  -4  16   7          4.13         -5.72         8.85 o                         
  -3  16   7         28.28         31.12         5.75 o                         
  -2  16   7         29.98         28.76         5.94 o                         
  -1  16   7        126.06        126.44        10.23 o                         
   0  16   7         45.68         47.57         8.52 o                         
   1  16   7        104.43        103.07         9.87 o                         
   2  16   7         18.73         12.37         6.62 o                         
   3  16   7         23.59         14.13         6.15 o                         
   4  16   7          6.06        -10.72        10.72 o                         
   5  16   7         45.97         42.01        19.63 o                         
  -5  17   7        150.24        151.03        26.70 o                         
  -4  17   7          2.62          1.52        11.83 o                         
  -3  17   7        170.10        159.39        14.23 o                         
  -2  17   7         83.66         52.17        10.63 o                         
  -1  17   7          2.70         -3.25         7.61 o                         
   0  17   7         38.45         11.38         8.01 o                         
   1  17   7          6.40          8.01         9.12 o                         
   2  17   7        132.63        138.64        15.87 o                         
   3  17   7         24.16         12.16         6.57 o                         
   4  17   7         74.80         76.41        16.01 o                         
   5  17   7          1.28         15.58        21.40 o                         
  -4  18   7         73.63        125.43        17.94 o                         
  -3  18   7          2.71          0.06        11.92 o                         
  -2  18   7         36.68         34.64        11.85 o                         
  -1  18   7        170.84        171.43        12.67 o                         
   0  18   7         80.13         86.62        12.01 o                         
   1  18   7         29.65         35.34         9.79 o                         
   2  18   7        150.06        151.32        13.36 o                         
   3  18   7         24.73         24.99        13.08 o                         
   4  18   7        319.33        332.72        27.34 o                         
  -4  19   7         20.96         23.21        20.68 o                         
  -3  19   7         97.14         89.97        20.39 o                         
  -2  19   7        184.61        172.59        16.54 o                         
  -1  19   7          0.03         -0.53        10.12 o                         
   0  19   7        150.56        153.27        22.23 o                         
   1  19   7         23.72         28.11        16.89 o                         
   2  19   7         47.83         56.13         9.71 o                         
   3  19   7         15.25         45.02        16.66 o                         
  -3  20   7          6.46         15.87        16.42 o                         
  -2  20   7        218.36        232.23        19.41 o                         
  -1  20   7         45.77         37.61        16.59 o                         
   0  20   7         97.50         75.60        17.19 o                         
   1  20   7        118.29        107.09        16.03 o                         
   2  20   7         15.65         16.08        13.18 o                         
  -1  21   7        101.76         71.71        15.57 o                         
   0  21   7         19.77         13.52        14.89 o                         
   1  21   7         21.28         46.28        13.97 o                         
  -8   0   8        124.09        142.74        25.74 o                         
  -7   0   8        114.41        101.69         7.25 o                         
  -6   0   8        787.50        905.78        19.03 o                         
  -5   0   8        935.33       1057.24        21.85 o                         
  -4   0   8        107.99        107.52         7.53 o                         
  -3   0   8       1691.65       1606.24        34.37 o                         
  -2   0   8       3103.93       3360.24        71.27 o                         
  -1   0   8        791.24        904.77        29.55 o                         
   0   0   8        162.29        138.90         6.74 o                         
   1   0   8       1002.52        980.15        19.70 o                         
   2   0   8        259.07        265.29        15.94 o                         
   3   0   8        410.80        400.67        12.85 o                         
   4   0   8        610.14        635.29        20.38 o                         
   5   0   8        567.74        589.62        19.63 o                         
   6   0   8          4.46         14.09         6.81 o                         
   7   0   8         96.54         89.20        11.80 o                         
   8   0   8         16.97         29.77        11.90 o                         
  -8   1   8         52.78         65.80         9.45 o                         
  -7   1   8          1.25         -2.42         3.55 o                         
  -6   1   8        321.87        321.86         9.40 o                         
  -5   1   8          5.54          7.07         3.63 o                         
  -4   1   8        626.86        649.92        11.00 o                         
  -3   1   8         15.88          8.79         3.18 o                         
  -2   1   8        283.60        266.78         6.15 o                         
  -1   1   8        479.85        508.06         8.33 o                         
   0   1   8          0.03          0.83         2.58 o                         
   1   1   8        419.05        388.71         8.14 o                         
   2   1   8         61.76         53.62         4.90 o                         
   3   1   8          2.12          4.85         3.04 o                         
   4   1   8        239.67        214.72         6.27 o                         
   5   1   8         88.85         74.91         7.50 o                         
   6   1   8        224.75        230.66        10.97 o                         
   7   1   8         20.87         24.12         6.45 o                         
   8   1   8         93.79         92.90        13.29 o                         
  -8   2   8        116.18        102.56        11.59 o                         
  -7   2   8        217.93        212.55         7.87 o                         
  -6   2   8          0.16         -1.68         3.83 o                         
  -5   2   8        220.75        230.12         6.05 o                         
  -4   2   8        510.45        547.82        12.91 o                         
  -3   2   8        214.85        224.31         7.47 o                         
  -2   2   8         31.79         36.26         4.20 o                         
  -1   2   8       1459.21       1467.97        17.30 o                         
   0   2   8       1071.62       1156.72        15.13 o                         
   1   2   8       1325.28       1416.94        18.84 o                         
   2   2   8          2.37          0.71         2.65 o                         
   3   2   8        429.74        473.71         9.37 o                         
   4   2   8        113.84        113.56         7.11 o                         
   5   2   8          1.00         -1.44         3.69 o                         
   6   2   8          3.98          5.40         4.81 o                         
   7   2   8          1.78          8.58         7.15 o                         
   8   2   8          5.75         -2.94        17.52 o                         
  -8   3   8        249.07        226.26        13.78 o                         
  -7   3   8         97.43        107.32        12.23 o                         
  -6   3   8         24.56         20.03         6.59 o                         
  -5   3   8       1052.03       1166.80        18.92 o                         
  -4   3   8          0.13          0.93         3.05 o                         
  -3   3   8          0.00          1.06         2.28 o                         
  -2   3   8       4394.17       4749.80        47.24 o                         
  -1   3   8        525.55        516.81         8.63 o                         
   0   3   8       2090.50       2247.29        25.26 o                         
   1   3   8        917.53        931.41        13.43 o                         
   2   3   8        119.85        140.80         5.14 o                         
   3   3   8        987.71       1021.95        14.74 o                         
   4   3   8         31.34         27.07         4.05 o                         
   5   3   8         57.99         49.46         5.68 o                         
   6   3   8          8.67          2.97         4.35 o                         
   7   3   8          0.01         -2.04         6.68 o                         
   8   3   8        163.68        184.17        14.74 o                         
  -8   4   8        226.40        234.61        18.75 o                         
  -7   4   8        110.99        118.00         7.20 o                         
  -6   4   8        387.07        386.46        13.59 o                         
  -5   4   8        332.72        330.00         8.48 o                         
  -4   4   8        106.48        103.40         5.16 o                         
  -3   4   8        187.81        170.35         5.60 o                         
  -2   4   8         31.91         20.38         2.33 o                         
  -1   4   8       1420.36       1462.11        17.26 o                         
   0   4   8         15.65         23.54         3.35 o                         
   1   4   8         15.64          8.66         3.22 o                         
   2   4   8         80.67         99.02         4.87 o                         
   3   4   8          3.61          5.78         2.44 o                         
   4   4   8        786.90        823.78        14.39 o                         
   5   4   8         15.15         17.88         4.35 o                         
   6   4   8        217.66        226.64         9.31 o                         
   7   4   8        307.17        307.31        17.82 o                         
   8   4   8        128.76        152.39        14.20 o                         
  -8   5   8        191.58        178.95        16.80 o                         
  -7   5   8         35.50         29.86         5.37 o                         
  -6   5   8        275.31        276.10         8.90 o                         
  -5   5   8         64.75         56.84         5.25 o                         
  -4   5   8        178.45        173.82         6.24 o                         
  -3   5   8        366.78        402.55         8.99 o                         
  -2   5   8       2676.79       2843.79        35.57 o                         
  -1   5   8        183.04        163.81         5.63 o                         
   0   5   8       1708.08       1691.07        22.32 o                         
   1   5   8        916.38        975.41        14.43 o                         
   2   5   8          7.40         11.18         3.33 o                         
   3   5   8        263.65        237.69         7.98 o                         
   4   5   8          7.65          9.32         4.50 o                         
   5   5   8         13.05         13.60         4.53 o                         
   6   5   8        121.10        133.88         9.06 o                         
   7   5   8         22.67         45.37        12.96 o                         
   8   5   8        107.32         99.39        13.83 o                         
  -8   6   8          4.71         27.73        19.28 o                         
  -7   6   8          0.03         12.85         7.98 o                         
  -6   6   8          6.65          9.04         4.33 o                         
  -5   6   8          8.92          6.81         4.24 o                         
  -4   6   8       1542.66       1699.55        23.65 o                         
  -3   6   8        164.68        160.11         6.63 o                         
  -2   6   8        267.39        269.70        10.08 o                         
  -1   6   8        169.75        139.66         6.05 o                         
   0   6   8         21.97         18.17         3.42 o                         
   1   6   8        237.16        262.99         6.57 o                         
   2   6   8         10.75         10.10         2.91 o                         
   3   6   8          3.80         -0.23         3.78 o                         
   4   6   8        257.68        271.06         9.16 o                         
   5   6   8        286.16        277.46         9.76 o                         
   6   6   8        284.11        308.51        17.39 o                         
   7   6   8        749.70        858.52        31.36 o                         
   8   6   8         18.04        -10.61        15.43 o                         
  -8   7   8         66.02         76.86        15.73 o                         
  -7   7   8          0.95          5.32         9.69 o                         
  -6   7   8        475.58        547.40        12.31 o                         
  -5   7   8        104.78         98.47         5.64 o                         
  -4   7   8        664.79        704.03        13.78 o                         
  -3   7   8        410.04        405.65        10.42 o                         
  -2   7   8          0.04         -1.14         2.55 o                         
  -1   7   8          0.10          1.09         2.99 o                         
   0   7   8        224.74        226.07         6.51 o                         
   1   7   8          1.31          1.28         3.38 o                         
   2   7   8         14.82         13.19         2.96 o                         
   3   7   8        166.94        148.45         6.30 o                         
   4   7   8          0.02         -1.74         3.96 o                         
   5   7   8         13.65         10.08         4.92 o                         
   6   7   8         89.82         82.85         7.52 o                         
   7   7   8          0.07         -6.50         9.06 o                         
   8   7   8         19.18         26.51        20.97 o                         
  -8   8   8         43.96         56.68        14.97 o                         
  -7   8   8          3.21         -4.64         7.95 o                         
  -6   8   8         22.73         13.98         6.29 o                         
  -5   8   8        117.09         94.11         5.99 o                         
  -4   8   8        209.42        209.44         7.71 o                         
  -3   8   8        466.69        492.53        11.28 o                         
  -2   8   8        126.26        132.72         6.65 o                         
  -1   8   8         64.54         46.63         6.55 o                         
   0   8   8        261.56        255.71         7.44 o                         
   1   8   8        484.53        519.38        11.66 o                         
   2   8   8        323.93        380.03        10.40 o                         
   3   8   8         19.63         15.81         4.35 o                         
   4   8   8         86.17         78.50         6.19 o                         
   5   8   8         23.22          9.24         5.12 o                         
   6   8   8          2.78          9.03         5.77 o                         
   7   8   8          7.57          4.94        11.63 o                         
  -8   9   8         12.19         -7.58        25.92 o                         
  -7   9   8        115.02        113.52        15.45 o                         
  -6   9   8        131.57        147.40        10.79 o                         
  -5   9   8         30.42         29.13         5.13 o                         
  -4   9   8          0.02         -4.42         4.42 o                         
  -3   9   8        324.52        317.07        12.78 o                         
  -2   9   8        131.22        135.27         7.63 o                         
  -1   9   8        897.23        895.30        14.18 o                         
   0   9   8         13.87         10.76         3.17 o                         
   1   9   8         57.57         42.38         4.48 o                         
   2   9   8         77.96         78.98         5.63 o                         
   3   9   8        128.53        129.24         7.30 o                         
   4   9   8         16.78         16.24         6.02 o                         
   5   9   8          0.02          2.13         4.74 o                         
   6   9   8        105.34        110.91         9.60 o                         
   7   9   8         68.96         29.45        17.12 o                         
  -7  10   8        270.24        292.88        16.69 o                         
  -6  10   8          9.51          2.15         6.19 o                         
  -5  10   8       1071.21       1179.11        19.52 o                         
  -4  10   8         14.34         20.79         4.17 o                         
  -3  10   8       1353.06       1489.69        24.03 o                         
  -2  10   8         12.64          8.86         4.68 o                         
  -1  10   8       1364.15       1453.57        26.49 o                         
   0  10   8        255.49        247.91        12.06 o                         
   1  10   8         21.32         22.04         4.45 o                         
   2  10   8       1131.08       1165.10        18.30 o                         
   3  10   8        508.08        515.46        15.65 o                         
   4  10   8        188.05        189.83         9.34 o                         
   5  10   8         82.30         82.10         7.70 o                         
   6  10   8          7.60          0.84        11.19 o                         
   7  10   8        216.92        182.52        18.69 o                         
  -7  11   8        276.72        307.17        20.27 o                         
  -6  11   8        511.78        564.90        27.57 o                         
  -5  11   8        334.32        353.57        17.20 o                         
  -4  11   8        399.04        448.09        12.23 o                         
  -3  11   8         36.22         21.87         5.36 o                         
  -2  11   8          0.22          4.14         4.25 o                         
  -1  11   8        129.75        123.27         5.84 o                         
   0  11   8         39.31         40.35         4.43 o                         
   1  11   8         79.16         80.60         5.80 o                         
   2  11   8         14.32         15.58         4.24 o                         
   3  11   8        161.72        144.54        11.29 o                         
   4  11   8        339.98        373.12        13.02 o                         
   5  11   8        632.91        635.42        19.84 o                         
   6  11   8        321.18        265.01        16.85 o                         
   7  11   8          0.01         -1.72        39.87 o                         
  -7  12   8        266.07        280.09        19.96 o                         
  -6  12   8         42.05          7.68        11.47 o                         
  -5  12   8          3.92          9.35         5.42 o                         
  -4  12   8         47.16         25.53         6.17 o                         
  -3  12   8        463.63        480.56        15.71 o                         
  -2  12   8        123.33        106.28         6.67 o                         
  -1  12   8         17.71         10.62         4.10 o                         
   0  12   8         74.59         87.71         5.92 o                         
   1  12   8        348.43        360.43         9.29 o                         
   2  12   8        951.02       1042.61        20.50 o                         
   3  12   8        114.09        108.30         6.30 o                         
   4  12   8          7.15          7.92         6.53 o                         
   5  12   8          2.90         -0.04         8.39 o                         
   6  12   8         59.98         64.76        13.84 o                         
  -7  13   8          0.22        -14.56        21.79 o                         
  -6  13   8         43.48         44.88        16.81 o                         
  -5  13   8        121.79         96.36         9.56 o                         
  -4  13   8         53.23         47.88         6.74 o                         
  -3  13   8         13.76         10.45         2.81 o                         
  -2  13   8        212.60        212.61         7.46 o                         
  -1  13   8        387.63        403.08        10.59 o                         
   0  13   8          0.02          3.51         4.29 o                         
   1  13   8          0.02         -2.36         4.65 o                         
   2  13   8          7.71          1.23         4.48 o                         
   3  13   8         51.71         48.85         5.69 o                         
   4  13   8          1.81         -5.25         6.78 o                         
   5  13   8        403.53        379.46        19.07 o                         
   6  13   8         28.15         21.92        16.40 o                         
  -6  14   8        234.07        256.18        19.25 o                         
  -5  14   8          5.96         -1.52         8.85 o                         
  -4  14   8         76.71         79.14         7.67 o                         
  -3  14   8         44.39         35.97         6.36 o                         
  -2  14   8         48.60         42.58         5.11 o                         
  -1  14   8        107.48        110.14         7.74 o                         
   0  14   8         64.45         55.48         6.63 o                         
   1  14   8        478.72        504.36        13.59 o                         
   2  14   8          4.65         14.58         3.83 o                         
   3  14   8         49.24         44.65         7.09 o                         
   4  14   8        137.34        120.05        11.99 o                         
   5  14   8          3.30         -7.93        12.01 o                         
   6  14   8         60.89         40.09        20.88 o                         
  -6  15   8        144.82        104.22        25.35 o                         
  -5  15   8          3.28        -13.72        13.72 o                         
  -4  15   8        208.24        235.58        19.93 o                         
  -3  15   8         17.74         11.17         6.86 o                         
  -2  15   8        251.60        287.75        10.43 o                         
  -1  15   8          8.06         -4.09         6.16 o                         
   0  15   8        620.55        650.75        17.35 o                         
   1  15   8         94.10         87.81         7.45 o                         
   2  15   8        124.30        151.12         8.76 o                         
   3  15   8         11.50         14.49         7.21 o                         
   4  15   8        114.79         96.10        11.77 o                         
   5  15   8         36.24         39.54        17.10 o                         
  -5  16   8         73.85         60.90        15.52 o                         
  -4  16   8        129.99        144.34        22.05 o                         
  -3  16   8        219.70        235.62        16.66 o                         
  -2  16   8         40.21         18.96         6.07 o                         
  -1  16   8        205.54        223.45        12.20 o                         
   0  16   8          0.27         10.63         6.79 o                         
   1  16   8        165.56        159.37        14.96 o                         
   2  16   8        398.21        436.65        14.71 o                         
   3  16   8        100.53        100.96         8.23 o                         
   4  16   8          3.74        -10.22        10.86 o                         
   5  16   8         97.19         52.42        16.58 o                         
  -4  17   8        175.70        233.99        26.57 o                         
  -3  17   8         24.06         27.99         9.02 o                         
  -2  17   8        112.51        123.03         9.33 o                         
  -1  17   8        304.09        339.04        15.09 o                         
   0  17   8          0.92          3.28         7.32 o                         
   1  17   8         14.04         12.84         7.79 o                         
   2  17   8         96.64         81.56         8.04 o                         
   3  17   8          0.65         14.30        13.74 o                         
   4  17   8         96.10         67.90        18.54 o                         
  -4  18   8         29.97         14.16        15.49 o                         
  -3  18   8        109.28         92.65        15.02 o                         
  -2  18   8        114.63        129.97        11.09 o                         
  -1  18   8         24.08          7.79         8.07 o                         
   0  18   8         26.67         32.46         9.82 o                         
   1  18   8         57.57         46.59         8.59 o                         
   2  18   8        789.73        933.84        43.67 o                         
   3  18   8        126.01         99.02        19.05 o                         
   4  18   8          6.10         -1.79        41.86 o                         
  -3  19   8         23.08         36.31        14.01 o                         
  -2  19   8          0.07        -12.42        12.42 o                         
  -1  19   8         69.12         36.62        11.40 o                         
   0  19   8         18.06         23.60        10.37 o                         
   1  19   8         55.88         44.15        14.15 o                         
   2  19   8         13.82         19.72        12.07 o                         
   3  19   8        127.72        101.97        26.45 o                         
  -2  20   8         31.01          9.88        15.75 o                         
  -1  20   8        251.31        304.32        38.94 o                         
   0  20   8         45.31         53.54        13.77 o                         
   1  20   8          4.03         10.85        11.59 o                         
   2  20   8          4.18         -2.91        15.82 o                         
  -8   1   9         90.67        120.43        17.82 o                         
  -7   1   9          0.73          1.05         5.94 o                         
  -6   1   9        148.09        135.36         6.11 o                         
  -5   1   9        178.63        182.08         7.19 o                         
  -4   1   9         35.41         28.57         3.70 o                         
  -3   1   9        246.89        228.87         7.16 o                         
  -2   1   9        303.19        308.41         6.88 o                         
  -1   1   9         22.52         11.77         3.65 o                         
   0   1   9        958.30        945.91        15.00 o                         
   1   1   9         86.45         76.51         4.84 o                         
   2   1   9         16.55         21.09         4.94 o                         
   3   1   9         56.19         51.05         4.72 o                         
   4   1   9         42.24         42.92         4.36 o                         
   5   1   9        297.99        326.39         9.09 o                         
   6   1   9          1.14         -3.88         4.76 o                         
   7   1   9        101.58         86.39         9.39 o                         
   8   1   9         49.84         48.81        12.89 o                         
  -8   2   9         94.92        106.87        21.02 o                         
  -7   2   9        287.38        284.44        20.88 o                         
  -6   2   9          0.03         -2.79         2.79 o                         
  -5   2   9        170.87        162.73         8.01 o                         
  -4   2   9        156.07        165.61         5.82 o                         
  -3   2   9       1204.05       1255.35        17.57 o                         
  -2   2   9         35.09         34.11         4.47 o                         
  -1   2   9         53.23         31.13         3.88 o                         
   0   2   9          6.26          6.42         2.83 o                         
   1   2   9       1113.40       1142.29        16.73 o                         
   2   2   9       1269.43       1303.88        19.33 o                         
   3   2   9          4.28          4.80         2.85 o                         
   4   2   9         40.24         36.53         3.78 o                         
   5   2   9        383.92        401.99        10.22 o                         
   6   2   9        178.94        181.30         9.74 o                         
   7   2   9         18.19         17.62        11.25 o                         
   8   2   9         13.32         17.24        10.56 o                         
  -8   3   9          0.13         -7.01        12.76 o                         
  -7   3   9        120.49        129.87         8.01 o                         
  -6   3   9         91.81         99.74         6.03 o                         
  -5   3   9        502.87        515.83        12.22 o                         
  -4   3   9        838.09        862.58        14.81 o                         
  -3   3   9         43.66         35.00         3.50 o                         
  -2   3   9       2343.39       2412.95        27.69 o                         
  -1   3   9       1660.57       1728.92        21.30 o                         
   0   3   9         76.99         51.23         3.63 o                         
   1   3   9        313.78        295.40         7.48 o                         
   2   3   9        252.65        245.80         6.16 o                         
   3   3   9       1265.18       1283.41        18.47 o                         
   4   3   9          1.72         10.15         4.01 o                         
   5   3   9        419.59        479.58        12.47 o                         
   6   3   9        362.75        367.36        13.46 o                         
   7   3   9         74.54         71.69        11.19 o                         
   8   3   9        266.87        337.41        22.98 o                         
  -8   4   9         88.78         71.96        21.13 o                         
  -7   4   9          3.07          8.51         7.64 o                         
  -6   4   9         16.70          9.02         4.19 o                         
  -5   4   9        112.57        113.86         6.32 o                         
  -4   4   9         22.78          7.44         3.83 o                         
  -3   4   9        805.42        856.39        20.87 o                         
  -2   4   9       2343.86       2493.48        27.95 o                         
  -1   4   9        523.33        508.19         9.05 o                         
   0   4   9        591.55        577.37        14.32 o                         
   1   4   9       1551.46       1689.46        22.88 o                         
   2   4   9       1797.34       1876.61        25.11 o                         
   3   4   9        105.69         92.43         4.89 o                         
   4   4   9        772.31        837.71        15.31 o                         
   5   4   9          0.22          7.57         4.30 o                         
   6   4   9        115.39        102.85         9.42 o                         
   7   4   9        169.52        133.12        22.84 o                         
   8   4   9         11.58         17.45        14.81 o                         
  -8   5   9        119.85        128.70        14.97 o                         
  -7   5   9          0.28         -5.22         7.27 o                         
  -6   5   9         88.07         91.63         6.45 o                         
  -5   5   9         75.62         66.61         9.05 o                         
  -4   5   9        415.51        433.47        10.12 o                         
  -3   5   9        236.56        258.81         8.47 o                         
  -2   5   9         54.26         53.16         4.82 o                         
  -1   5   9        801.35        803.05        14.43 o                         
   0   5   9          3.41          0.03         2.99 o                         
   1   5   9         12.03         18.31         5.45 o                         
   2   5   9         67.77         70.28         4.75 o                         
   3   5   9        364.52        344.78         8.16 o                         
   4   5   9          0.89          6.53         4.29 o                         
   5   5   9          6.27          2.04         4.75 o                         
   6   5   9         88.39         79.26         7.26 o                         
   7   5   9          1.44         -0.20        10.69 o                         
   8   5   9          0.61         -3.61        13.97 o                         
  -8   6   9         41.29         35.90        14.11 o                         
  -7   6   9         23.57          7.13         7.21 o                         
  -6   6   9         16.78          4.20         4.63 o                         
  -5   6   9         24.71         20.19         4.88 o                         
  -4   6   9          7.46          5.18         3.73 o                         
  -3   6   9         18.43         10.77         5.33 o                         
  -2   6   9        353.11        381.54        11.97 o                         
  -1   6   9       1144.49       1177.97        18.23 o                         
   0   6   9        691.28        685.27        14.31 o                         
   1   6   9        748.12        799.10        12.87 o                         
   2   6   9        213.92        231.64         8.68 o                         
   3   6   9        243.05        233.44         8.00 o                         
   4   6   9          0.01          6.69         4.31 o                         
   5   6   9          0.15          2.00         4.73 o                         
   6   6   9         24.89         28.76         6.42 o                         
   7   6   9          1.63          0.69        11.98 o                         
  -8   7   9          0.18          1.63        13.74 o                         
  -7   7   9        206.32        211.50        18.86 o                         
  -6   7   9        464.89        504.10        14.74 o                         
  -5   7   9        221.73        214.23         8.93 o                         
  -4   7   9        848.99        894.41        17.24 o                         
  -3   7   9          0.53          1.46         5.19 o                         
  -2   7   9          0.10          0.78         4.33 o                         
  -1   7   9         18.67         20.93         4.15 o                         
   0   7   9       1374.61       1399.95        20.87 o                         
   1   7   9          4.08         -1.90         3.59 o                         
   2   7   9         12.13         12.99         3.68 o                         
   3   7   9        691.32        671.17        13.78 o                         
   4   7   9         16.78          5.55         5.75 o                         
   5   7   9        255.20        273.16        16.70 o                         
   6   7   9         85.16         78.99        11.32 o                         
   7   7   9         42.82         30.07        11.47 o                         
  -8   8   9        140.13        161.56        27.80 o                         
  -7   8   9          0.08         -4.82         8.39 o                         
  -6   8   9        168.72        169.84        13.27 o                         
  -5   8   9         90.71         95.51         6.26 o                         
  -4   8   9        518.27        559.25        12.88 o                         
  -3   8   9        493.60        533.93        14.04 o                         
  -2   8   9         35.83         33.62         3.85 o                         
  -1   8   9        387.23        378.36         8.94 o                         
   0   8   9        376.73        365.73        11.85 o                         
   1   8   9        239.59        239.24         9.07 o                         
   2   8   9        517.65        517.60        10.98 o                         
   3   8   9          0.34          0.95         4.50 o                         
   4   8   9        163.35        181.95         8.84 o                         
   5   8   9        216.53        190.61         9.33 o                         
   6   8   9         97.51         85.65        10.94 o                         
   7   8   9         47.39         46.70        12.10 o                         
  -7   9   9          8.06         -0.15         9.36 o                         
  -6   9   9         96.50         99.43        10.85 o                         
  -5   9   9        217.46        197.65        10.33 o                         
  -4   9   9        140.36        135.45         7.36 o                         
  -3   9   9        134.25        116.05         7.18 o                         
  -2   9   9         54.41         57.06         4.58 o                         
  -1   9   9          8.94         11.38         4.57 o                         
   0   9   9        488.73        502.57        10.72 o                         
   1   9   9        483.19        503.24        14.44 o                         
   2   9   9        277.21        261.48         8.33 o                         
   3   9   9        393.28        390.69        15.10 o                         
   4   9   9         20.46          8.29         5.94 o                         
   5   9   9         11.52          1.59         5.89 o                         
   6   9   9          2.74         -1.07         8.14 o                         
   7   9   9         46.04         33.07        12.75 o                         
  -7  10   9         34.11         22.10        11.94 o                         
  -6  10   9        260.77        249.02        16.46 o                         
  -5  10   9        198.21        191.04        16.09 o                         
  -4  10   9         92.50         82.37         6.66 o                         
  -3  10   9        598.38        542.74        14.65 o                         
  -2  10   9        645.00        668.70        15.70 o                         
  -1  10   9         11.81         12.38         5.29 o                         
   0  10   9        250.30        263.29         8.92 o                         
   1  10   9        233.09        208.33         8.55 o                         
   2  10   9        198.54        172.95         7.35 o                         
   3  10   9         22.69          6.60         5.06 o                         
   4  10   9         88.41         69.17         7.50 o                         
   5  10   9          1.33          9.02         6.82 o                         
   6  10   9        114.74        121.27        16.14 o                         
   7  10   9         64.97         58.81        19.25 o                         
  -7  11   9         67.66         86.31        19.09 o                         
  -6  11   9         65.25         56.46        12.52 o                         
  -5  11   9          4.06         -1.03         7.83 o                         
  -4  11   9          0.35          6.89         5.56 o                         
  -3  11   9         11.91          5.16         5.54 o                         
  -2  11   9        612.48        653.90        13.33 o                         
  -1  11   9        182.02        171.73         7.52 o                         
   0  11   9        130.03        126.78         5.62 o                         
   1  11   9        959.13        968.74        18.86 o                         
   2  11   9         34.48         28.60         5.50 o                         
   3  11   9          0.02          7.42         5.40 o                         
   4  11   9        271.73        287.00        12.36 o                         
   5  11   9        122.72        122.23        15.51 o                         
   6  11   9          3.25         11.64        14.75 o                         
  -7  12   9          2.38         -6.08        31.42 o                         
  -6  12   9         79.30         54.59        14.30 o                         
  -5  12   9        110.90         97.57        11.02 o                         
  -4  12   9          3.97          0.38         6.54 o                         
  -3  12   9         58.08         47.25         6.55 o                         
  -2  12   9          7.26          6.01         4.56 o                         
  -1  12   9        688.35        710.40        14.09 o                         
   0  12   9       1337.04       1491.85        22.35 o                         
   1  12   9         21.04         12.37         4.55 o                         
   2  12   9         11.28          2.76         4.79 o                         
   3  12   9        243.97        237.54        13.37 o                         
   4  12   9          0.46          8.55         7.13 o                         
   5  12   9        129.60        119.77        14.32 o                         
   6  12   9         82.73         71.81        21.71 o                         
  -6  13   9         13.10         22.28        11.67 o                         
  -5  13   9         68.06         49.96        11.47 o                         
  -4  13   9         67.51         63.17         8.51 o                         
  -3  13   9         35.33         33.55         7.73 o                         
  -2  13   9        559.30        611.65        22.35 o                         
  -1  13   9         61.98         48.32         5.42 o                         
   0  13   9       1122.38       1233.91        21.23 o                         
   1  13   9        462.34        509.41        15.62 o                         
   2  13   9        503.15        542.77        15.85 o                         
   3  13   9        154.65        176.97         9.35 o                         
   4  13   9          7.53          3.98         8.76 o                         
   5  13   9        187.97        169.79        15.53 o                         
   6  13   9         60.21         36.84        18.02 o                         
  -6  14   9         50.46         18.88        17.58 o                         
  -5  14   9         84.99         96.32        15.46 o                         
  -4  14   9        123.54        128.08        10.92 o                         
  -3  14   9        348.71        424.65        10.32 o                         
  -2  14   9         35.38         26.14         5.84 o                         
  -1  14   9        326.41        318.92        10.94 o                         
   0  14   9          0.15         -4.86         4.86 o                         
   1  14   9          1.92          5.65         3.73 o                         
   2  14   9          1.28          5.77         5.37 o                         
   3  14   9         65.47         72.89         8.30 o                         
   4  14   9         46.09         18.41         8.67 o                         
   5  14   9          7.97         -9.25        12.98 o                         
  -5  15   9        138.00        120.57        18.83 o                         
  -4  15   9        103.45         84.57        11.35 o                         
  -3  15   9         16.15         23.97         6.07 o                         
  -2  15   9        236.83        258.59        10.78 o                         
  -1  15   9         33.65         22.77         6.68 o                         
   0  15   9        131.71        119.75         8.06 o                         
   1  15   9        174.01        159.52        12.48 o                         
   2  15   9         22.58         19.93         6.47 o                         
   3  15   9          0.16          5.18         5.80 o                         
   4  15   9         51.34         54.19        17.34 o                         
   5  15   9        237.49        257.24        23.96 o                         
  -5  16   9         34.90         16.58        19.89 o                         
  -4  16   9          0.06         11.26         9.98 o                         
  -3  16   9          0.06         -0.84        12.20 o                         
  -2  16   9         56.28         53.06         7.20 o                         
  -1  16   9          9.01          3.65         8.30 o                         
   0  16   9         71.24         66.12         7.76 o                         
   1  16   9         18.32         19.33         5.69 o                         
   2  16   9        269.11        282.72        17.71 o                         
   3  16   9         16.44         -2.16        13.66 o                         
   4  16   9         64.65         59.71        15.30 o                         
  -4  17   9         21.36          8.17        19.37 o                         
  -3  17   9         22.89         30.74        13.15 o                         
  -2  17   9         94.05         88.79        12.23 o                         
  -1  17   9          0.86          8.30         7.36 o                         
   0  17   9         76.15         59.84         8.99 o                         
   1  17   9        466.31        556.13        25.70 o                         
   2  17   9          1.49         16.14         8.64 o                         
   3  17   9        119.64        129.41        20.99 o                         
   4  17   9         65.63         27.10        22.35 o                         
  -4  18   9          1.37          7.72        17.09 o                         
  -3  18   9          0.12         -0.78        12.66 o                         
  -2  18   9          5.42         -4.24         9.80 o                         
  -1  18   9         40.35         39.83        12.46 o                         
   0  18   9          4.79         20.35         9.49 o                         
   1  18   9         17.61          4.24        10.94 o                         
   2  18   9         16.69         30.57         8.91 o                         
   3  18   9         33.42         52.44        18.19 o                         
  -3  19   9          3.35         13.53        30.85 o                         
  -2  19   9         79.77         69.42        15.02 o                         
  -1  19   9          0.19          4.05         9.16 o                         
   0  19   9        161.15        130.07        18.50 o                         
   1  19   9          6.66         -3.75        10.86 o                         
   2  19   9          1.16         -4.24        14.27 o                         
  -1  20   9         72.32         95.22        23.88 o                         
   0  20   9          0.42        -10.50        10.50 o                         
  -8   0  10        148.59        173.53        20.76 o                         
  -7   0  10          4.48         -8.70         8.70 o                         
  -6   0  10         10.86         22.94         6.21 o                         
  -5   0  10         20.36         15.50         7.32 o                         
  -4   0  10        301.60        285.62        12.44 o                         
  -3   0  10        119.31        117.27         7.12 o                         
  -2   0  10       1229.65       1297.59        29.35 o                         
  -1   0  10       1927.61       2000.80        37.20 o                         
   0   0  10       1978.26       1949.00        40.81 o                         
   1   0  10       2962.50       3060.29        51.41 o                         
   2   0  10       1126.80       1223.14        32.87 o                         
   3   0  10        740.24        795.24        28.15 o                         
   4   0  10        293.51        301.72        12.25 o                         
   5   0  10          8.31          9.21         7.40 o                         
   6   0  10        135.10        153.15        20.25 o                         
   7   0  10        129.58        166.02        25.53 o                         
  -8   1  10         29.24         35.58        10.15 o                         
  -7   1  10        258.83        252.00        17.20 o                         
  -6   1  10          0.16          5.91         3.77 o                         
  -5   1  10       1232.12       1401.87        20.90 o                         
  -4   1  10        246.04        208.86         7.50 o                         
  -3   1  10        106.18        105.79         6.42 o                         
  -2   1  10         69.80         60.73         4.71 o                         
  -1   1  10        184.67        199.30         6.05 o                         
   0   1  10       1057.97       1088.63        16.66 o                         
   1   1  10         13.10         12.73         3.77 o                         
   2   1  10         50.38         44.82         5.27 o                         
   3   1  10        857.06        893.75        16.09 o                         
   4   1  10         20.40         20.28         4.35 o                         
   5   1  10       1468.29       1676.17        39.85 o                         
   6   1  10          3.75         -0.07         5.17 o                         
   7   1  10        219.91        218.94        39.49 o                         
  -8   2  10        173.87        175.28        16.15 o                         
  -7   2  10         45.73         34.50         6.46 o                         
  -6   2  10          1.49         -0.65         5.37 o                         
  -5   2  10         60.26         61.45         4.48 o                         
  -4   2  10        230.07        227.85        11.31 o                         
  -3   2  10         76.59         54.87         4.14 o                         
  -2   2  10        791.37        849.87        12.45 o                         
  -1   2  10          6.31          5.36         3.09 o                         
   0   2  10        251.27        244.30        10.18 o                         
   1   2  10        103.08        114.71         7.15 o                         
   2   2  10        388.74        385.91        11.12 o                         
   3   2  10        407.79        408.71        10.51 o                         
   4   2  10        119.24        116.10         5.55 o                         
   5   2  10         15.38          7.25         4.41 o                         
   6   2  10         26.33         17.99         5.56 o                         
   7   2  10          0.00         12.63        10.82 o                         
  -8   3  10          2.83         -3.98        15.56 o                         
  -7   3  10        347.20        340.21        17.14 o                         
  -6   3  10          0.05         -4.75         4.75 o                         
  -5   3  10          1.39         -0.45         4.85 o                         
  -4   3  10        290.75        300.02        12.06 o                         
  -3   3  10        467.16        483.61        11.06 o                         
  -2   3  10        225.49        207.71         6.83 o                         
  -1   3  10          0.07         -3.16         3.16 o                         
   0   3  10          6.96          8.70         3.03 o                         
   1   3  10         53.32         52.27         3.72 o                         
   2   3  10          2.37          3.09         2.68 o                         
   3   3  10        407.39        420.21        10.12 o                         
   4   3  10          4.99          1.92         2.68 o                         
   5   3  10        226.91        252.51        10.68 o                         
   6   3  10          9.69          4.51         5.33 o                         
   7   3  10         55.96         66.16        16.07 o                         
  -8   4  10         16.95         14.53        12.37 o                         
  -7   4  10         46.94         40.27        10.16 o                         
  -6   4  10        406.65        429.01        15.01 o                         
  -5   4  10        254.16        233.60        13.38 o                         
  -4   4  10        126.43        117.44         6.20 o                         
  -3   4  10        369.60        344.93        13.46 o                         
  -2   4  10        108.25        118.07         5.69 o                         
  -1   4  10          3.54          0.05         3.10 o                         
   0   4  10        749.32        746.02        12.63 o                         
   1   4  10        173.68        187.84         6.96 o                         
   2   4  10        258.34        262.91         7.90 o                         
   3   4  10         11.84          6.78         4.19 o                         
   4   4  10        703.26        747.22        15.39 o                         
   5   4  10        417.59        424.56        11.57 o                         
   6   4  10        311.83        341.81        11.47 o                         
   7   4  10        157.33        162.53        18.82 o                         
  -8   5  10          0.12         20.25        15.74 o                         
  -7   5  10         66.87         66.49         8.78 o                         
  -6   5  10         14.02         -0.17         5.95 o                         
  -5   5  10        263.89        282.86         9.79 o                         
  -4   5  10        304.01        296.56        11.16 o                         
  -3   5  10        447.05        489.19        13.94 o                         
  -2   5  10        315.74        338.74         8.91 o                         
  -1   5  10         57.26         59.35         9.17 o                         
   0   5  10        714.95        709.39        14.13 o                         
   1   5  10        120.24        130.87         9.27 o                         
   2   5  10        110.78        115.62         7.72 o                         
   3   5  10        183.99        192.87         8.41 o                         
   4   5  10         12.06          5.41         4.88 o                         
   5   5  10        210.05        231.34        10.55 o                         
   6   5  10          0.34         11.40         9.31 o                         
   7   5  10          2.95         10.21        12.45 o                         
  -8   6  10        186.12        201.47        26.48 o                         
  -7   6  10          0.36        -11.87        13.44 o                         
  -6   6  10        374.17        393.24        15.86 o                         
  -5   6  10         21.83         12.48         4.88 o                         
  -4   6  10        836.44        922.98        17.51 o                         
  -3   6  10        943.60        979.78        20.04 o                         
  -2   6  10         10.23          3.72         3.88 o                         
  -1   6  10        112.47        108.27         8.43 o                         
   0   6  10        363.94        386.95        12.22 o                         
   1   6  10        551.49        574.25        12.27 o                         
   2   6  10        580.94        595.00        21.47 o                         
   3   6  10          3.72          0.82         3.42 o                         
   4   6  10        892.80        942.65        25.01 o                         
   5   6  10          3.05          2.94         7.17 o                         
   6   6  10        399.25        462.42        16.65 o                         
   7   6  10         20.78         19.52        11.79 o                         
  -7   7  10        193.32        219.52        19.91 o                         
  -6   7  10        225.26        232.15        16.06 o                         
  -5   7  10         63.80         54.06         6.18 o                         
  -4   7  10         21.63         18.19         6.15 o                         
  -3   7  10        255.36        246.15         9.17 o                         
  -2   7  10          0.24         -1.24         3.57 o                         
  -1   7  10        137.98        128.16         6.58 o                         
   0   7  10        672.15        723.50        14.99 o                         
   1   7  10         24.29         28.80         4.43 o                         
   2   7  10        711.12        724.82        15.43 o                         
   3   7  10        267.35        255.65         8.77 o                         
   4   7  10        253.28        232.70         9.47 o                         
   5   7  10        140.43        149.20         9.09 o                         
   6   7  10         60.88         30.50        12.23 o                         
   7   7  10          0.03         -1.32        17.39 o                         
  -7   8  10         35.34         51.65        12.89 o                         
  -6   8  10         15.64         12.19         6.88 o                         
  -5   8  10         65.53         59.61         7.61 o                         
  -4   8  10        336.03        347.06        14.52 o                         
  -3   8  10          0.37         -2.20         4.71 o                         
  -2   8  10          3.43          1.74         3.63 o                         
  -1   8  10         68.39         59.09         5.83 o                         
   0   8  10         20.29         14.09         4.82 o                         
   1   8  10        723.97        762.07        14.40 o                         
   2   8  10        346.56        304.27         9.78 o                         
   3   8  10        389.26        424.00        11.73 o                         
   4   8  10        152.28        151.64         8.51 o                         
   5   8  10          7.23         -0.64         6.73 o                         
   6   8  10        153.36        139.20        15.93 o                         
   7   8  10          1.16          6.19        15.22 o                         
  -7   9  10          0.01         -8.67        16.42 o                         
  -6   9  10          6.18         -3.09         9.85 o                         
  -5   9  10        453.60        518.04        19.05 o                         
  -4   9  10         41.31         32.00         6.25 o                         
  -3   9  10         58.79         47.88         5.90 o                         
  -2   9  10        113.42        118.05         6.10 o                         
  -1   9  10        809.19        890.80        17.08 o                         
   0   9  10         20.94         17.51         5.83 o                         
   1   9  10        226.23        231.31         8.20 o                         
   2   9  10        218.62        201.57         7.70 o                         
   3   9  10          3.02         -3.17         6.86 o                         
   4   9  10         32.05         22.28         6.47 o                         
   5   9  10         83.93         86.63         8.97 o                         
   6   9  10          4.02         19.13        10.82 o                         
   7   9  10        104.69         83.16        16.99 o                         
  -7  10  10          0.05         19.66        13.91 o                         
  -6  10  10        156.79        154.68        15.17 o                         
  -5  10  10        128.79        112.41        13.62 o                         
  -4  10  10         76.58         82.43         7.99 o                         
  -3  10  10          0.90          0.54         5.66 o                         
  -2  10  10        251.40        267.87        10.05 o                         
  -1  10  10        217.63        206.27         8.23 o                         
   0  10  10          0.12          4.09         4.50 o                         
   1  10  10         95.08        104.75         6.42 o                         
   2  10  10         11.48          5.76         4.75 o                         
   3  10  10         18.86          3.06         7.11 o                         
   4  10  10        239.36        224.36        11.85 o                         
   5  10  10         31.02         27.68         8.65 o                         
   6  10  10         83.09         62.41        15.72 o                         
  -7  11  10        242.17        268.70        25.35 o                         
  -6  11  10         66.40         83.99        13.97 o                         
  -5  11  10        395.98        439.07        16.88 o                         
  -4  11  10         33.70         42.02         9.86 o                         
  -3  11  10        446.41        444.50        13.24 o                         
  -2  11  10         95.90         97.66         7.00 o                         
  -1  11  10          7.14          5.52         4.78 o                         
   0  11  10         91.74         81.20         8.10 o                         
   1  11  10        173.27        168.33         8.22 o                         
   2  11  10         38.90         26.14         5.13 o                         
   3  11  10        300.72        272.61        17.16 o                         
   4  11  10          9.97          6.53         8.41 o                         
   5  11  10         56.27         44.04        10.08 o                         
   6  11  10         19.99         39.49        16.53 o                         
  -6  12  10          0.46         10.21        14.37 o                         
  -5  12  10         12.97         15.22        12.69 o                         
  -4  12  10          0.02          8.54         7.86 o                         
  -3  12  10         17.41         20.88         7.23 o                         
  -2  12  10        257.29        238.86        10.94 o                         
  -1  12  10        305.10        332.05        13.42 o                         
   0  12  10          1.27          0.83         4.83 o                         
   1  12  10        372.83        360.08        15.23 o                         
   2  12  10        166.00        168.85         8.50 o                         
   3  12  10         79.97         55.25         8.32 o                         
   4  12  10         45.97         36.43         9.25 o                         
   5  12  10        137.89        116.63        16.28 o                         
   6  12  10         88.86         40.63        40.42 o                         
  -6  13  10          0.46        -12.56        23.39 o                         
  -5  13  10         86.63         64.09        12.89 o                         
  -4  13  10         99.43        100.57        10.43 o                         
  -3  13  10          4.21          4.17        13.45 o                         
  -2  13  10        137.85        152.76        10.11 o                         
  -1  13  10         20.25         15.92         6.46 o                         
   0  13  10          0.42          0.94         6.12 o                         
   1  13  10        108.97         93.55        10.68 o                         
   2  13  10         14.94          8.76         7.04 o                         
   3  13  10        268.07        256.70        16.32 o                         
   4  13  10         39.33         15.88         9.98 o                         
   5  13  10         51.52         50.03        13.75 o                         
  -5  14  10          9.47          9.80        12.00 o                         
  -4  14  10          9.56         -6.16        10.32 o                         
  -3  14  10         61.36         62.76         9.45 o                         
  -2  14  10         25.80         25.70         5.52 o                         
  -1  14  10         24.43          8.29         5.78 o                         
   0  14  10         14.44         13.11         5.71 o                         
   1  14  10         90.04         74.72        12.20 o                         
   2  14  10          5.04          8.76         6.25 o                         
   3  14  10         43.16         35.27        10.12 o                         
   4  14  10        134.78        108.15        14.77 o                         
   5  14  10          0.31        -12.91        14.66 o                         
  -5  15  10         14.05         21.13        18.14 o                         
  -4  15  10         31.59         13.29        12.25 o                         
  -3  15  10         43.82         36.50        10.39 o                         
  -2  15  10        364.21        370.26        21.19 o                         
  -1  15  10        170.85        182.24        12.14 o                         
   0  15  10         17.78         18.55         5.65 o                         
   1  15  10        592.70        610.06        23.20 o                         
   2  15  10         85.22         79.27         9.08 o                         
   3  15  10         26.85         20.07        13.66 o                         
   4  15  10          0.87         -7.52        11.65 o                         
  -4  16  10         18.16         -4.14        17.06 o                         
  -3  16  10         10.65          3.44        11.71 o                         
  -2  16  10         62.74         52.84         8.72 o                         
  -1  16  10         53.19         55.31         9.91 o                         
   0  16  10          1.24          3.93         8.23 o                         
   1  16  10         29.55         18.25        12.53 o                         
   2  16  10          0.54          4.47         9.81 o                         
   3  16  10         16.08          8.13        11.76 o                         
   4  16  10         47.78         38.71        14.42 o                         
  -4  17  10          0.93         19.89        16.96 o                         
  -3  17  10        310.24        348.21        36.83 o                         
  -2  17  10        164.47        115.03        15.72 o                         
  -1  17  10         76.16         73.50        11.56 o                         
   0  17  10         78.34         78.75        10.28 o                         
   1  17  10          2.88        -10.08        10.08 o                         
   2  17  10         32.30         36.95        11.51 o                         
   3  17  10         76.75         45.15        24.53 o                         
  -3  18  10         63.92         84.18        18.91 o                         
  -2  18  10          7.67          5.06        21.84 o                         
  -1  18  10         20.46        -10.74        11.64 o                         
   0  18  10          0.18         -2.51        12.13 o                         
   1  18  10          0.04         -0.67        10.93 o                         
   2  18  10         30.39         11.22        12.99 o                         
  -1  19  10         22.51          2.30        21.09 o                         
   0  19  10         26.64         18.98        12.94 o                         
   1  19  10        142.30        146.29        24.54 o                         
  -8   1  11         24.93         19.51        13.61 o                         
  -7   1  11          0.48         -4.17         9.90 o                         
  -6   1  11         24.87         10.83         5.44 o                         
  -5   1  11        129.86        124.75         6.22 o                         
  -4   1  11        291.47        278.57         8.12 o                         
  -3   1  11        912.71        951.90        16.31 o                         
  -2   1  11        411.43        407.86         9.25 o                         
  -1   1  11        296.02        291.18         7.70 o                         
   0   1  11        464.43        449.69        14.30 o                         
   1   1  11        286.13        255.95         8.25 o                         
   2   1  11         17.19         16.70         4.75 o                         
   3   1  11         50.10         45.11         5.65 o                         
   4   1  11         57.35         38.93         9.06 o                         
   5   1  11        195.97        180.34        13.56 o                         
   6   1  11         26.44         16.64         8.63 o                         
   7   1  11        177.30        161.19        16.03 o                         
  -8   2  11         31.36         41.10         9.31 o                         
  -7   2  11         57.63         65.34        11.17 o                         
  -6   2  11        262.86        258.90        10.81 o                         
  -5   2  11         66.48         55.22         6.46 o                         
  -4   2  11        609.86        628.20        12.17 o                         
  -3   2  11         17.70         20.72         4.46 o                         
  -2   2  11         46.49         33.72         3.68 o                         
  -1   2  11        699.41        699.01        12.49 o                         
   0   2  11       3068.17       3199.15        38.98 o                         
   1   2  11        763.20        741.36        19.28 o                         
   2   2  11         25.77         22.74         6.47 o                         
   3   2  11        302.57        302.47        11.16 o                         
   4   2  11        301.08        350.04        11.29 o                         
   5   2  11        162.95        146.12        12.76 o                         
   6   2  11         46.06         49.47         9.17 o                         
   7   2  11        132.82        133.81        26.35 o                         
  -8   3  11         16.28          4.67        18.44 o                         
  -7   3  11          8.35          1.54         9.20 o                         
  -6   3  11         57.81         57.47        10.14 o                         
  -5   3  11         17.50          3.60         6.32 o                         
  -4   3  11        200.39        188.06         9.95 o                         
  -3   3  11        739.61        829.04        15.48 o                         
  -2   3  11        113.77        105.21         5.07 o                         
  -1   3  11        804.99        827.81        14.19 o                         
   0   3  11        938.90        893.63        15.27 o                         
   1   3  11        204.25        179.91         6.54 o                         
   2   3  11       1275.08       1327.73        20.22 o                         
   3   3  11         84.94         90.05         6.45 o                         
   4   3  11         35.34         27.62         5.89 o                         
   5   3  11        322.56        336.79        12.65 o                         
   6   3  11         23.17         24.32         6.87 o                         
   7   3  11        130.64        146.29        17.26 o                         
  -7   4  11         21.70          9.51         9.72 o                         
  -6   4  11        407.11        424.32        15.30 o                         
  -5   4  11         22.62         16.97         6.59 o                         
  -4   4  11          8.68          2.34         4.53 o                         
  -3   4  11        637.26        580.94        12.71 o                         
  -2   4  11         19.35         10.96         3.62 o                         
  -1   4  11         13.70         17.48         3.63 o                         
   0   4  11        175.04        177.51         6.78 o                         
   1   4  11          1.68         -1.70         4.01 o                         
   2   4  11        153.37        142.95         6.99 o                         
   3   4  11          1.17         -0.29         4.25 o                         
   4   4  11        116.30        108.38         8.34 o                         
   5   4  11        391.77        412.82        18.44 o                         
   6   4  11         12.79         22.03         7.58 o                         
   7   4  11         52.58         27.73        14.15 o                         
  -7   5  11         93.63         92.93        21.75 o                         
  -6   5  11         28.48         27.84         7.39 o                         
  -5   5  11        102.92         83.59         7.17 o                         
  -4   5  11        313.72        329.30        11.48 o                         
  -3   5  11         32.21         36.07         5.23 o                         
  -2   5  11       2143.85       2326.47        34.12 o                         
  -1   5  11        166.54        154.26         6.25 o                         
   0   5  11        649.81        678.26        14.03 o                         
   1   5  11         12.28         13.42         4.47 o                         
   2   5  11        337.71        343.71        16.45 o                         
   3   5  11        366.98        360.95        11.02 o                         
   4   5  11        346.75        325.64        11.34 o                         
   5   5  11         85.45         80.15        10.28 o                         
   6   5  11         39.05         17.26         7.68 o                         
   7   5  11         57.88         61.90        19.32 o                         
  -7   6  11         31.80         14.37        15.50 o                         
  -6   6  11         32.21         22.44         7.03 o                         
  -5   6  11         93.69         98.09         8.61 o                         
  -4   6  11          1.72         -0.59         4.62 o                         
  -3   6  11         59.90         59.55         8.27 o                         
  -2   6  11        202.23        228.85         9.22 o                         
  -1   6  11          6.06         12.40         3.64 o                         
   0   6  11         37.39         39.74         5.54 o                         
   1   6  11         27.67         17.61         6.17 o                         
   2   6  11        245.01        215.05         9.58 o                         
   3   6  11         65.31         66.42         5.78 o                         
   4   6  11         69.82         64.85         6.81 o                         
   5   6  11          0.00          3.08         6.60 o                         
   6   6  11          0.73         -2.40         8.25 o                         
   7   6  11         35.06         31.47        20.23 o                         
  -7   7  11        191.96        200.77        16.31 o                         
  -6   7  11         10.29          4.70        10.54 o                         
  -5   7  11         59.75         74.99         8.24 o                         
  -4   7  11          0.48         -4.89         5.44 o                         
  -3   7  11        574.30        621.93        17.49 o                         
  -2   7  11        216.29        213.18         9.87 o                         
  -1   7  11       1549.34       1595.83        26.06 o                         
   0   7  11         98.50         85.67         6.80 o                         
   1   7  11          1.02         -4.20         4.97 o                         
   2   7  11         51.71         45.04         4.56 o                         
   3   7  11         14.21         13.20         4.05 o                         
   4   7  11         20.22          8.08         5.72 o                         
   5   7  11        272.71        291.11        17.32 o                         
   6   7  11          9.57         12.43         9.43 o                         
   7   7  11         26.46         36.29        16.77 o                         
  -7   8  11         22.53         28.92        14.23 o                         
  -6   8  11        335.66        355.05        17.60 o                         
  -5   8  11          7.53         -4.57         6.28 o                         
  -4   8  11       1408.14       1634.62        28.22 o                         
  -3   8  11        419.20        434.82        13.39 o                         
  -2   8  11       1087.67       1208.18        22.29 o                         
  -1   8  11        135.64        114.61         7.05 o                         
   0   8  11          5.29         -2.37         4.66 o                         
   1   8  11        271.51        264.45         8.84 o                         
   2   8  11          0.00          1.11         5.44 o                         
   3   8  11         17.34         10.86         5.14 o                         
   4   8  11          1.15          1.21         6.18 o                         
   5   8  11         90.38         94.18        11.33 o                         
   6   8  11        343.17        356.24        31.90 o                         
  -7   9  11        309.78        342.03        35.56 o                         
  -6   9  11        171.59        147.52        19.95 o                         
  -5   9  11        287.27        300.61        14.75 o                         
  -4   9  11         24.69         26.53         7.83 o                         
  -3   9  11        184.51        189.55         9.63 o                         
  -2   9  11        152.36        158.71         7.27 o                         
  -1   9  11        326.06        325.19        17.78 o                         
   0   9  11        587.75        640.92        14.52 o                         
   1   9  11          1.10         -0.02         5.12 o                         
   2   9  11        383.99        392.78        12.46 o                         
   3   9  11        106.83        100.38        11.99 o                         
   4   9  11        468.89        485.10        20.05 o                         
   5   9  11        139.71        108.56         9.44 o                         
   6   9  11        286.30        324.80        21.88 o                         
  -6  10  11          0.52         24.29        15.77 o                         
  -5  10  11         73.02         44.71        10.73 o                         
  -4  10  11         40.68         51.36         8.15 o                         
  -3  10  11        104.46         73.39         7.78 o                         
  -2  10  11         25.11         30.83         6.03 o                         
  -1  10  11          2.62         -1.77         5.10 o                         
   0  10  11         70.42         57.82         6.26 o                         
   1  10  11         94.28         81.08         6.35 o                         
   2  10  11        237.98        193.46         8.41 o                         
   3  10  11          4.10          5.28         6.90 o                         
   4  10  11          9.04          5.19         8.19 o                         
   5  10  11         12.56          5.10         9.89 o                         
   6  10  11        125.49        109.86        18.86 o                         
  -6  11  11          3.35         -7.87        14.90 o                         
  -5  11  11         38.68         40.75        10.60 o                         
  -4  11  11         30.26         24.15         7.56 o                         
  -3  11  11          0.30          0.57         7.04 o                         
  -2  11  11          0.23          1.88         4.53 o                         
  -1  11  11        195.48        183.89         9.64 o                         
   0  11  11         69.75         67.83         6.56 o                         
   1  11  11         16.93          5.83         4.98 o                         
   2  11  11         98.80         98.81         7.43 o                         
   3  11  11         35.07         43.89         8.79 o                         
   4  11  11         11.61         -1.61         8.63 o                         
   5  11  11        214.27        232.93        18.56 o                         
   6  11  11         22.01         15.09        18.14 o                         
  -6  12  11         27.64         32.50        19.90 o                         
  -5  12  11         80.05         98.35        13.14 o                         
  -4  12  11        605.88        666.52        23.27 o                         
  -3  12  11         65.19         67.21        14.70 o                         
  -2  12  11        137.40        143.70        10.50 o                         
  -1  12  11        257.64        233.80        12.29 o                         
   0  12  11        251.36        210.07        10.41 o                         
   1  12  11        217.02        214.58         9.47 o                         
   2  12  11         68.46         69.58         7.10 o                         
   3  12  11        285.68        267.28        19.80 o                         
   4  12  11         77.43         56.68        11.09 o                         
   5  12  11         32.82         41.55        15.33 o                         
  -5  13  11        559.36        702.12        32.23 o                         
  -4  13  11         62.01         62.74        10.07 o                         
  -3  13  11          1.87          5.15         7.67 o                         
  -2  13  11         53.31         53.01         7.32 o                         
  -1  13  11          2.22         -5.10         5.35 o                         
   0  13  11          5.89          8.64         6.18 o                         
   1  13  11        228.30        211.14        11.32 o                         
   2  13  11          0.84          7.44         6.45 o                         
   3  13  11         68.28         74.08        11.35 o                         
   4  13  11        110.78        117.70        15.06 o                         
   5  13  11        180.45         97.23        16.99 o                         
  -5  14  11        160.06        165.81        19.12 o                         
  -4  14  11        440.74        468.08        23.26 o                         
  -3  14  11        101.63        146.15        14.84 o                         
  -2  14  11        313.45        310.64        12.84 o                         
  -1  14  11         38.33         54.97         7.62 o                         
   0  14  11        164.51        166.03        15.55 o                         
   1  14  11        491.64        520.46        19.76 o                         
   2  14  11          0.76         13.76         8.99 o                         
   3  14  11        129.01         87.00        18.38 o                         
   4  14  11         34.49         24.04        19.12 o                         
  -4  15  11         88.39         82.34        17.15 o                         
  -3  15  11          6.45         25.01        13.40 o                         
  -2  15  11        164.68        169.45        16.71 o                         
  -1  15  11          1.31         10.74         9.17 o                         
   0  15  11         12.88         23.15         7.98 o                         
   1  15  11        109.35         94.64        14.31 o                         
   2  15  11          6.10         17.22        10.61 o                         
   3  15  11         26.23         23.66        12.14 o                         
   4  15  11        240.69        219.90        21.78 o                         
  -4  16  11          6.77          2.86        17.48 o                         
  -3  16  11        179.15        193.62        18.26 o                         
  -2  16  11          4.35         -8.60        11.85 o                         
  -1  16  11         93.69         80.41        17.42 o                         
   0  16  11         22.54         25.60         9.23 o                         
   1  16  11        875.16       1062.74        43.62 o                         
   2  16  11         67.99         49.89        17.42 o                         
   3  16  11          0.46          5.75        14.33 o                         
  -3  17  11        136.36        143.08        18.34 o                         
  -2  17  11         30.56         42.08        14.65 o                         
  -1  17  11          2.17         -4.47        10.35 o                         
   0  17  11        136.49        141.98        14.81 o                         
   1  17  11          8.61          5.12         9.25 o                         
   2  17  11          8.55         34.75        14.22 o                         
  -2  18  11        163.11        199.27        25.86 o                         
  -1  18  11         56.90         63.36        18.70 o                         
   0  18  11          3.34          9.52        10.26 o                         
   1  18  11          0.79        -13.45        13.45 o                         
  -7   0  12        143.27         73.55        15.92 o                         
  -6   0  12        929.99        970.33        36.91 o                         
  -5   0  12        141.78        113.05         9.57 o                         
  -4   0  12          3.99          3.66         5.60 o                         
  -3   0  12        892.88        947.74        23.93 o                         
  -2   0  12        299.45        312.29        14.85 o                         
  -1   0  12       4623.05       5149.04        77.38 o                         
   0   0  12         38.03         28.11         7.88 o                         
   1   0  12      10906.57      12509.24       203.35 o                         
   2   0  12         84.17         87.97         9.49 o                         
   3   0  12        236.03        200.17        17.97 o                         
   4   0  12         85.34         71.66        10.61 o                         
   5   0  12        397.40        434.68        35.59 o                         
   6   0  12         23.54         32.12        19.49 o                         
   7   0  12          0.24        -16.97        18.23 o                         
  -7   1  12        274.67        277.56        17.00 o                         
  -6   1  12         55.39         43.44        10.96 o                         
  -5   1  12        259.86        245.54         8.48 o                         
  -4   1  12        269.10        242.33         8.32 o                         
  -3   1  12         59.86         64.30         6.36 o                         
  -2   1  12        511.96        532.85        10.72 o                         
  -1   1  12          0.29          2.80         3.57 o                         
   0   1  12        412.80        409.89        11.36 o                         
   1   1  12        104.53         79.78         6.19 o                         
   2   1  12        176.28        160.72         7.91 o                         
   3   1  12        199.99        201.19        11.22 o                         
   4   1  12       1348.58       1545.66        27.75 o                         
   5   1  12         31.12         27.81         5.95 o                         
   6   1  12         70.30         73.24        20.26 o                         
   7   1  12         32.33         24.51        12.93 o                         
  -7   2  12        134.76        105.69        15.30 o                         
  -6   2  12         18.57         14.93         7.78 o                         
  -5   2  12         10.82         12.29         5.10 o                         
  -4   2  12         28.40         28.74         4.74 o                         
  -3   2  12          4.52          7.14         4.02 o                         
  -2   2  12          2.26          4.05         4.31 o                         
  -1   2  12          1.80          6.09         3.80 o                         
   0   2  12         16.52          1.30         4.30 o                         
   1   2  12          0.77         -3.39         3.40 o                         
   2   2  12         58.63         51.92         7.10 o                         
   3   2  12         41.67         35.68         5.97 o                         
   4   2  12        114.10         84.25         6.82 o                         
   5   2  12        177.37        190.33        10.33 o                         
   6   2  12        160.11        205.52        50.83 o                         
   7   2  12          4.77         15.94        17.84 o                         
  -7   3  12          0.82         16.45         8.52 o                         
  -6   3  12         51.78         62.84        14.92 o                         
  -5   3  12         24.79         20.07         5.44 o                         
  -4   3  12        240.84        225.72         7.28 o                         
  -3   3  12        438.70        447.76        10.57 o                         
  -2   3  12        122.16         96.86         6.95 o                         
  -1   3  12       1535.10       1632.16        24.40 o                         
   0   3  12        101.41         88.64         6.52 o                         
   1   3  12         10.89         11.82         4.92 o                         
   2   3  12          6.17          7.29         3.66 o                         
   3   3  12         17.83         13.48         3.64 o                         
   4   3  12        174.20        170.15         8.14 o                         
   5   3  12        167.39        158.68        17.52 o                         
   6   3  12        140.64        120.08        16.77 o                         
   7   3  12          0.42          0.16        21.88 o                         
  -7   4  12         58.55         51.86        16.02 o                         
  -6   4  12          1.00         12.05         9.97 o                         
  -5   4  12         53.35         33.28         6.86 o                         
  -4   4  12         91.82         79.75         6.12 o                         
  -3   4  12          3.35          3.70         3.48 o                         
  -2   4  12        961.44        990.63        18.65 o                         
  -1   4  12         18.60         13.45         4.10 o                         
   0   4  12       1150.92       1184.51        19.36 o                         
   1   4  12       1383.39       1476.23        24.65 o                         
   2   4  12        252.91        259.07        13.95 o                         
   3   4  12         11.00          5.60         4.53 o                         
   4   4  12         18.66         21.47         7.69 o                         
   5   4  12          8.73          2.85         6.96 o                         
   6   4  12         61.79         56.85        14.88 o                         
  -7   5  12         24.71         23.56        10.86 o                         
  -6   5  12          3.52         24.19         9.27 o                         
  -5   5  12         65.26         45.13        11.81 o                         
  -4   5  12          3.04         10.94         6.11 o                         
  -3   5  12         49.19         45.58         6.24 o                         
  -2   5  12        497.07        510.74        13.71 o                         
  -1   5  12        873.63        949.48        16.88 o                         
   0   5  12        871.76        928.98        18.41 o                         
   1   5  12        233.31        213.17         8.24 o                         
   2   5  12       1241.28       1288.81        25.59 o                         
   3   5  12          3.48          7.52         7.52 o                         
   4   5  12        849.56        988.21        21.66 o                         
   5   5  12         23.48         37.17         7.50 o                         
   6   5  12        165.07        167.40        15.98 o                         
  -7   6  12          1.45         15.58        10.36 o                         
  -6   6  12        328.29        320.97        21.92 o                         
  -5   6  12         74.61         55.04         9.38 o                         
  -4   6  12        176.15        174.14        19.01 o                         
  -3   6  12        373.05        385.79        13.45 o                         
  -2   6  12          8.19          3.88         5.60 o                         
  -1   6  12         63.92         58.44         4.79 o                         
   0   6  12        709.67        756.09        15.15 o                         
   1   6  12       1056.34       1107.88        25.35 o                         
   2   6  12         60.66         66.75         6.23 o                         
   3   6  12        538.54        602.16        17.73 o                         
   4   6  12        116.52        107.60         8.47 o                         
   5   6  12        632.85        627.63        17.60 o                         
   6   6  12         63.51         48.45        12.64 o                         
  -7   7  12          9.14         -1.00        10.65 o                         
  -6   7  12         45.60         64.36        12.71 o                         
  -5   7  12         21.76         36.39         9.36 o                         
  -4   7  12         20.17          6.30         7.15 o                         
  -3   7  12         27.09         19.87         7.48 o                         
  -2   7  12        189.63        201.83        12.28 o                         
  -1   7  12        120.57        133.86         7.96 o                         
   0   7  12        797.23        843.46        19.10 o                         
   1   7  12        357.37        288.58        18.63 o                         
   2   7  12        113.60        108.15         6.96 o                         
   3   7  12         13.38         21.28         3.77 o                         
   4   7  12          0.26         -6.95         7.37 o                         
   5   7  12          2.37          4.64         7.64 o                         
   6   7  12         94.34         63.62        16.06 o                         
  -6   8  12        407.12        432.06        36.16 o                         
  -5   8  12         10.72         -0.42        10.56 o                         
  -4   8  12        302.54        285.87        14.53 o                         
  -3   8  12         16.37         16.18         8.06 o                         
  -2   8  12          0.00          6.10         5.90 o                         
  -1   8  12        588.92        557.62        15.12 o                         
   0   8  12        418.92        416.21        14.80 o                         
   1   8  12         11.14         20.94         5.15 o                         
   2   8  12        346.40        318.29        12.75 o                         
   3   8  12        156.39        139.59         6.76 o                         
   4   8  12        208.59        186.62        11.40 o                         
   5   8  12         18.92          4.98         8.49 o                         
   6   8  12         91.98         67.07        14.24 o                         
  -6   9  12          0.90          2.48        13.54 o                         
  -5   9  12        240.07        257.29        13.10 o                         
  -4   9  12         58.10         67.08         9.92 o                         
  -3   9  12          8.01         21.79         9.56 o                         
  -2   9  12          0.43         -4.99         5.56 o                         
  -1   9  12        255.47        260.02        10.03 o                         
   0   9  12         65.06         70.64         7.58 o                         
   1   9  12        399.99        407.70        12.35 o                         
   2   9  12        664.31        665.85        15.40 o                         
   3   9  12         34.60         27.67         7.92 o                         
   4   9  12         93.91        100.43        10.01 o                         
   5   9  12         18.19         30.67        10.44 o                         
   6   9  12          6.71         -6.54        19.67 o                         
  -6  10  12          6.72         -4.01        16.04 o                         
  -5  10  12        119.80        121.99        12.96 o                         
  -4  10  12        319.54        395.89        23.24 o                         
  -3  10  12         84.35         63.62        15.18 o                         
  -2  10  12        240.11        258.09        14.33 o                         
  -1  10  12        671.40        666.90        17.70 o                         
   0  10  12         32.78         19.05         5.96 o                         
   1  10  12          0.10         -5.43         5.43 o                         
   2  10  12         28.19         20.12         7.71 o                         
   3  10  12        323.78        330.22        14.18 o                         
   4  10  12          5.25         21.66        11.39 o                         
   5  10  12        215.52        199.64        25.25 o                         
  -6  11  12         83.68         74.33        25.69 o                         
  -5  11  12        262.66        352.45        26.12 o                         
  -4  11  12        116.75        111.17        13.91 o                         
  -3  11  12        425.11        485.47        19.07 o                         
  -2  11  12          0.89          2.18         8.35 o                         
  -1  11  12        251.14        252.14        14.24 o                         
   0  11  12         98.52         99.28        11.31 o                         
   1  11  12        256.18        234.90        15.35 o                         
   2  11  12        302.35        302.28        12.74 o                         
   3  11  12         13.11          8.02         8.86 o                         
   4  11  12         13.38          5.34         9.75 o                         
   5  11  12         10.32         11.51        14.72 o                         
  -5  12  12          1.52         16.12        13.74 o                         
  -4  12  12         66.64         62.24        13.69 o                         
  -3  12  12        114.38        135.01        13.16 o                         
  -2  12  12        123.47        143.44         9.98 o                         
  -1  12  12         87.15        106.29        10.08 o                         
   0  12  12        209.72        214.73        12.95 o                         
   1  12  12        156.52        174.00        16.93 o                         
   2  12  12         77.62         71.08         8.25 o                         
   3  12  12        362.57        352.97        18.32 o                         
   4  12  12          0.17         27.62        11.89 o                         
   5  12  12        499.84        437.19        32.41 o                         
  -5  13  12          0.10        -30.50        34.68 o                         
  -4  13  12          6.03         13.66        13.05 o                         
  -3  13  12         54.36         37.80        10.00 o                         
  -2  13  12         11.34         16.87         8.19 o                         
  -1  13  12         60.27         58.89        11.56 o                         
   0  13  12        279.50        300.24        15.40 o                         
   1  13  12         59.59         64.41        15.32 o                         
   2  13  12        108.32        105.08        12.05 o                         
   3  13  12          2.74          3.57        11.90 o                         
   4  13  12          1.35         -6.81        13.70 o                         
  -4  14  12         82.12         57.19        19.57 o                         
  -3  14  12          0.61          3.17        12.63 o                         
  -2  14  12        112.41         95.94        18.51 o                         
  -1  14  12          7.18         -2.54         8.84 o                         
   0  14  12         43.01         46.25         9.59 o                         
   1  14  12         38.34         51.49        11.53 o                         
   2  14  12        175.24        177.97        13.69 o                         
   3  14  12         32.28         29.00        14.77 o                         
   4  14  12         89.24         67.53        18.88 o                         
  -4  15  12         22.28         10.28        44.27 o                         
  -3  15  12        226.22        332.09        34.86 o                         
  -2  15  12          2.36         -2.76        19.31 o                         
  -1  15  12          0.46         -0.04         9.38 o                         
   0  15  12         73.91         73.02        14.50 o                         
   1  15  12          9.73          6.82        10.03 o                         
   2  15  12        195.59        239.72        18.45 o                         
   3  15  12          3.55        -11.77        13.89 o                         
  -3  16  12         12.80         24.27        20.03 o                         
  -2  16  12         13.28         50.55        20.04 o                         
  -1  16  12         18.58         45.14        11.92 o                         
   0  16  12         90.63         87.29        12.62 o                         
   1  16  12          2.18         14.65        12.57 o                         
   2  16  12        289.35        289.02        21.86 o                         
  -2  17  12        300.93        275.87        25.98 o                         
  -1  17  12         49.04         24.12        16.38 o                         
   0  17  12        340.26        393.99        26.55 o                         
   1  17  12         79.56         82.26        20.86 o                         
  -7   1  13         14.12         10.59        11.44 o                         
  -6   1  13         12.52          7.33         9.94 o                         
  -5   1  13          0.43          4.00         8.38 o                         
  -4   1  13          2.28          1.42         4.48 o                         
  -3   1  13         11.39          7.21         5.50 o                         
  -2   1  13          7.29          4.02         4.50 o                         
  -1   1  13          0.06          2.43         3.69 o                         
   0   1  13         19.62         10.94         4.49 o                         
   1   1  13          8.41          6.84         4.82 o                         
   2   1  13         48.99         35.52         5.82 o                         
   3   1  13        166.59        168.88         9.15 o                         
   4   1  13          3.47         10.93         5.07 o                         
   5   1  13         14.32         -6.28        16.10 o                         
   6   1  13        253.57        327.31        31.11 o                         
  -7   2  13        140.62        118.04        19.73 o                         
  -6   2  13          0.32          7.21         9.93 o                         
  -5   2  13        302.82        311.52        13.91 o                         
  -4   2  13         95.19         79.42         6.42 o                         
  -3   2  13         14.87          1.15         4.85 o                         
  -2   2  13        112.46         98.35         7.04 o                         
  -1   2  13          0.46         -3.66         3.66 o                         
   0   2  13          0.62          3.83         5.00 o                         
   1   2  13       1182.96       1266.52        21.62 o                         
   2   2  13          4.82          9.93         5.28 o                         
   3   2  13        541.90        581.29        17.49 o                         
   4   2  13          6.97          1.55         9.37 o                         
   5   2  13        528.17        609.72        22.49 o                         
   6   2  13        105.36        110.83        21.58 o                         
  -7   3  13         53.69         44.32        14.54 o                         
  -6   3  13        142.80        172.03        24.18 o                         
  -5   3  13         47.33         39.22         7.13 o                         
  -4   3  13         94.40         87.22         9.22 o                         
  -3   3  13          1.50         -4.34         4.67 o                         
  -2   3  13         60.92         62.00         4.88 o                         
  -1   3  13        273.30        264.35         9.78 o                         
   0   3  13       1693.37       1805.25        28.23 o                         
   1   3  13          5.23          4.92         3.90 o                         
   2   3  13       1687.59       1915.49        31.26 o                         
   3   3  13         21.27         18.61         5.79 o                         
   4   3  13       1289.19       1462.20        30.73 o                         
   5   3  13         15.73         20.00         9.89 o                         
   6   3  13        750.49        805.37        92.10 o                         
  -7   4  13         20.93         21.94        11.96 o                         
  -6   4  13         36.79         28.56         9.04 o                         
  -5   4  13         50.39         34.01        13.18 o                         
  -4   4  13        307.33        329.92        13.28 o                         
  -3   4  13        306.34        293.72        10.09 o                         
  -2   4  13        146.60        162.83         6.95 o                         
  -1   4  13        265.97        276.77        10.15 o                         
   0   4  13         55.68         42.95         5.06 o                         
   1   4  13         63.60         52.55         7.08 o                         
   2   4  13         36.78         26.21         6.52 o                         
   3   4  13         68.81         61.04         8.60 o                         
   4   4  13        263.27        279.73        10.59 o                         
   5   4  13        592.14        624.49        23.41 o                         
   6   4  13        187.06        185.81        30.51 o                         
  -7   5  13        104.78         76.95        29.04 o                         
  -6   5  13          1.87         -7.99        10.56 o                         
  -5   5  13        112.33         95.45        10.02 o                         
  -4   5  13          3.46          7.61         8.02 o                         
  -3   5  13         24.35         31.86         6.38 o                         
  -2   5  13        133.71        105.25         7.13 o                         
  -1   5  13        998.22       1066.21        19.16 o                         
   0   5  13         34.41         25.68         5.69 o                         
   1   5  13         67.88         47.18         6.57 o                         
   2   5  13         10.38          5.90         5.99 o                         
   3   5  13        227.98        237.46        15.96 o                         
   4   5  13         25.23         23.74         8.62 o                         
   5   5  13          0.46          4.71         8.06 o                         
   6   5  13          1.75          0.56        12.21 o                         
  -6   6  13         97.77        105.98        17.42 o                         
  -5   6  13         22.95          4.59         9.37 o                         
  -4   6  13         22.97          8.79         8.40 o                         
  -3   6  13        287.28        245.93        19.37 o                         
  -2   6  13        279.58        250.84        14.66 o                         
  -1   6  13        261.23        283.72         9.93 o                         
   0   6  13          6.42         14.67         4.07 o                         
   1   6  13         13.36          2.18         5.61 o                         
   2   6  13         10.25         11.78         5.85 o                         
   3   6  13        610.72        642.49        14.60 o                         
   4   6  13         57.90         44.53        11.18 o                         
   5   6  13         26.00         31.30         9.42 o                         
   6   6  13         12.91          5.72        22.02 o                         
  -6   7  13        111.38         99.09        15.14 o                         
  -5   7  13          0.68         -3.36        10.87 o                         
  -4   7  13        641.82        658.97        22.55 o                         
  -3   7  13        223.01        240.58        16.54 o                         
  -2   7  13         11.80         12.22         8.34 o                         
  -1   7  13         28.83         14.93         5.47 o                         
   0   7  13        570.05        566.55        16.32 o                         
   1   7  13         28.38         17.64         4.56 o                         
   2   7  13        172.44        164.40         7.65 o                         
   3   7  13          3.61          2.31         5.82 o                         
   4   7  13        121.97        121.72        14.12 o                         
   5   7  13         16.30         23.21        12.90 o                         
   6   7  13         17.36         32.25        18.32 o                         
  -6   8  13          0.28         14.84        14.05 o                         
  -5   8  13          0.62          4.49        10.39 o                         
  -4   8  13        314.03        271.70        15.79 o                         
  -3   8  13         51.25         25.11        10.03 o                         
  -2   8  13          1.23          2.87         5.56 o                         
  -1   8  13         12.65          8.52         6.17 o                         
   0   8  13        251.89        292.08        11.26 o                         
   1   8  13          4.06          0.71         5.77 o                         
   2   8  13          2.14          5.02         5.00 o                         
   3   8  13        243.47        259.84        14.38 o                         
   4   8  13         38.47         22.43         7.51 o                         
   5   8  13        328.42        376.44        35.10 o                         
  -6   9  13          1.38        -29.03        40.27 o                         
  -5   9  13          0.56          8.10        11.18 o                         
  -4   9  13         36.47         42.27        10.37 o                         
  -3   9  13         10.42          7.85        10.19 o                         
  -2   9  13         18.53         16.73         6.35 o                         
  -1   9  13          0.12         -2.86         6.37 o                         
   0   9  13         12.16          7.52         7.85 o                         
   1   9  13         36.75         39.33         7.54 o                         
   2   9  13         55.43         54.99         9.31 o                         
   3   9  13         88.75         55.58        11.17 o                         
   4   9  13        317.95        310.80        21.01 o                         
   5   9  13          0.75         -8.70        11.72 o                         
  -5  10  13        165.59        172.39        19.01 o                         
  -4  10  13         50.33         27.05        10.63 o                         
  -3  10  13          7.30         10.98         9.43 o                         
  -2  10  13        140.78        169.02        11.17 o                         
  -1  10  13        199.55        202.06        14.81 o                         
   0  10  13         53.38         46.40         8.58 o                         
   1  10  13        755.80        788.54        38.44 o                         
   2  10  13         12.08         24.23         5.74 o                         
   3  10  13         45.36         26.12         9.90 o                         
   4  10  13          0.41         -1.64        12.40 o                         
   5  10  13        159.49        147.78        21.75 o                         
  -5  11  13         35.81         10.97        14.05 o                         
  -4  11  13         45.73         34.08        10.57 o                         
  -3  11  13        157.33        141.00        14.45 o                         
  -2  11  13         26.84         26.19         8.33 o                         
  -1  11  13         74.46         53.69         9.76 o                         
   0  11  13        208.44        157.30        12.01 o                         
   1  11  13         18.37         13.38         8.10 o                         
   2  11  13          0.07          5.95         6.44 o                         
   3  11  13         54.41         38.48        11.25 o                         
   4  11  13         23.19         37.46        17.26 o                         
  -5  12  13          7.92         24.12        19.53 o                         
  -4  12  13          2.39          4.19        14.88 o                         
  -3  12  13          3.63         -5.66        11.94 o                         
  -2  12  13          0.08          5.90        10.90 o                         
  -1  12  13         70.63         57.98        10.41 o                         
   0  12  13         45.79         47.85        10.13 o                         
   1  12  13          2.45          5.60         8.40 o                         
   2  12  13         10.13         -0.71         8.62 o                         
   3  12  13         74.20         30.67        18.95 o                         
   4  12  13         10.78         19.62        12.61 o                         
  -4  13  13          2.22        -14.41        24.99 o                         
  -3  13  13         12.21         25.99        11.15 o                         
  -2  13  13         23.96         17.39         9.93 o                         
  -1  13  13          8.63          2.53        12.19 o                         
   0  13  13          0.54          7.08         9.29 o                         
   1  13  13         16.60         14.74         8.88 o                         
   2  13  13         67.66         39.34        11.66 o                         
   3  13  13         10.70         -6.52        11.75 o                         
   4  13  13         46.32         55.09        21.31 o                         
  -4  14  13          3.12         28.63        25.52 o                         
  -3  14  13         17.30         15.88        15.20 o                         
  -2  14  13          9.66         36.11        16.58 o                         
  -1  14  13          3.53          2.81        11.61 o                         
   0  14  13        162.42        132.27        17.49 o                         
   1  14  13        526.76        572.67        24.93 o                         
   2  14  13         25.60         22.72        15.96 o                         
   3  14  13         38.41         28.83        23.25 o                         
  -3  15  13         17.68         25.07        16.85 o                         
  -2  15  13         15.00         13.44        15.07 o                         
  -1  15  13         31.31        -12.37        14.83 o                         
   0  15  13         66.83         49.05        14.36 o                         
   1  15  13          2.48         20.61        11.68 o                         
   2  15  13        136.52        141.19        16.67 o                         
  -2  16  13         33.24         28.41        22.41 o                         
  -1  16  13         18.80         37.86        14.19 o                         
   0  16  13         82.28        106.12        20.75 o                         
   1  16  13          4.40        -10.71        15.29 o                         
  -6   0  14        304.76        240.96        23.63 o                         
  -5   0  14       1533.52       1767.07        61.44 o                         
  -4   0  14          5.84          4.51         8.76 o                         
  -3   0  14         86.56         70.39        14.69 o                         
  -2   0  14          0.57          5.65         6.01 o                         
  -1   0  14        335.23        328.42        13.49 o                         
   0   0  14        205.88        217.69        13.65 o                         
   1   0  14        108.38        105.30        11.42 o                         
   2   0  14         20.36         -1.52        10.61 o                         
   3   0  14        766.29        859.70        34.59 o                         
   4   0  14        277.13        308.97        19.56 o                         
   5   0  14        871.67        839.83        58.21 o                         
   6   0  14          0.13        -33.03        33.03 o                         
  -6   1  14         16.83          2.64        10.66 o                         
  -5   1  14          1.57         13.04         8.61 o                         
  -4   1  14        425.20        483.57        30.93 o                         
  -3   1  14          0.45          1.12         5.52 o                         
  -2   1  14        334.86        312.71         9.49 o                         
  -1   1  14          1.48          5.13         4.15 o                         
   0   1  14        221.10        224.91        10.89 o                         
   1   1  14        140.17        136.79         7.39 o                         
   2   1  14         18.30          9.73         6.57 o                         
   3   1  14        163.54        163.16        10.73 o                         
   4   1  14         30.90         19.14         7.68 o                         
   5   1  14         33.29         33.36        13.19 o                         
  -6   2  14         37.58         49.83        12.88 o                         
  -5   2  14         59.38         52.43         9.83 o                         
  -4   2  14        381.36        356.79        14.22 o                         
  -3   2  14        259.21        239.18        10.12 o                         
  -2   2  14          6.20          7.42         4.23 o                         
  -1   2  14         45.66         28.49         4.56 o                         
   0   2  14         25.84         11.79         4.96 o                         
   1   2  14        104.22         95.33         9.04 o                         
   2   2  14         47.98         38.37         7.85 o                         
   3   2  14          0.43         -1.73         6.49 o                         
   4   2  14        206.56        205.39        25.34 o                         
   5   2  14        206.03        175.19        17.77 o                         
   6   2  14          4.88         -4.93        23.17 o                         
  -6   3  14         55.55         34.79        13.73 o                         
  -5   3  14          1.09          5.78        10.82 o                         
  -4   3  14         28.31         26.40         8.17 o                         
  -3   3  14          1.22          4.22         6.37 o                         
  -2   3  14         74.82         61.18         5.81 o                         
  -1   3  14          0.25          7.71         5.04 o                         
   0   3  14         92.63         76.19         7.68 o                         
   1   3  14         31.33         12.77         4.30 o                         
   2   3  14         26.90         10.75         6.66 o                         
   3   3  14        637.76        715.92        27.13 o                         
   4   3  14        192.78        168.17        14.74 o                         
   5   3  14         81.20        108.78        17.29 o                         
   6   3  14        139.41        129.67        25.80 o                         
  -6   4  14         50.19         22.38        15.97 o                         
  -5   4  14        151.11        137.84        15.91 o                         
  -4   4  14         14.36          3.57         6.50 o                         
  -3   4  14        564.23        580.20        16.44 o                         
  -2   4  14         81.56         73.51         7.17 o                         
  -1   4  14         89.08         81.90         6.89 o                         
   0   4  14        286.72        300.70        10.79 o                         
   1   4  14          1.31         12.71         5.97 o                         
   2   4  14         44.59         48.79         7.72 o                         
   3   4  14         52.03         45.73         8.07 o                         
   4   4  14         13.01         -3.92         9.70 o                         
   5   4  14          2.01         -0.21        12.50 o                         
  -6   5  14        146.45        185.89        18.01 o                         
  -5   5  14          1.71        -10.16        10.16 o                         
  -4   5  14        317.71        276.14        17.94 o                         
  -3   5  14        451.48        479.59        20.45 o                         
  -2   5  14        161.41        123.53        11.24 o                         
  -1   5  14        192.80        204.98         9.76 o                         
   0   5  14         36.07         43.30         7.11 o                         
   1   5  14          3.02          3.81         6.08 o                         
   2   5  14          1.09         -2.11         6.45 o                         
   3   5  14         20.81         14.56         8.44 o                         
   4   5  14         95.55         95.18        10.01 o                         
   5   5  14         17.97          1.72        14.06 o                         
  -6   6  14         90.03         71.78        14.69 o                         
  -5   6  14         17.86          9.23        11.49 o                         
  -4   6  14          7.89         12.89         8.49 o                         
  -3   6  14          8.14         10.15         7.95 o                         
  -2   6  14         23.90         11.09         5.57 o                         
  -1   6  14        151.51        163.40         9.95 o                         
   0   6  14         73.19         68.58         9.75 o                         
   1   6  14         11.17          4.65         6.44 o                         
   2   6  14         18.71         17.52         8.26 o                         
   3   6  14          2.54          7.33         4.91 o                         
   4   6  14        180.45        175.46        12.95 o                         
   5   6  14        451.90        417.65        46.61 o                         
  -6   7  14          1.64        -11.94        17.60 o                         
  -5   7  14         66.67         62.00        14.11 o                         
  -4   7  14        507.11        460.44        24.54 o                         
  -3   7  14         20.13         12.53         9.66 o                         
  -2   7  14        110.75         95.12        10.28 o                         
  -1   7  14         35.16         34.36         7.73 o                         
   0   7  14        250.17        249.25        21.51 o                         
   1   7  14         46.45         37.79         7.77 o                         
   2   7  14          8.99          1.02         5.13 o                         
   3   7  14        113.51        129.87         8.99 o                         
   4   7  14        106.34         92.56        10.63 o                         
   5   7  14        107.59        100.97        22.81 o                         
  -5   8  14         27.31         42.41        14.51 o                         
  -4   8  14         29.46         31.76        10.92 o                         
  -3   8  14          0.15         -6.74        10.11 o                         
  -2   8  14        133.47         98.59         9.20 o                         
  -1   8  14        800.69        841.05        33.89 o                         
   0   8  14         93.28         70.24        10.09 o                         
   1   8  14         63.56         56.34         9.89 o                         
   2   8  14         21.68         26.27         6.88 o                         
   3   8  14         52.88         32.96         7.90 o                         
   4   8  14         39.27         14.70        12.78 o                         
   5   8  14          0.31         22.42        14.79 o                         
  -5   9  14         87.17         86.10        22.15 o                         
  -4   9  14         49.16         59.55        11.55 o                         
  -3   9  14         39.37         43.41        14.46 o                         
  -2   9  14        450.48        493.95        18.74 o                         
  -1   9  14         51.77         48.47         8.58 o                         
   0   9  14        211.44        207.85        13.60 o                         
   1   9  14         42.32         55.03        11.53 o                         
   2   9  14         67.73         65.96         8.69 o                         
   3   9  14        208.70        151.60        15.50 o                         
   4   9  14          1.20          9.74        11.19 o                         
  -5  10  14        313.68        351.49        27.54 o                         
  -4  10  14         55.96         42.46        12.03 o                         
  -3  10  14        279.20        289.95        18.55 o                         
  -2  10  14         38.63         33.64         8.85 o                         
  -1  10  14         12.73          7.74         8.89 o                         
   0  10  14         33.85         30.49        12.58 o                         
   1  10  14          0.60         14.70         8.74 o                         
   2  10  14        395.51        469.65        21.25 o                         
   3  10  14         39.55         32.10        11.83 o                         
   4  10  14         32.32         30.83        15.05 o                         
  -4  11  14          1.64         21.59        17.53 o                         
  -3  11  14          6.06          8.88        13.24 o                         
  -2  11  14        232.22        234.75        30.99 o                         
  -1  11  14        345.31        355.97        18.84 o                         
   0  11  14        212.90        198.14        14.44 o                         
   1  11  14        164.62        187.35        17.62 o                         
   2  11  14         36.90         31.93        13.78 o                         
   3  11  14          3.98         11.01        14.54 o                         
   4  11  14         58.38         46.66        27.35 o                         
  -4  12  14         92.23         94.49        21.49 o                         
  -3  12  14          0.85        -10.70        13.55 o                         
  -2  12  14        106.33        110.30        16.80 o                         
  -1  12  14         12.02         10.64        14.46 o                         
   0  12  14          9.05         15.77        13.04 o                         
   1  12  14         73.61         57.22        10.58 o                         
   2  12  14          3.12        -10.38        19.83 o                         
   3  12  14          0.11         -8.06        14.42 o                         
  -3  13  14          1.89         -7.46        14.93 o                         
  -2  13  14         23.68         -9.29        13.41 o                         
  -1  13  14         49.74         56.62        11.77 o                         
   0  13  14         11.78         11.04         9.94 o                         
   1  13  14          1.83         -0.08         8.23 o                         
   2  13  14         11.51          6.41        15.47 o                         
   3  13  14         87.03         63.33        18.13 o                         
  -3  14  14         13.62         29.85        26.59 o                         
  -2  14  14         34.36         19.54        12.97 o                         
  -1  14  14          8.31          9.53        25.04 o                         
   0  14  14         13.11          2.11        10.95 o                         
   1  14  14         19.82          3.49        13.42 o                         
   2  14  14          0.31         23.66        14.80 o                         
  -1  15  14         54.74         30.52        24.66 o                         
   0  15  14          0.00         -1.55        11.97 o                         
   1  15  14        138.27        127.18        21.14 o                         
  -6   1  15         87.65         70.06        13.99 o                         
  -5   1  15         34.10         11.17        11.25 o                         
  -4   1  15         73.81         49.06        11.43 o                         
  -3   1  15         10.15          9.09         6.31 o                         
  -2   1  15          1.76          0.90         5.44 o                         
  -1   1  15        121.46        103.15         7.77 o                         
   0   1  15        163.99        142.60        10.23 o                         
   1   1  15         79.24         74.76        10.03 o                         
   2   1  15         13.96          1.63         7.24 o                         
   3   1  15        274.88        276.17        17.14 o                         
   4   1  15        191.76        193.52        17.20 o                         
   5   1  15          7.63          3.82        17.09 o                         
  -6   2  15         34.66         25.66        19.72 o                         
  -5   2  15         44.38         42.60        12.96 o                         
  -4   2  15         82.01         76.16         9.66 o                         
  -3   2  15        353.71        365.32        15.18 o                         
  -2   2  15        358.52        358.20        11.93 o                         
  -1   2  15          4.75          2.46         5.07 o                         
   0   2  15       1013.29       1182.76        31.95 o                         
   1   2  15          3.79          3.68         6.99 o                         
   2   2  15        120.83        144.61        11.11 o                         
   3   2  15         63.23         57.71         9.41 o                         
   4   2  15         80.15         71.24        14.64 o                         
   5   2  15          5.15         17.18        12.78 o                         
  -6   3  15        221.82        191.19        18.02 o                         
  -5   3  15          0.05          4.28        10.03 o                         
  -4   3  15         90.29         97.35        11.75 o                         
  -3   3  15         42.68         26.85        10.17 o                         
  -2   3  15         30.06         26.90         6.16 o                         
  -1   3  15         23.70         19.39         6.60 o                         
   0   3  15        116.73        122.12         9.10 o                         
   1   3  15         16.28         21.99         8.74 o                         
   2   3  15         12.36         16.11         8.04 o                         
   3   3  15        673.38        768.06        34.76 o                         
   4   3  15        379.22        361.76        34.49 o                         
   5   3  15         43.68         16.97        16.19 o                         
  -6   4  15          0.86         10.18        16.02 o                         
  -5   4  15         79.32         82.85        19.83 o                         
  -4   4  15          0.01         -8.19         8.19 o                         
  -3   4  15         43.41         47.92         9.37 o                         
  -2   4  15          0.49          5.46         4.96 o                         
  -1   4  15          9.39         16.22         5.79 o                         
   0   4  15          2.43          5.59         6.45 o                         
   1   4  15          2.42         -4.87         6.57 o                         
   2   4  15        116.17        113.47        10.89 o                         
   3   4  15          9.22          4.15        10.08 o                         
   4   4  15         36.65         24.16        12.32 o                         
   5   4  15        196.38        244.04        47.63 o                         
  -5   5  15          4.31          5.14        14.23 o                         
  -4   5  15          5.02         -7.92        18.25 o                         
  -3   5  15        509.44        491.01        22.79 o                         
  -2   5  15         51.36         53.46         9.98 o                         
  -1   5  15        104.86         92.57        10.64 o                         
   0   5  15         13.79         11.06         6.98 o                         
   1   5  15          3.84          0.54         8.41 o                         
   2   5  15         71.87         38.01         9.20 o                         
   3   5  15         82.00         60.89        12.50 o                         
   4   5  15          5.31         -6.25         9.60 o                         
   5   5  15          6.45         -7.54        16.71 o                         
  -5   6  15         49.12         48.00        16.03 o                         
  -4   6  15         61.02         12.62        16.20 o                         
  -3   6  15          6.99          3.45        15.01 o                         
  -2   6  15          0.83          2.92         7.40 o                         
  -1   6  15        116.00        104.85        10.82 o                         
   0   6  15         49.72         49.73         6.87 o                         
   1   6  15          6.28         -8.80         8.80 o                         
   2   6  15          5.77         -2.36         8.45 o                         
   3   6  15         75.20         72.21        11.80 o                         
   4   6  15         64.73         45.04        13.19 o                         
  -5   7  15          4.13         -6.78        13.73 o                         
  -4   7  15         18.86         17.85        15.03 o                         
  -3   7  15          0.05        -12.74        16.07 o                         
  -2   7  15         43.28         27.85         8.78 o                         
  -1   7  15         35.78         20.49         9.44 o                         
   0   7  15         77.26         80.66        17.44 o                         
   1   7  15        253.78        270.30        20.58 o                         
   2   7  15          0.79         -4.18         9.87 o                         
   3   7  15         22.55         17.43        12.20 o                         
   4   7  15          4.73         -0.61        13.81 o                         
  -5   8  15        160.31        161.90        19.75 o                         
  -4   8  15         21.91         23.78        12.56 o                         
  -3   8  15        159.69        130.52        15.60 o                         
  -2   8  15         62.01         42.54        12.19 o                         
  -1   8  15        940.81       1076.73        36.06 o                         
   0   8  15        346.77        371.78        20.40 o                         
   1   8  15         17.00         13.68         8.72 o                         
   2   8  15        264.28        257.04        17.09 o                         
   3   8  15          2.43         -2.25        15.17 o                         
   4   8  15         53.32         57.83        24.78 o                         
  -4   9  15         50.72         18.68        12.38 o                         
  -3   9  15         29.26         40.76        13.85 o                         
  -2   9  15         40.97         53.01        13.88 o                         
  -1   9  15         78.88         93.74        15.10 o                         
   0   9  15          0.03          1.42        11.68 o                         
   1   9  15        102.09         97.85        10.65 o                         
   2   9  15          4.58         -8.89         8.89 o                         
   3   9  15         10.19         16.32        28.75 o                         
   4   9  15          3.87        -26.92        26.92 o                         
  -4  10  15         33.55         15.57        19.74 o                         
  -3  10  15          0.21         -3.42        14.59 o                         
  -2  10  15          0.11         -7.61        11.05 o                         
  -1  10  15         13.48         18.54        10.42 o                         
   0  10  15        181.27        169.02        18.51 o                         
   1  10  15          8.12         22.19        10.57 o                         
   2  10  15         19.74         12.60        16.18 o                         
   3  10  15         51.38         51.21        18.30 o                         
  -3  11  15          7.32         12.30        14.64 o                         
  -2  11  15         10.79        -16.10        16.10 o                         
  -1  11  15         30.86         28.35         9.85 o                         
   0  11  15          0.59        -10.48        10.48 o                         
   1  11  15         11.26         36.38        10.60 o                         
   2  11  15          0.24         28.82        14.75 o                         
   3  11  15          0.95          0.37        26.19 o                         
  -3  12  15          4.63        -17.96        17.96 o                         
  -2  12  15         44.45         46.44        17.61 o                         
  -1  12  15         14.78          9.13        14.34 o                         
   0  12  15          3.89          6.85         9.57 o                         
   1  12  15          3.91         -8.50        12.16 o                         
   2  12  15         52.60         53.82        18.12 o                         
  -2  13  15        346.81        383.79        31.70 o                         
  -1  13  15         63.11         53.68        16.34 o                         
   0  13  15         34.25         23.50        11.60 o                         
   1  13  15        125.07         96.19        29.14 o                         
  -5   0  16        310.15        303.69        35.76 o                         
  -4   0  16         13.55         21.02        15.89 o                         
  -3   0  16         43.71         29.15        13.13 o                         
  -2   0  16        348.46        331.76        21.63 o                         
  -1   0  16         82.09         78.54        11.56 o                         
   0   0  16          0.47          1.73         8.18 o                         
   1   0  16         14.52          6.22        11.69 o                         
   2   0  16        139.77        181.39        21.21 o                         
   3   0  16          3.55        -21.63        21.63 o                         
   4   0  16        600.04        632.02        51.35 o                         
  -5   1  16          2.96         -4.40        12.00 o                         
  -4   1  16         29.65         27.74        10.88 o                         
  -3   1  16          9.21         -0.80         9.79 o                         
  -2   1  16        106.54         76.52        12.72 o                         
  -1   1  16        197.75        176.05        10.12 o                         
   0   1  16         11.49         10.15         5.78 o                         
   1   1  16        584.67        603.68        25.34 o                         
   2   1  16         24.97         29.43        11.14 o                         
   3   1  16         16.46         16.05        15.30 o                         
   4   1  16          7.88          4.77        17.78 o                         
  -5   2  16        162.51        146.18        17.88 o                         
  -4   2  16          0.41         -6.84         9.44 o                         
  -3   2  16          0.88         -1.70         8.03 o                         
  -2   2  16          9.90         20.24         6.54 o                         
  -1   2  16         73.83         60.40         7.32 o                         
   0   2  16          0.55          5.32         7.32 o                         
   1   2  16         75.46         56.18         9.50 o                         
   2   2  16         31.67         20.84        16.68 o                         
   3   2  16         70.70         55.27        12.24 o                         
   4   2  16         77.43         74.22        20.21 o                         
  -5   3  16          0.72        -12.31        12.31 o                         
  -4   3  16         64.45         31.75        11.53 o                         
  -3   3  16         32.33         27.22        12.01 o                         
  -2   3  16         92.18         80.70         8.82 o                         
  -1   3  16         15.53         10.26         6.10 o                         
   0   3  16        169.25        188.70        15.52 o                         
   1   3  16          1.56          5.73         8.14 o                         
   2   3  16        108.04         89.41        11.42 o                         
   3   3  16          8.41         -0.68        13.43 o                         
   4   3  16         26.10          8.45        14.04 o                         
  -5   4  16          9.49         18.32        13.58 o                         
  -4   4  16         18.84         30.56        17.10 o                         
  -3   4  16          8.94         -1.52        12.87 o                         
  -2   4  16         15.21         15.94         6.30 o                         
  -1   4  16         29.60         20.38         7.78 o                         
   0   4  16         36.08         24.39         9.37 o                         
   1   4  16          0.51          6.71         8.44 o                         
   2   4  16        111.76        106.05        19.35 o                         
   3   4  16         21.41         28.83        14.81 o                         
   4   4  16        108.99        138.75        24.03 o                         
  -5   5  16        266.74        273.85        27.57 o                         
  -4   5  16        231.19        215.03        20.68 o                         
  -3   5  16         28.59          3.00        13.36 o                         
  -2   5  16         72.63         42.06        15.54 o                         
  -1   5  16          1.23         -6.65         9.37 o                         
   0   5  16        168.31        191.17        13.68 o                         
   1   5  16        100.09         86.64        11.71 o                         
   2   5  16        142.24        130.32        15.68 o                         
   3   5  16        333.71        341.32        21.60 o                         
   4   5  16          2.53        -11.64        22.15 o                         
  -4   6  16         25.31         32.68        14.92 o                         
  -3   6  16         59.59         74.83        15.60 o                         
  -2   6  16         84.79         80.57        13.43 o                         
  -1   6  16        351.39        399.94        29.47 o                         
   0   6  16         92.22        122.44        12.92 o                         
   1   6  16        100.51         86.99        18.58 o                         
   2   6  16        164.46        149.88        18.14 o                         
   3   6  16         23.09         10.83        13.98 o                         
   4   6  16        111.46         60.28        21.10 o                         
  -4   7  16         97.60         79.58        16.72 o                         
  -3   7  16          1.88         -0.61        12.65 o                         
  -2   7  16          7.71         38.25        11.04 o                         
  -1   7  16        105.06         96.42        12.65 o                         
   0   7  16        172.85        195.18        15.06 o                         
   1   7  16          2.39         -3.60        10.02 o                         
   2   7  16         37.20         57.96        10.76 o                         
   3   7  16         84.65         44.53        15.20 o                         
  -4   8  16         72.49         92.35        39.17 o                         
  -3   8  16         19.51          6.18        17.50 o                         
  -2   8  16         40.22         29.34        15.05 o                         
  -1   8  16         37.48          1.20        12.64 o                         
   0   8  16         89.48         71.38        14.34 o                         
   1   8  16          0.01         -9.04        10.09 o                         
   2   8  16          2.42         11.83        15.86 o                         
   3   8  16         34.01          0.90        15.94 o                         
  -3   9  16         20.41          8.91        12.49 o                         
  -2   9  16          4.94         -6.90        13.59 o                         
  -1   9  16        195.85        175.63        23.01 o                         
   0   9  16        181.77        172.87        14.85 o                         
   1   9  16         16.00         17.00        12.35 o                         
   2   9  16          0.10         -5.80        14.13 o                         
   3   9  16          2.01         19.89        20.03 o                         
  -3  10  16         41.21         21.22        25.71 o                         
  -2  10  16         23.48         24.27        12.95 o                         
  -1  10  16        179.88        212.08        21.49 o                         
   0  10  16         15.46         24.66        12.88 o                         
   1  10  16         24.15         36.91        12.93 o                         
   2  10  16          6.28         15.33        21.02 o                         
  -2  11  16        262.50        260.63        25.80 o                         
  -1  11  16         83.11        138.93        20.04 o                         
   0  11  16         62.40         47.10        12.55 o                         
   1  11  16          3.19         -2.14        16.74 o                         
  -1  12  16          4.30         32.61        17.46 o                         
   0  12  16         35.67         54.81        18.66 o                         
  -4   1  17         12.99         22.30        12.37 o                         
  -3   1  17         32.38         17.46        10.02 o                         
  -2   1  17          3.69          9.44         7.54 o                         
  -1   1  17        217.10        203.86        15.86 o                         
   0   1  17         10.07         15.48         8.38 o                         
   1   1  17          2.41         -4.55        11.89 o                         
   2   1  17         39.13         20.62        13.52 o                         
   3   1  17          6.37         -5.52        15.20 o                         
  -4   2  17         87.58        105.19        24.59 o                         
  -3   2  17         32.84         36.39        11.85 o                         
  -2   2  17        217.57        252.87        30.59 o                         
  -1   2  17        278.26        265.50        26.98 o                         
   0   2  17          1.18         16.66        15.27 o                         
   1   2  17         39.54         35.27        11.95 o                         
   2   2  17         14.00         38.92        18.16 o                         
   3   2  17         78.71         93.92        20.87 o                         
  -4   3  17        100.23         93.63        21.01 o                         
  -3   3  17        137.04        117.00        21.91 o                         
  -2   3  17        263.61        281.03        20.40 o                         
  -1   3  17         61.23         46.59        10.65 o                         
   0   3  17        391.23        439.10        43.00 o                         
   1   3  17          6.99         15.65        11.48 o                         
   2   3  17        333.90        314.08        23.85 o                         
   3   3  17         90.89         70.79        20.33 o                         
  -4   4  17         81.25         75.43        20.01 o                         
  -3   4  17          0.07        -10.11        14.04 o                         
  -2   4  17         80.00         73.86        12.49 o                         
  -1   4  17        272.79        321.64        18.77 o                         
   0   4  17          0.51          4.38        13.85 o                         
   1   4  17         49.39         54.24        21.31 o                         
   2   4  17         47.26         27.94        16.62 o                         
   3   4  17          5.82         32.03        25.29 o                         
  -4   5  17         21.83        -15.60        37.16 o                         
  -3   5  17         84.55         56.32        24.02 o                         
  -2   5  17          0.43          3.53         9.41 o                         
  -1   5  17         98.16         85.23        14.29 o                         
   0   5  17         64.81         74.22        15.77 o                         
   1   5  17         53.62         56.47        15.12 o                         
   2   5  17        117.54        131.15        25.13 o                         
   3   5  17         96.43         57.42        21.38 o                         
  -3   6  17        135.33        117.91        17.81 o                         
  -2   6  17        100.77         80.05        16.75 o                         
  -1   6  17         87.00         55.35        11.86 o                         
   0   6  17         83.25         55.96        12.06 o                         
   1   6  17         69.53         57.83        14.03 o                         
   2   6  17        113.93         79.40        19.58 o                         
  -3   7  17         58.41         41.15        25.06 o                         
  -2   7  17        252.95        263.80        26.07 o                         
  -1   7  17        110.46        115.59        17.36 o                         
   0   7  17        332.37        392.01        28.90 o                         
   1   7  17          0.23         -5.44        18.50 o                         
   2   7  17         12.19         -0.38        13.84 o                         
  -2   8  17          0.93          6.53        21.67 o                         
  -1   8  17        151.22        117.65        22.61 o                         
   0   8  17         26.03         12.73        12.29 o                         
   1   8  17        246.88        304.57        20.44 o                         
   2   8  17         13.46          3.27        21.23 o                         
  -2   9  17        156.27        193.12        98.98 o                         
  -1   9  17         63.26         40.02        15.62 o                         
   0   9  17         96.67        128.94        14.08 o                         
   1   9  17          0.47        -13.94        13.94 o                         
  -3   0  18         23.73         24.77        44.50 o                         
  -2   0  18         80.75        115.07        39.91 o                         
  -1   0  18        455.07        594.47        44.63 o                         
   0   0  18          0.27        -16.73        16.73 o                         
   1   0  18        275.26        240.28        33.29 o                         
   2   0  18         15.73         -1.81        27.75 o                         
  -3   1  18          0.04        -33.83        33.83 o                         
  -2   1  18        144.41        152.66        21.92 o                         
  -1   1  18         30.82         44.43        14.27 o                         
   0   1  18        123.12        122.78        22.02 o                         
   1   1  18          1.27          3.69        14.12 o                         
   2   1  18         64.42         54.17        31.99 o                         
  -3   2  18          0.83         36.24        25.34 o                         
  -2   2  18          0.04        -13.91        14.53 o                         
  -1   2  18         13.81         13.19        16.40 o                         
   0   2  18          0.00         -8.33        11.95 o                         
   1   2  18          0.19          8.85        13.25 o                         
   2   2  18         90.53         64.32        18.78 o                         
  -3   3  18         16.48         15.60        33.72 o                         
  -2   3  18         13.60         11.61        22.44 o                         
  -1   3  18         60.82         52.39        12.73 o                         
   0   3  18          1.61          4.61        15.74 o                         
   1   3  18         87.42         94.19        18.01 o                         
   2   3  18         68.75         45.14        19.37 o                         
  -2   4  18         93.46         97.28        29.82 o                         
  -1   4  18        181.63        195.86        16.24 o                         
   0   4  18          1.15        -13.57        13.57 o                         
   1   4  18         28.04        -13.25        13.32 o                         
   2   4  18          0.67         36.63        19.86 o                         
  -2   5  18          3.09         -1.15        24.08 o                         
  -1   5  18         49.86         59.83        21.99 o                         
   0   5  18        294.92        330.26        26.36 o                         
   1   5  18         32.11         21.73        15.50 o                         
  -2   6  18          1.93         28.33        46.90 o                         
  -1   6  18        337.67        360.44        33.86 o                         
   0   6  18        207.35        188.14        20.93 o                         
   1   6  18        241.27        296.00        26.16 o                         
                                                                                
